# Supplementary material for: Strong position-dependent effects of sequence mismatches on signal ratios measured using long oligonucleotide microarrays
Source: BMC Genomics. 2008 Jul 3;9:317. doi: 10.1186/1471-2164-9-317 (PMC2475537; doi:10.1186/1471-2164-9-317)
Supplement: Additional file 1 — contains a table of all the probes that contained mismatches in the whole genome array. This table includes the position of the mismatch(es) within each probe and the signal ratio for each test strain. [file 1471-2164-9-317-S1.txt]

id	probe_length	chr	ncbi36_start	ncbi36_end	AJsnp_count	AJsnp_pos	AJ_ratio	AJmax_length	BALBsnp_count	BALBsnp_pos	BALB_ratio	Balbmax_length	129snp_count	129snp_pos	129_ratio	129max_length	alleles
A_53_P127805	60	chr1	95139289	95139348	1	_12_	1.162	48	0	_	0.811828	60	1	_12_	0.73067	48	G/A
A_67_P04301156	60	chr1	150808710	150808769	0	_	0.744347	60	0	_	-0.024938	60	1	_25_	0.819165	35	T/C
A_67_P04213527	60	chr1	107131019	107131078	0	_	-0.0858367	60	0	_	6.63E-05	60	1	_9_	-0.230031	51	A/C
A_67_P04131389	60	chr1	67419985	67420044	1	_53_	-0.30623	52	0	_	-0.299109	60	1	_53_	-0.536643	52	T/C
A_67_P04328080	60	chr1	162119633	162119692	0	_	-0.000730913	60	1	_30_	0.996401	30	0	_	0.121266	60	C/T
A_67_P00078973	60	chr1	59763965	59764024	0	_	0.0127819	60	1	_54_	0.376662	53	0	_	-0.0399986	60	G/A
A_67_P00109118	60	chr1	77116511	77116570	0	_	-0.167891	60	0	_	-0.235538	60	1	_35_	0.1898	34	G/A
A_67_P04089919	60	chr1	48646835	48646894	0	_	-0.00214128	60	1	_24_	1.46679	36	0	_	0.163185	60	G/A
A_67_P00256348	60	chr1	177113724	177113783	1	_18_	0.261015	42	1	_18_	0.373038	42	1	_18_	0.279385	42	A/G
A_67_P04147061	60	chr1	74081381	74081440	1	_2_	0.160876	58	0	_	0.164426	60	0	_	0.133613	60	G/A
A_67_P04328131	60	chr1	162141091	162141150	0	_	-0.0427838	60	1	_60_	-0.0315004	59	0	_	0.147753	60	
A_53_P179141	60	chr1	182713359	182713418	1	_26_	0.253913	34	0	_	-0.119942	60	0	_	0.0741244	60	A/G
A_53_P113437	60	chr1	127699608	127699667	1	_28_	0.378341	32	1	_28_	0.255552	32	1	_28_	0.28873	32	T/A
A_67_P00018743	60	chr1	18250309	18250368	0	_	0.282891	60	0	_	0.386033	60	3	_9_27_40_	0.807469	20	
A_67_P04102042	60	chr1	54798961	54799020	0	_	-0.143858	60	2	_22_35_	1.03185	25	0	_	0.0567801	60	
A_67_P04153446	60	chr1	76583489	76583548	1	_27_	0.744711	33	1	_27_	0.826045	33	0	_	0.0596244	60	A/G
A_53_P162145	60	chr1	121265097	121265156	1	_1_	-0.174945	59	0	_	-0.153038	60	1	_1_	-0.128297	59	
A_67_P00234088	60	chr1	163545850	163545909	0	_	-0.101082	60	1	_24_	1.31348	36	0	_	-0.22082	60	T/G
A_67_P04025532	60	chr1	17351516	17351575	0	_	0.184247	60	0	_	0.196133	60	3	_17_27_45_	0.865075	17	
A_67_P04220915	60	chr1	111037879	111037938	0	_	0.00743025	60	0	_	0.119629	60	1	_6_	0.403959	54	C/T
A_67_P04367879	60	chr1	179265210	179265269	1	_2_	0.0501824	58	0	_	-0.15752	60	0	_	-0.0881074	60	C/A
A_67_P04308701	60	chr1	154060238	154060297	1	_56_	0.0295204	55	0	_	-0.180891	60	1	_56_	-0.107597	55	G/T
A_67_P04349922	60	chr1	171493020	171493079	1	_57_	0.310082	56	0	_	-0.026066	60	0	_	-0.113228	60	C/T
A_67_P04319840	60	chr1	158734234	158734293	1	_39_	0.107303	38	1	_39_	0.119658	38	0	_	-0.190678	60	T/C
A_67_P04360638	60	chr1	176180254	176180313	0	_	-0.0269587	60	0	_	0.000525399	60	1	_20_	0.328778	40	T/G
A_67_P04291581	60	chr1	145470156	145470215	0	_	-0.0517931	60	0	_	-0.0382214	60	1	_23_	0.373489	37	C/T
A_67_P04296718	60	chr1	148299151	148299210	0	_	0.0355215	60	0	_	0.0328224	60	1	_10_	-0.0115901	50	G/A
A_67_P04250570	60	chr1	127305289	127305348	1	_22_	0.514488	38	0	_	0.0736144	60	0	_	0.0331406	60	T/C
A_67_P00199793	60	chr1	140763082	140763141	1	_60_	0.0803153	59	1	_60_	-0.0419625	59	0	_	-0.0518106	60	
A_67_P00072794	60	chr1	56080987	56081046	0	_	0.128195	60	1	_41_	0.0843496	40	0	_	-0.106055	60	A/T
A_67_P04349838	60	chr1	171460283	171460342	1	_26_	0.468088	34	0	_	-0.0209994	60	1	_26_	0.313238	34	T/A
A_67_P04042722	60	chr1	25594198	25594257	0	_	0.0132805	60	1	_33_	0.69635	32	0	_	-0.00209177	60	A/G
A_53_P170542	60	chr1	37455534	37455593	1	_33_	0.239755	32	0	_	0.118283	60	0	_	-0.00659923	60	C/T
A_67_P04358344	60	chr1	175042875	175042934	1	_46_	-0.322709	45	1	_46_	-0.0957381	45	1	_46_	-0.124809	45	G/A
A_67_P00254066	60	chr1	175292737	175292796	2	_35_53_	0.581791	34	2	_35_53_	0.754452	34	2	_35_53_	0.780086	34	
A_67_P04127169	60	chr1	65498128	65498187	1	_17_	0.52793	43	0	_	-0.11464	60	1	_17_	0.472865	43	A/G
A_67_P04094739	60	chr1	51483183	51483242	0	_	-0.401016	60	0	_	0.043224	60	1	_48_	0.612226	47	C/A
A_67_P04258019	60	chr1	130404356	130404415	1	_4_	0.194148	56	1	_4_	0.243405	56	1	_4_	-0.010989	56	C/T
A_67_P04360062	60	chr1	175911166	175911225	1	_13_	0.46288	47	1	_13_	-0.114045	47	1	_13_	-0.09645	47	A/T
A_67_P04361610	60	chr1	176632830	176632889	1	_44_	0.65824	43	1	_44_	0.339147	43	1	_44_	0.627574	43	T/C
A_67_P04351515	60	chr1	172132553	172132612	1	_53_	0.177082	52	0	_	0.090747	60	1	_53_	0.260401	52	G/A
A_67_P04323459	60	chr1	160262398	160262457	0	_	-0.156898	60	2	_27_45_	0.734181	26	0	_	-0.0375203	60	
A_67_P04042223	60	chr1	25385030	25385089	1	_18_	0.378682	42	0	_	0.195571	60	1	_18_	0.446952	42	A/T
A_67_P00127895	54	chr1	90918759	90918812	1	_16_	0.599335	38	0	_	0.044965	54	1	_16_	0.168139	38	A/G
A_67_P00044627	60	chr1	36341534	36341593	1	_22_	0.412071	38	0	_	0.0511119	60	0	_	0.00270422	60	T/C
A_53_P112396	60	chr1	58467450	58467509	0	_	-0.261303	60	0	_	0.252186	60	1	_36_	-0.012418	35	T/A
A_67_P04364522	60	chr1	177847233	177847292	0	_	0.0139173	60	0	_	0.162343	60	1	_15_	-0.0106743	45	A/C
A_67_P00133579	60	chr1	93862848	93862907	0	_	0.0759969	60	1	_53_	0.512385	52	0	_	0.221435	60	G/A
A_67_P04350198	60	chr1	171600276	171600335	1	_51_	-0.130832	50	0	_	0.34728	60	1	_51_	1.25604	50	T/C
A_67_P04212648	60	chr1	106715707	106715766	1	_42_	-0.261593	41	1	_42_	-0.0448459	41	1	_42_	-0.163249	41	A/G
A_67_P04040022	60	chr1	24372589	24372648	1	_47_	0.19826	46	0	_	0.105918	60	0	_	-0.133224	60	T/A
A_67_P00185779	60	chr1	133065829	133065888	0	_	-0.0299842	60	0	_	-0.00973124	60	1	_21_	-0.024798	39	A/C
A_53_P143756	58	chr1	137879567	137879624	0	_	0.256049	58	0	_	0.235729	58	1	_50_	-0.439604	49	G/C
A_67_P04058437	58	chr1	34112119	34112176	2	_18_24_	0.609745	34	0	_	0.24134	58	1	_24_	0.722962	34	A/C
A_53_P169115	59	chr1	163538073	163538131	0	_	0.047784	59	1	_4_	-0.285697	55	0	_	-0.055348	59	A/T
A_67_P04082446	60	chr1	44161604	44161663	1	_56_	-0.216507	55	0	_	-0.179353	60	0	_	-0.287558	60	C/A
A_67_P04158609	60	chr1	78842064	78842123	1	_1_	0.178794	59	1	_1_	0.419392	59	0	_	0.110744	60	
A_67_P04089903	60	chr1	48625869	48625928	0	_	-0.120459	60	1	_24_	0.50493	36	0	_	-0.0577243	60	T/C
A_67_P04111787	60	chr1	59038049	59038108	0	_	-0.0124876	60	1	_21_	0.371901	39	0	_	-0.0904556	60	G/T
A_67_P04394600	60	chr1	190642721	190642780	0	_	0.0745289	60	0	_	-0.00879668	60	1	_38_	0.146194	37	T/A
A_53_P154122	60	chr1	175376956	175377015	1	_8_	0.673528	52	0	_	-0.113737	60	0	_	2.32409	60	G/C
A_67_P00250721	60	chr1	173126855	173126914	0	_	0.59525	60	1	_41_	0.467755	40	1	_41_	0.512846	40	C/A
A_67_P00228508	60	chr1	160386668	160386727	0	_	-0.0602501	60	1	_42_	-0.280073	41	0	_	-0.124749	60	T/A
A_67_P04402968	59	chr1	194043323	194043381	1	_16_	1.63526	43	1	_16_	1.46764	43	1	_16_	1.39278	43	A/G
A_67_P04031878	60	chr1	20752697	20752756	1	_43_	0.0428242	42	1	_43_	0.248093	42	0	_	-0.0878996	60	A/C
A_67_P00192037	60	chr1	136500704	136500763	0	_	0.0617465	60	0	_	-0.087126	60	1	_3_	-0.0786364	57	T/C
A_67_P04250980	60	chr1	127492697	127492756	1	_16_	-0.247896	44	1	_16_	-0.243295	44	1	_16_	-0.141875	44	T/C
A_67_P04048044	60	chr1	28649164	28649223	1	_44_	0.623968	43	1	_44_	0.600416	43	1	_44_	0.567632	43	A/T
A_53_P140294	59	chr1	109425042	109425100	0	_	-0.216892	59	0	_	0.234738	59	1	_33_	-0.0687856	32	T/A
A_53_P174034	53	chr1	173073344	173073396	0	_	-0.158026	53	1	_18_	0.473987	35	1	_18_	0.11165	35	G/A
A_53_P177491	60	chr1	140814813	140814858	1	_22_	0.629497	24	0	_	-0.271588	46	0	_	-0.193525	46	C/G
A_53_P138977	60	chr1	192777240	192777299	0	_	-0.0486912	60	0	_	-0.0573716	60	1	_51_	-0.0925849	50	A/G
A_67_P04000371	60	chr1	3300680	3300739	0	_	-0.233572	60	0	_	-0.292054	60	1	_35_	0.0769934	34	C/T
A_67_P00166554	60	chr1	120948825	120948884	1	_7_	0.228717	53	0	_	0.100704	60	1	_7_	0.256707	53	C/T
A_53_P180398	60	chr1	127657208	127657267	1	_4_	0.740053	56	1	_4_	0.763741	56	1	_4_	0.722817	56	A/G
A_67_P04321468	60	chr1	159396542	159396601	0	_	-0.013704	60	1	_33_	0.666934	32	0	_	0.184069	60	C/T
A_67_P04352922	60	chr1	172689195	172689254	1	_30_	0.602709	30	0	_	0.0779891	60	1	_30_	0.660813	30	A/G
A_67_P00248086	60	chr1	171627943	171628002	0	_	0.595158	60	0	_	0.138339	60	1	_8_	0.512907	52	A/G
A_67_P04347390	60	chr1	170314145	170314204	1	_42_	-0.701269	41	0	_	-0.16973	60	1	_42_	-0.593915	41	T/C
A_67_P00289633	60	chr1	196240175	196240234	1	_10_	0.0299277	50	1	_10_	0.0465673	50	0	_	-0.353648	60	C/A
A_67_P04349523	60	chr1	171322874	171322933	1	_11_	-0.0171388	49	0	_	0.0717073	60	1	_11_	-0.0899517	49	C/T
A_67_P04361075	60	chr1	176422846	176422905	1	_14_	0.237207	46	1	_14_	0.0231691	46	1	_14_	-0.0513825	46	T/A
A_67_P04353850	60	chr1	173076196	173076255	1	_24_	-0.12784	36	0	_	-0.320573	60	0	_	-0.34496	60	A/C
A_67_P04293960	60	chr1	146677069	146677128	0	_	0.108286	60	0	_	-0.172424	60	1	_2_	-0.151396	58	T/C
A_67_P04396614	60	chr1	191464714	191464773	2	_21_53_	0.238129	31	0	_	0.0328634	60	0	_	0.050366	60	
A_67_P04349693	60	chr1	171394298	171394357	1	_8_	-0.201222	52	0	_	-0.0816234	60	2	_8_59_	0.0311555	50	T/A
A_67_P00052521	60	chr1	40748272	40748331	1	_23_	2.42317	37	0	_	0.0159525	60	1	_23_	3.54007	37	A/C
A_67_P04040224	60	chr1	24473006	24473065	2	_30_53_	1.23885	29	2	_30_53_	0.976799	29	0	_	-0.173991	60	
A_67_P04318461	60	chr1	158160547	158160606	1	_35_	0.168798	34	1	_35_	0.0596126	34	0	_	0.00999419	60	A/G
A_67_P00036996	60	chr1	31110647	31110706	0	_	0.0468156	60	2	_26_60_	0.539653	33	2	_26_60_	0.419962	33	
A_67_P00232897	60	chr1	162833024	162833083	0	_	-0.052047	60	1	_7_	0.263288	53	0	_	0.159882	60	T/G
A_67_P04333770	60	chr1	164527984	164528043	0	_	-0.0814728	60	1	_1_	0.204762	59	0	_	-0.0229593	60	
A_67_P04089143	60	chr1	48070736	48070795	1	_39_	0.326335	38	1	_39_	0.289399	38	0	_	-0.491463	60	C/T
A_67_P04401254	60	chr1	193287266	193287325	1	_56_	0.372339	55	1	_56_	0.196568	55	0	_	0.067427	60	G/T
A_67_P04019900	60	chr1	14378679	14378738	0	_	0.0299613	60	0	_	0.0717342	60	1	_41_	0.710167	40	C/T
A_67_P04222359	60	chr1	111979938	111979997	1	_2_	0.400118	58	1	_2_	0.129599	58	1	_2_	-0.0250043	58	C/T
A_67_P00170243	60	chr1	123199554	123199613	0	_	0.486353	60	1	_60_	0.174251	59	0	_	0.17817	60	
A_53_P177911	60	chr1	60237407	60237466	0	_	0.00369989	60	1	_11_	0.157945	49	0	_	0.0225079	60	T/C
A_67_P04124559	60	chr1	64354689	64354748	1	_43_	-0.173157	42	0	_	-0.00855544	60	0	_	0.0896606	60	C/T
A_67_P04246311	60	chr1	125308417	125308476	1	_24_	0.797146	36	0	_	0.1857	60	0	_	0.0213735	60	G/A
A_53_P162553	60	chr1	175988790	175988849	1	_15_	0.401859	45	0	_	0.122732	60	0	_	-0.280022	60	C/T
A_67_P04328257	60	chr1	162191673	162191732	0	_	-0.0931271	60	1	_21_	0.17142	39	0	_	-0.0500209	60	C/T
A_67_P04292091	60	chr1	145690250	145690309	1	_6_	0.439519	54	0	_	-0.00175001	60	0	_	-0.234776	60	C/T
A_67_P04008029	60	chr1	8041211	8041270	1	_17_	1.09557	43	1	_17_	0.865591	43	0	_	0.983253	60	A/C
A_67_P04030716	60	chr1	20185934	20185993	1	_57_	0.0863986	56	1	_57_	-0.0464101	56	0	_	-0.303122	60	G/A
A_67_P04114854	60	chr1	60249583	60249642	0	_	0.0854456	60	1	_26_	0.311788	34	0	_	0.0609676	60	C/T
A_67_P04045272	60	chr1	27045877	27045936	0	_	-0.141974	60	1	_46_	0.0355423	45	1	_46_	-0.126729	45	G/A
A_67_P00265883	60	chr1	182761469	182761528	1	_30_	-0.583479	30	0	_	-0.155487	60	0	_	0.0528789	60	T/C
A_67_P04004806	60	chr1	6069784	6069843	1	_27_	0.579168	33	0	_	0.336991	60	0	_	0.012567	60	G/T
A_67_P04022890	60	chr1	15896685	15896744	0	_	0.10622	60	0	_	0.0968429	60	1	_40_	0.278275	39	C/T
A_67_P04272632	60	chr1	136518866	136518925	1	_17_	0.639676	43	0	_	0.128523	60	1	_17_	0.687258	43	G/A
A_67_P04350355	60	chr1	171669829	171669888	1	_60_	0.168155	59	0	_	0.0343985	60	1	_60_	0.100625	59	
A_67_P04040202	60	chr1	24465142	24465201	2	_6_35_	-0.24925	28	2	_6_35_	0.0331145	28	0	_	0.0102071	60	
A_67_P04246681	60	chr1	125469608	125469667	2	_8_37_	0.852174	28	1	_8_	0.34437	52	1	_8_	0.387759	52	G/A
A_53_P129385	60	chr1	173441680	173441739	1	_24_	0.628274	36	1	_24_	0.439887	36	1	_24_	0.46876	36	A/G
A_67_P04319457	60	chr1	158587844	158587903	1	_49_	-0.0177696	48	1	_49_	0.304351	48	0	_	-0.238887	60	C/T
A_67_P04359097	60	chr1	175360965	175361024	2	_33_59_	0.668774	32	0	_	0.0345747	60	0	_	0.0563268	60	
A_67_P04324564	60	chr1	160686303	160686362	0	_	0.0349428	60	2	_26_41_	1.08454	25	0	_	0.015249	60	
A_67_P04186765	60	chr1	92907285	92907344	1	_31_	0.171494	30	0	_	-0.058218	60	0	_	2.08788	60	A/T
A_53_P107204	60	chr1	173475341	173475400	0	_	0.184082	60	1	_18_	0.0542089	42	1	_18_	0.208034	42	A/G
A_67_P00246710	60	chr1	170869648	170869707	2	_34_46_	0.537389	33	0	_	0.104551	60	1	_46_	0.551078	45	T/C
A_67_P04009372	60	chr1	9118069	9118128	0	_	0.134876	60	0	_	0.145727	60	1	_4_	0.50322	56	T/G
A_67_P00128567	60	chr1	91302218	91302277	1	_5_	0.129662	55	0	_	0.0547449	60	1	_5_	0.0163889	55	T/A
A_67_P04305142	60	chr1	152655918	152655977	0	_	-0.0234529	60	0	_	-0.165113	60	1	_57_	0.446844	56	G/A
A_67_P04251286	60	chr1	127624441	127624500	2	_20_47_	3.20705	26	2	_20_47_	3.37109	26	2	_20_47_	2.58731	26	
A_67_P04361178	60	chr1	176463030	176463089	1	_30_	0.244055	30	0	_	0.103832	60	0	_	0.0361444	60	C/G
A_67_P04249613	60	chr1	126825828	126825887	1	_12_	-0.17761	48	0	_	-0.00683962	60	0	_	-0.293222	60	T/C
A_67_P00231041	60	chr1	161735331	161735390	1	_31_	0.361206	30	1	_31_	0.365646	30	1	_31_	0.532133	30	T/C
A_67_P04323854	60	chr1	160411828	160411887	0	_	-0.0789332	60	1	_25_	0.385032	35	0	_	-0.149244	60	G/A
A_67_P04320816	60	chr1	159129647	159129706	0	_	0.112194	60	1	_53_	0.270931	52	0	_	-0.0199165	60	A/G
A_67_P04393907	60	chr1	190370944	190371003	1	_45_	0.258258	44	1	_45_	0.401658	44	1	_45_	0.123304	44	T/C
A_67_P00124826	60	chr1	89102632	89102691	1	_24_	-0.0825283	36	0	_	-0.269237	60	1	_24_	0.0798856	36	T/G
A_67_P04030086	60	chr1	19890647	19890706	1	_43_	0.919523	42	1	_43_	0.640968	42	0	_	-0.0492463	60	C/T
A_67_P04366285	60	chr1	178612433	178612492	1	_11_	-0.109356	49	0	_	0.167863	60	1	_11_	-0.109599	49	T/A
A_67_P00046855	60	chr1	37589614	37589673	1	_20_	0.623329	40	0	_	-0.00144651	60	0	_	0.634412	60	T/G
A_67_P04037510	60	chr1	23245476	23245535	1	_38_	-0.04471	37	0	_	-0.14581	60	0	_	-0.467922	60	A/G
A_67_P04291856	60	chr1	145575755	145575814	1	_9_	-0.221643	51	0	_	-0.293481	60	0	_	-0.0401893	60	G/C
A_67_P04205778	60	chr1	102481307	102481366	0	_	-0.239537	60	0	_	0.0365243	60	1	_49_	-0.435232	48	A/G
A_67_P04392292	60	chr1	189743314	189743373	1	_14_	0.367853	46	1	_14_	0.217402	46	1	_14_	0.115897	46	C/T
A_67_P04326796	60	chr1	161631967	161632026	0	_	-0.0303394	60	1	_51_	0.521412	50	0	_	0.624748	60	T/C
A_67_P04318955	60	chr1	158384160	158384219	1	_7_	0.886757	53	1	_7_	0.881328	53	1	_7_	0.749981	53	T/C
A_67_P04218031	60	chr1	109310118	109310177	0	_	0.0211689	60	0	_	-0.141851	60	1	_45_	-0.0127246	44	G/C
A_67_P04006458	60	chr1	6961935	6961994	0	_	-0.0218026	60	0	_	0.113378	60	1	_56_	-0.668909	55	A/C
A_67_P04244951	60	chr1	124623080	124623139	1	_49_	1.29564	48	0	_	-0.140654	60	0	_	-0.0414577	60	C/T
A_67_P00267571	60	chr1	183719466	183719525	1	_23_	1.07105	37	0	_	-0.14259	60	0	_	-0.00381501	60	C/T
A_67_P04152034	60	chr1	75925586	75925645	1	_49_	-0.0103387	48	0	_	-0.126547	60	0	_	-0.264777	60	A/G
A_67_P00254974	60	chr1	176369766	176369825	1	_32_	0.574269	31	1	_32_	0.699805	31	1	_32_	0.759762	31	C/T
A_67_P04299161	60	chr1	149651729	149651788	0	_	-0.11241	60	0	_	0.0572426	60	1	_11_	0.599254	49	C/A
A_67_P00075608	60	chr1	57728894	57728953	0	_	0.0447519	60	1	_59_	-0.0719615	58	0	_	-0.0473431	60	C/G
A_67_P00026294	60	chr1	23283435	23283494	2	_18_29_	0.762141	31	0	_	0.10628	60	0	_	0.0587146	60	
A_67_P04393545	60	chr1	190229160	190229219	2	_7_45_	0.71124	37	2	_7_45_	0.550654	37	0	_	-0.0674077	60	
A_67_P04325088	60	chr1	160917396	160917455	0	_	0.0857519	60	2	_18_58_	1.12771	39	0	_	-0.0472068	60	
A_67_P04207630	60	chr1	103635940	103635999	0	_	0.0935404	60	0	_	0.0699645	60	1	_6_	0.0483183	54	C/A
A_67_P04008930	60	chr1	8786726	8786785	0	_	-0.357648	60	1	_22_	-0.225398	38	0	_	-0.29261	60	G/A
A_67_P04392213	60	chr1	189714440	189714499	1	_24_	0.12487	36	1	_24_	0.25815	36	1	_24_	-0.0893888	36	A/G
A_67_P04272106	60	chr1	136316810	136316869	1	_33_	1.30129	32	0	_	0.191567	60	1	_33_	1.37815	32	T/C
A_67_P04232764	60	chr1	118332308	118332367	1	_37_	0.328874	36	1	_37_	0.0682133	36	1	_37_	0.331661	36	A/G
A_67_P00042817	60	chr1	35146431	35146490	1	_1_	0.144497	59	0	_	0.0384079	60	0	_	-0.139056	60	G/A
A_67_P04330551	60	chr1	163165217	163165276	0	_	-0.354876	60	1	_12_	0.113161	48	0	_	-0.0973413	60	A/C
A_67_P04354293	60	chr1	173236858	173236917	1	_2_	1.43235	58	0	_	1.07857	60	0	_	1.23266	60	C/T
A_67_P04084887	60	chr1	45711510	45711569	1	_28_	1.12388	32	0	_	0.18892	60	1	_28_	1.12939	32	T/A
A_67_P04360289	60	chr1	176004191	176004250	2	_2_21_	0.0624401	39	2	_2_21_	0.419149	39	2	_2_21_	0.336085	39	
A_67_P04379846	60	chr1	184316327	184316386	1	_27_	0.844986	33	0	_	0.0737969	60	0	_	0.803877	60	A/T
A_67_P04330246	60	chr1	163045306	163045365	0	_	0.0353997	60	1	_30_	0.665968	30	1	_30_	0.698919	30	T/C
A_67_P00058235	60	chr1	44146439	44146498	1	_17_	0.250678	43	0	_	0.000848286	60	0	_	-0.081523	60	A/T
A_67_P04393126	60	chr1	190073991	190074050	0	_	-0.196013	60	0	_	-0.0862886	60	1	_24_	3.55448	36	T/G
A_67_P04026053	60	chr1	17663289	17663348	0	_	0.152248	60	0	_	0.096363	60	1	_12_	0.411791	48	A/G
A_67_P04364753	60	chr1	177947203	177947262	0	_	0.0949572	60	1	_51_	0.224445	50	1	_51_	0.0320114	50	C/T
A_53_P172101	60	chr1	173621174	173621233	0	_	0.10135	60	1	_21_	-0.384292	39	1	_21_	0.264484	39	A/G
A_67_P04295896	60	chr1	147808382	147808441	0	_	0.184285	60	0	_	0.159119	60	1	_52_	-0.252116	51	G/A
A_67_P00011372	60	chr1	12918782	12918841	0	_	1.51841	60	1	_39_	1.27031	38	0	_	1.47267	60	T/C
A_67_P04132704	60	chr1	68065668	68065727	1	_16_	0.429561	44	1	_16_	0.326715	44	2	_16_31_	1.14633	29	C/G
A_67_P00228038	60	chr1	160152567	160152626	0	_	-0.123912	60	1	_8_	-0.283497	52	0	_	-0.214571	60	G/C
A_67_P04251244	60	chr1	127605438	127605497	0	_	0.908144	60	0	_	0.654456	60	1	_4_	0.476259	56	T/G
A_67_P04249400	60	chr1	126698042	126698101	0	_	0.129482	60	1	_20_	-0.0985137	40	1	_20_	-0.0968239	40	G/A
A_67_P00165734	60	chr1	120502139	120502198	2	_10_21_	0.419176	39	2	_10_21_	0.611644	39	2	_10_21_	0.652845	39	
A_67_P04275379	60	chr1	137521533	137521592	1	_20_	0.462808	40	0	_	0.169605	60	1	_20_	0.488668	40	A/G
A_67_P04217519	60	chr1	108985768	108985827	1	_35_	0.152614	34	1	_35_	0.140596	34	1	_46_	-0.135519	45	T/C
A_67_P04284752	60	chr1	141546833	141546892	1	_52_	1.23103	51	0	_	0.175923	60	0	_	-0.0705153	60	C/G
A_67_P04198854	60	chr1	98625375	98625434	0	_	-0.0718269	60	0	_	0.19501	60	1	_38_	0.0336701	37	A/G
A_53_P152816	60	chr1	95523028	95523087	1	_37_	0.642696	36	1	_37_	0.700868	36	1	_37_	0.665352	36	G/A
A_67_P04357671	60	chr1	174643119	174643178	0	_	-0.242915	60	0	_	0.0674341	60	1	_17_	0.276676	43	C/T
A_67_P04274408	60	chr1	137170826	137170885	1	_18_	0.355547	42	0	_	0.0558185	60	1	_18_	0.320112	42	T/C
A_67_P04404469	60	chr1	194669682	194669741	0	_	-0.0577035	60	1	_34_	0.564658	33	0	_	-0.0481979	60	A/G
A_67_P04051848	60	chr1	30797009	30797068	1	_11_	0.107998	49	0	_	0.061999	60	0	_	-0.157064	60	G/A
A_67_P04222226	60	chr1	111912451	111912510	1	_22_	0.166654	38	1	_22_	-0.242854	38	1	_22_	0.00173442	38	C/T
A_67_P04300168	60	chr1	150322677	150322736	0	_	0.110443	60	0	_	-0.0546983	60	1	_11_	0.181878	49	G/A
A_67_P04332286	60	chr1	163909617	163909676	0	_	0.0691696	60	1	_26_	0.832414	34	0	_	0.0923985	60	G/C
A_67_P04372204	60	chr1	181217171	181217230	1	_28_	0.693503	32	0	_	-0.133584	60	0	_	0.704896	60	T/C
A_67_P04096004	60	chr1	52013234	52013293	0	_	-0.0920834	60	1	_15_	0.91864	45	0	_	-0.0289032	60	A/G
A_67_P00259219	60	chr1	178743109	178743168	1	_35_	0.399457	34	1	_35_	0.303871	34	1	_35_	0.362188	34	C/T
A_67_P04326907	60	chr1	161672500	161672559	1	_46_	0.835058	45	0	_	0.0302045	60	1	_46_	0.773274	45	T/A
A_67_P04048182	60	chr1	28713200	28713259	1	_12_	0.719558	48	1	_12_	0.935753	48	1	_12_	0.745003	48	G/A
A_67_P04300376	60	chr1	150435500	150435559	2	_21_57_	0.856299	35	0	_	0.379096	60	0	_	0.171139	60	
A_67_P04135294	60	chr1	69184438	69184497	2	_41_57_	0.0968211	40	0	_	-0.0458369	60	2	_41_57_	0.272763	40	
A_67_P04284730	60	chr1	141514256	141514315	1	_20_	0.452509	40	0	_	-0.0714464	60	0	_	-0.0629031	60	G/T
A_67_P00044059	60	chr1	36021578	36021637	1	_23_	0.281406	37	0	_	-0.11393	60	0	_	-0.346934	60	G/T
A_67_P00010486	60	chr1	12374044	12374103	1	_50_	0.221635	49	1	_50_	0.160408	49	1	_50_	0.238333	49	T/A
A_67_P04020755	60	chr1	14784639	14784698	0	_	-0.00122678	60	0	_	0.0255916	60	1	_38_	0.341033	37	C/T
A_67_P04057896	60	chr1	33891335	33891394	1	_6_	-0.542659	54	0	_	-0.102702	60	0	_	-0.0965651	60	G/T
A_67_P04276248	60	chr1	137845676	137845735	0	_	0.0904655	60	0	_	0.016017	60	1	_55_	0.197076	54	G/T
A_67_P04329420	60	chr1	162738201	162738260	0	_	0.0446498	60	0	_	-0.228772	60	1	_16_	-0.0245303	44	T/C
A_67_P04393952	60	chr1	190386813	190386872	1	_46_	0.0559008	45	1	_46_	0.231128	45	1	_46_	-0.0235678	45	A/G
A_67_P04130568	60	chr1	67069697	67069756	1	_40_	0.159674	39	0	_	0.00470861	60	1	_40_	0.0802611	39	G/A
A_53_P108583	60	chr1	68469937	68469996	1	_14_	1.54394	46	0	_	1.4839	60	1	_14_	1.40033	46	C/T
A_67_P04089956	60	chr1	48674239	48674298	1	_8_	-0.0428103	52	0	_	-0.000319811	60	1	_8_	0.101335	52	T/C
A_67_P04327193	60	chr1	161770197	161770256	1	_36_	0.829868	35	0	_	0.537339	60	0	_	0.16802	60	C/T
A_67_P00230874	60	chr1	161664304	161664363	1	_7_	0.796959	53	0	_	0.0819883	60	1	_7_	0.922164	53	G/T
A_67_P04358966	60	chr1	175297261	175297320	1	_4_	0.206195	56	1	_4_	0.0386347	56	1	_4_	0.0102388	56	C/G
A_67_P04072800	60	chr1	40051981	40052040	0	_	-0.170425	60	0	_	-0.0709563	60	1	_55_	-0.37	54	T/C
A_67_P04066470	60	chr1	37511896	37511955	1	_16_	0.679228	44	0	_	-0.174631	60	0	_	-0.026938	60	C/T
A_67_P04323803	60	chr1	160394364	160394423	0	_	-0.0723071	60	1	_52_	1.30578	51	0	_	0.0275238	60	T/C
A_67_P00255379	60	chr1	176585673	176585732	1	_25_	0.301706	35	1	_25_	0.192835	35	1	_25_	-0.0156108	35	A/G
A_67_P04039956	60	chr1	24347615	24347674	1	_49_	0.417764	48	0	_	-0.0815624	60	0	_	0.116258	60	G/T
A_67_P04249214	60	chr1	126621833	126621892	0	_	-0.0313603	60	1	_29_	0.152568	31	1	_29_	0.376059	31	T/C
A_67_P00280226	60	chr1	191014533	191014592	0	_	0.112391	60	1	_44_	0.146036	43	0	_	0.05656	60	C/T
A_67_P04133261	60	chr1	68299413	68299472	1	_11_	2.39869	49	0	_	2.17318	60	1	_11_	3.08266	49	T/C
A_67_P04083389	60	chr1	44795101	44795160	0	_	0.0824853	60	0	_	0.0644308	60	1	_23_	0.530949	37	G/A
A_67_P04220404	60	chr1	110699592	110699651	0	_	-0.0519761	60	0	_	0.0288296	60	1	_21_	0.159846	39	T/C
A_67_P04128588	60	chr1	66259843	66259902	1	_17_	0.28976	43	0	_	-0.0276238	60	0	_	0.465582	60	C/G
A_67_P04234208	60	chr1	119238629	119238688	1	_3_	0.184596	57	1	_3_	0.308187	57	1	_3_	0.189863	57	A/G
A_67_P04158409	60	chr1	78752191	78752250	0	_	0.779961	60	0	_	0.833361	60	1	_57_	0.036927	56	T/C
A_67_P04356201	60	chr1	174057059	174057118	1	_56_	-0.539225	55	1	_56_	-0.540276	55	1	_56_	-0.695157	55	C/T
A_53_P162307	55	chr1	134348134	134348188	1	_39_	0.0132172	38	1	_39_	0.133323	38	1	_39_	0.293404	38	T/C
A_67_P04037156	60	chr1	23099309	23099368	1	_16_	0.254047	44	1	_16_	0.0523729	44	1	_16_	-0.155416	44	T/C
A_53_P155359	60	chr1	161233168	161233227	0	_	0.15443	60	1	_10_	-0.0471876	50	0	_	-0.266798	60	A/T
A_67_P04276587	60	chr1	137956276	137956335	0	_	-0.345014	60	0	_	-0.278108	60	2	_21_40_	0.670405	20	
A_67_P04223020	60	chr1	112480831	112480890	1	_22_	0.409705	38	1	_22_	0.478053	38	1	_22_	0.67257	38	G/C
A_67_P04390717	60	chr1	189126254	189126313	1	_28_	0.14192	32	1	_28_	0.235069	32	0	_	-0.232038	60	A/T
A_67_P00251030	60	chr1	173326768	173326827	1	_22_	0.488783	38	1	_22_	0.334161	38	1	_22_	0.292235	38	T/G
A_67_P04004739	60	chr1	6006400	6006459	1	_26_	0.685226	34	1	_26_	0.601956	34	0	_	0.13735	60	T/C
A_67_P04251614	60	chr1	127756063	127756122	1	_40_	-1.22385	39	1	_40_	-1.29821	39	1	_40_	-1.70267	39	A/C
A_67_P04078249	60	chr1	42393559	42393618	1	_59_	-0.124008	58	0	_	0.127532	60	1	_59_	-0.166415	58	C/T
A_67_P04301868	60	chr1	151194219	151194278	1	_36_	-0.0967702	35	0	_	-0.121283	60	0	_	-0.177818	60	A/G
A_67_P00190897	60	chr1	135886404	135886463	0	_	0.00179148	60	0	_	0.274803	60	1	_34_	0.532195	33	C/T
A_67_P00224201	60	chr1	157804750	157804809	1	_31_	0.691742	30	1	_31_	0.577651	30	0	_	0.165212	60	T/A
A_67_P04234256	60	chr1	119272158	119272217	0	_	-0.485612	60	1	_7_	-0.0274129	53	1	_7_	-0.0993037	53	T/A
A_67_P04365694	60	chr1	178355358	178355417	0	_	0.232745	60	0	_	0.69894	60	1	_5_	0.685208	55	A/C
A_53_P145995	60	chr1	180640748	180640807	1	_56_	0.785091	55	0	_	-0.00710453	60	0	_	0.374958	60	G/A
A_67_P04329876	60	chr1	162904081	162904140	1	_29_	-0.957502	31	0	_	0.0750417	60	0	_	-0.27178	60	T/C
A_67_P00254989	60	chr1	176377736	176377795	0	_	0.517295	60	1	_24_	0.163647	36	0	_	0.0798329	60	A/T
A_67_P04364671	60	chr1	177911020	177911079	0	_	0.503558	60	0	_	0.333693	60	1	_10_	0.0495974	50	T/C
A_67_P04069981	60	chr1	38913033	38913092	1	_32_	-0.521045	31	1	_32_	-0.220957	31	0	_	-0.0835765	60	A/C
A_67_P04207351	60	chr1	103438745	103438804	0	_	-0.0896278	60	0	_	0.0187491	60	1	_60_	-1.34532	59	
A_67_P00023196	60	chr1	21377257	21377316	1	_46_	-0.227363	45	1	_46_	-0.24374	45	1	_46_	-0.190894	45	G/C
A_67_P04322020	60	chr1	159633865	159633924	0	_	0.131788	60	1	_15_	1.81202	45	1	_36_	0.164213	35	A/G
A_67_P04319724	60	chr1	158687574	158687633	1	_7_	0.0738906	53	1	_7_	-0.0237024	53	0	_	-0.0145437	60	A/G
A_67_P04323115	60	chr1	160125159	160125218	0	_	-0.124351	60	1	_34_	0.225097	33	0	_	-0.0991728	60	T/C
A_67_P04406875	60	chr1	195625106	195625165	1	_55_	-0.0157368	54	1	_55_	0.00929263	54	0	_	-0.195928	60	T/C
A_53_P175552	57	chr1	173081048	173081104	1	_30_	0.0473828	29	1	_30_	-0.659992	29	1	_30_	-0.420441	29	A/G
A_67_P04086810	59	chr1	46724179	46724237	1	_51_	0.129754	50	0	_	0.142034	59	1	_51_	0.144982	50	A/C
A_67_P04402018	60	chr1	193594473	193594532	1	_15_	0.43655	45	1	_15_	0.668606	45	1	_15_	0.611526	45	A/G
A_67_P04266276	60	chr1	134072918	134072977	0	_	0.0518061	60	0	_	-0.130192	60	1	_16_	-0.586396	44	T/C
A_67_P04014814	60	chr1	11942928	11942987	1	_50_	0.186484	49	1	_50_	-0.00337765	49	0	_	0.0551478	60	C/T
A_67_P04000405	60	chr1	3324983	3325042	0	_	-0.0765807	60	0	_	0.0159238	60	1	_60_	0.527662	59	T/A
A_67_P04322106	60	chr1	159693011	159693070	0	_	-0.0231693	60	1	_17_	0.328791	43	0	_	-0.212329	60	C/T
A_67_P00219297	60	chr1	154993052	154993111	0	_	-0.0811766	60	0	_	0.392826	60	1	_30_	1.05744	30	A/G
A_53_P119241	60	chr1	146419402	146419461	1	_11_	0.0869626	49	0	_	-0.0505016	60	1	_11_	0.0159339	49	T/C
A_67_P04157776	60	chr1	78352329	78352388	0	_	0.0575364	60	0	_	-0.248324	60	1	_12_	0.240448	48	T/C
A_67_P04043829	60	chr1	26190425	26190484	0	_	0.571031	60	1	_44_	0.0197793	43	1	_44_	-0.301827	43	C/T
A_67_P04134321	60	chr1	68772143	68772202	1	_48_	0.0314617	47	1	_48_	0.345096	47	1	_48_	0.0708913	47	A/G
A_67_P04008872	60	chr1	8723489	8723548	1	_10_	0.491577	50	1	_10_	0.286661	50	1	_10_	0.65069	50	T/G
A_67_P00050585	60	chr1	39680018	39680077	0	_	-0.321807	60	0	_	-0.172537	60	1	_17_	0.143674	43	G/T
A_67_P00289667	60	chr1	196254498	196254557	1	_43_	-0.78189	42	1	_43_	-0.913594	42	0	_	0.0419541	60	G/A
A_67_P04082265	60	chr1	44086405	44086464	1	_29_	0.65125	31	0	_	-0.00531066	60	1	_29_	0.523666	31	T/C
A_67_P00041684	60	chr1	34325802	34325861	0	_	-0.0483155	60	0	_	-0.086167	60	1	_60_	0.138707	59	
A_67_P04353034	60	chr1	172734350	172734409	1	_44_	0.219972	43	0	_	0.245585	60	1	_44_	0.203154	43	A/T
A_53_P151305	60	chr1	68281780	68281839	1	_32_	0.86699	31	1	_32_	0.820979	31	1	_32_	0.805276	31	C/T
A_67_P04242060	60	chr1	123164723	123164782	1	_6_	0.888063	54	0	_	0.0193125	60	1	_6_	0.808775	54	C/T
A_67_P00050369	60	chr1	39557917	39557976	1	_33_	0.237656	32	0	_	-0.252892	60	0	_	-0.052387	60	C/T
A_67_P04207162	60	chr1	103322259	103322318	0	_	0.084317	60	0	_	-0.07617	60	1	_22_	0.283902	38	T/A
A_67_P00179739	60	chr1	129243819	129243878	1	_21_	0.41188	39	1	_21_	0.622897	39	1	_21_	0.4957	39	C/T
A_67_P04320299	60	chr1	158922783	158922842	0	_	0.219635	60	1	_56_	-0.0425372	55	0	_	0.00373225	60	A/G
A_67_P04069893	60	chr1	38874888	38874947	0	_	0.325941	60	1	_11_	0.35079	49	0	_	-0.0306763	60	C/G
A_67_P04128742	60	chr1	66317098	66317157	0	_	1.27036	60	0	_	-0.16827	60	1	_17_	1.0938	43	G/A
A_67_P04325427	60	chr1	161084837	161084896	0	_	0.0708906	60	2	_5_33_	0.455357	27	0	_	0.0859548	60	
A_67_P04355012	50	chr1	173542894	173542943	1	_26_	0.430689	25	1	_26_	0.320491	25	1	_26_	0.350578	25	G/C
A_53_P121326	60	chr1	95616289	95616348	1	_44_	0.123939	43	1	_44_	0.210774	43	1	_44_	0.220114	43	C/A
A_67_P04185987	60	chr1	92611577	92611636	0	_	-0.0463535	60	0	_	0.0481447	60	1	_38_	0.370164	37	C/T
A_67_P00044410	60	chr1	36221845	36221904	2	_8_45_	0.948213	36	0	_	0.275959	60	0	_	0.0932461	60	
A_67_P04334661	60	chr1	164915591	164915650	1	_10_	0.369229	50	1	_10_	-0.0396951	50	1	_10_	0.0888077	50	T/C
A_53_P148259	60	chr1	20366706	20366765	1	_51_	0.0511828	50	1	_51_	-0.154199	50	0	_	-0.0446525	60	T/A
A_67_P04032327	60	chr1	20930732	20930783	1	_5_	0.077927	47	1	_5_	-0.122073	47	2	_24_50_	0.290843	25	G/A
A_67_P04275598	57	chr1	137614180	137614236	2	_6_21_	0.539413	36	0	_	0.0403256	57	0	_	1.04091	57	
A_67_P04134350	60	chr1	68783401	68783460	2	_7_46_	0.786426	38	2	_7_46_	0.46286	38	2	_7_46_	0.571008	38	
A_67_P04232346	60	chr1	118140550	118140609	0	_	0.135348	60	1	_14_	0.177324	46	1	_14_	0.281243	46	G/C
A_53_P132263	60	chr1	161334061	161334120	0	_	0.232478	60	1	_34_	1.97338	33	1	_34_	2.21011	33	T/C
A_53_P117981	60	chr1	163683862	163683921	0	_	-0.185895	60	0	_	-0.0348818	60	1	_27_	0.0137409	33	G/A
A_67_P04142530	60	chr1	72252701	72252760	1	_20_	-0.187766	40	0	_	-0.456306	60	0	_	-0.174083	60	C/T
A_67_P04129457	60	chr1	66613104	66613163	0	_	3.20637	60	0	_	-0.0842934	60	1	_35_	4.00584	34	C/A
A_53_P177663	53	chr1	173541646	173541698	0	_	0.0437329	53	1	_35_	0.104117	34	1	_35_	0.310329	34	T/A
A_67_P04330976	60	chr1	163359148	163359207	0	_	0.0938112	60	1	_6_	0.419799	54	0	_	0.225052	60	T/C
A_67_P04067440	60	chr1	37925688	37925747	1	_59_	-0.138239	58	0	_	-0.0589065	60	0	_	-0.0601847	60	A/T
A_67_P00211121	60	chr1	149799338	149799397	0	_	0.0164453	60	0	_	-0.0185566	60	1	_27_	0.731557	33	A/G
A_67_P04206645	60	chr1	102984781	102984840	0	_	-0.151998	60	0	_	-0.0816319	60	1	_18_	0.0622501	42	C/A
A_67_P04070012	60	chr1	38928321	38928380	0	_	-0.306526	60	1	_4_	-0.433244	56	0	_	-0.0167706	60	C/T
A_67_P04321310	60	chr1	159339784	159339843	0	_	-0.278696	60	0	_	-0.265362	60	1	_24_	-0.16192	36	T/C
A_67_P04141216	60	chr1	71720378	71720437	1	_12_	0.251346	48	0	_	0.0616161	60	0	_	-0.0315486	60	A/G
A_53_P137207	60	chr1	175143328	175143387	1	_25_	0.460422	35	1	_25_	0.0465819	35	1	_25_	0.320061	35	T/G
A_67_P04359281	60	chr1	175483905	175483964	1	_23_	-0.97125	37	0	_	0.147374	60	0	_	0.0725402	60	G/A
A_67_P04391426	60	chr1	189413297	189413356	1	_17_	0.297826	43	0	_	0.062109	60	0	_	0.09042	60	C/T
A_67_P04144080	60	chr1	72838448	72838507	1	_4_	-0.293295	56	0	_	0.0267776	60	0	_	-0.136315	60	T/C
A_67_P04133330	60	chr1	68329562	68329621	2	_28_50_	2.12184	27	2	_28_50_	1.91885	27	2	_28_50_	2.04366	27	
A_67_P04220995	60	chr1	111077109	111077168	0	_	0.0534693	60	0	_	-0.0288875	60	1	_33_	0.136145	32	G/A
A_67_P00022103	60	chr1	20641255	20641314	1	_10_	0.146338	50	1	_10_	0.166692	50	1	_10_	0.148597	50	A/G
A_67_P04087613	60	chr1	47157723	47157782	1	_36_	0.691191	35	1	_36_	0.705672	35	0	_	0.125141	60	C/A
A_67_P04008270	60	chr1	8218730	8218789	1	_25_	1.0439	35	1	_25_	0.875874	35	1	_25_	0.979486	35	G/T
A_67_P04393288	60	chr1	190134947	190135006	0	_	0.0804193	60	0	_	-0.114467	60	1	_49_	0.248898	48	C/T
A_67_P00279165	60	chr1	190443453	190443512	1	_31_	0.387392	30	1	_31_	0.340943	30	0	_	0.197681	60	A/C
A_67_P00046094	60	chr1	37157420	37157479	1	_9_	0.206441	51	0	_	-0.0559056	60	0	_	-0.0282896	60	G/A
A_67_P04254069	60	chr1	128764879	128764938	2	_6_42_	0.296839	35	2	_6_42_	0.48482	35	2	_6_42_	0.288655	35	
A_67_P04218280	60	chr1	109420491	109420550	0	_	0.319004	60	0	_	0.00489891	60	1	_13_	0.754265	47	T/A
A_67_P04003884	60	chr1	5274363	5274422	1	_5_	0.265014	55	1	_5_	0.288697	55	1	_5_	0.379888	55	T/C
A_67_P04030561	60	chr1	20119544	20119603	1	_13_	-0.070717	47	1	_13_	-0.22359	47	0	_	-0.289679	60	G/C
A_67_P04317080	60	chr1	157497138	157497197	1	_28_	0.477443	32	1	_28_	0.561721	32	1	_28_	0.49198	32	G/A
A_67_P04319946	60	chr1	158774809	158774868	1	_6_	0.935342	54	1	_6_	0.932183	54	0	_	0.141203	60	T/C
A_67_P04072596	60	chr1	39970648	39970707	1	_16_	0.102701	44	0	_	-0.102784	60	0	_	-0.011205	60	A/G
A_53_P135358	60	chr1	172993031	172993090	1	_32_	-0.394081	31	0	_	0.0805922	60	1	_32_	-0.39592	31	T/C
A_53_P124963	57	chr1	137966080	137966136	0	_	-0.470094	57	0	_	-0.0987072	57	1	_39_	-0.823771	38	T/C
A_67_P04266121	60	chr1	134005596	134005655	0	_	0.048955	60	0	_	0.224381	60	1	_57_	0.453664	56	T/G
A_67_P00250660	60	chr1	173097920	173097979	1	_17_	0.0419783	43	1	_17_	0.266422	43	1	_17_	0.204058	43	A/G
A_53_P180117	60	chr1	160828994	160829053	0	_	-0.0613677	60	1	_23_	0.259871	37	0	_	-0.107223	60	C/T
A_67_P04345642	60	chr1	169609739	169609798	1	_25_	0.582869	35	0	_	0.123081	60	0	_	-0.404632	60	G/T
A_67_P00215839	60	chr1	153100020	153100079	1	_32_	-0.0191239	31	0	_	-0.1793	60	1	_32_	0.0841697	31	T/C
A_67_P04361112	60	chr1	176437717	176437776	1	_17_	0.891429	43	0	_	0.628574	60	0	_	0.522727	60	C/T
A_67_P04252151	60	chr1	127963173	127963232	1	_50_	0.481855	49	1	_50_	0.323868	49	1	_50_	0.320167	49	A/C
A_53_P112686	60	chr1	93224400	93224459	1	_58_	-0.371573	57	0	_	-0.155778	60	0	_	-0.393533	60	A/G
A_67_P04056493	60	chr1	33250665	33250724	1	_28_	0.241394	32	1	_28_	0.311598	32	0	_	-0.229952	60	G/C
A_67_P00003533	60	chr1	6229966	6230025	0	_	1.09119	60	1	_25_	1.03956	35	0	_	0.00804265	60	G/C
A_53_P114717	60	chr1	111861813	111861872	0	_	0.85796	60	1	_8_	0.926962	52	1	_8_	1.28727	52	T/A
A_67_P04332458	60	chr1	163987016	163987075	0	_	-0.0423822	60	1	_28_	0.00305851	32	0	_	0.220009	60	A/G
A_67_P00244308	60	chr1	169517466	169517525	2	_38_50_	0.300582	37	0	_	-0.0575925	60	0	_	0.15615	60	
A_67_P04326734	57	chr1	161607711	161607767	0	_	0.140348	57	1	_56_	0.344848	55	0	_	0.102794	57	G/A
A_67_P00020929	60	chr1	19853363	19853422	1	_44_	-0.0231923	43	1	_44_	0.032623	43	1	_44_	0.315265	43	C/T
A_67_P00233939	60	chr1	163458310	163458369	1	_58_	-0.824066	57	0	_	-0.0754015	60	0	_	-0.193277	60	G/A
A_67_P04324055	60	chr1	160497264	160497323	0	_	-0.0129038	60	1	_22_	0.90324	38	0	_	-0.0600488	60	T/C
A_67_P00191180	60	chr1	136035437	136035496	1	_32_	0.716989	31	0	_	-0.0664556	60	0	_	0.248599	60	T/G
A_67_P00026809	60	chr1	23636678	23636737	0	_	-0.247917	60	1	_38_	-0.404145	37	0	_	0.0331165	60	T/C
A_67_P00287437	60	chr1	195056093	195056152	0	_	-0.129264	60	1	_8_	0.22947	52	0	_	-0.120794	60	T/C
A_67_P04290064	60	chr1	144705551	144705610	1	_56_	-0.196544	55	0	_	0.0549967	60	0	_	-0.0901804	60	T/C
A_67_P04291841	60	chr1	145570098	145570157	1	_28_	0.134666	32	0	_	-0.00844309	60	1	_56_	-0.228328	55	C/G
A_53_P151075	60	chr1	182773961	182774020	1	_55_	-0.777595	54	0	_	0.0776787	60	0	_	0.39041	60	T/C
A_67_P04368677	60	chr1	179591304	179591363	1	_1_	0.0865581	59	0	_	-0.0902767	60	0	_	-0.0843624	60	G/A
A_67_P04221493	60	chr1	111455470	111455529	1	_46_	-0.561965	45	1	_46_	-0.435951	45	1	_46_	-0.675356	45	G/A
A_67_P04378982	60	chr1	183880705	183880764	1	_40_	0.341585	39	0	_	0.15801	60	0	_	0.119833	60	T/C
A_67_P04062173	60	chr1	35846716	35846775	1	_23_	0.251606	37	0	_	0.213934	60	0	_	0.164461	60	C/T
A_67_P04094919	60	chr1	51564642	51564701	0	_	0.0251412	60	1	_5_	0.204147	55	1	_5_	0.112244	55	T/A
A_67_P00193401	60	chr1	137216965	137217024	2	_44_56_	-0.0586205	43	0	_	0.0931975	60	2	_44_56_	-0.250281	43	
A_67_P04404442	60	chr1	194650679	194650738	0	_	0.248891	60	1	_19_	0.336832	41	0	_	-0.0441291	60	G/T
A_67_P04398862	60	chr1	192363858	192363917	0	_	-0.297895	60	0	_	0.110669	60	2	_29_48_	0.390003	28	
A_67_P04345765	60	chr1	169666656	169666715	1	_50_	0.273739	49	0	_	-0.0407956	60	0	_	-0.0648625	60	C/T
A_67_P00282368	60	chr1	192121331	192121390	1	_44_	-0.125313	43	1	_44_	-0.193354	43	1	_44_	-0.167531	43	A/G
A_67_P00223828	60	chr1	157600458	157600517	1	_53_	0.097289	52	1	_53_	0.270374	52	0	_	0.0579404	60	G/A
A_67_P04037503	60	chr1	23243210	23243269	1	_8_	0.0110895	52	0	_	0.0236988	60	0	_	0.177216	60	A/G
A_67_P04387162	60	chr1	187669733	187669792	2	_29_54_	-0.0844565	28	2	_29_54_	-0.059476	28	2	_29_54_	-0.218739	28	
A_67_P04317501	60	chr1	157653531	157653590	1	_37_	0.371819	36	1	_37_	0.244816	36	0	_	-0.190083	60	C/A
A_67_P04348012	60	chr1	170641874	170641933	1	_44_	0.469533	43	0	_	0.175625	60	1	_44_	0.0525467	43	G/A
A_67_P04330627	60	chr1	163201388	163201447	0	_	0.156852	60	1	_16_	0.342842	44	1	_16_	0.22499	44	C/T
A_67_P04381969	60	chr1	185583893	185583952	1	_35_	0.609812	34	1	_35_	0.346441	34	1	_35_	0.596222	34	C/T
A_67_P04197526	60	chr1	97848477	97848536	0	_	0.0246657	60	0	_	-0.0527429	60	1	_48_	-0.0737929	47	G/A
A_67_P04396481	60	chr1	191413433	191413492	0	_	0.104697	60	0	_	1.68022	60	1	_47_	2.26007	46	A/G
A_67_P00250432	60	chr1	172972936	172972995	0	_	0.0976477	60	0	_	-0.236741	60	1	_36_	0.283176	35	T/C
A_53_P178796	60	chr1	160555972	160556031	0	_	-0.0904188	60	1	_49_	-0.182648	48	0	_	-0.274825	60	C/A
A_53_P174760	60	chr1	59178222	59178281	0	_	0.0202996	60	1	_6_	0.252055	54	1	_6_	-0.0124321	54	C/A
A_67_P04362896	60	chr1	177187897	177187956	1	_36_	0.124068	35	1	_36_	0.0371309	35	1	_36_	-0.374958	35	A/C
A_53_P100249	60	chr1	173300611	173300670	0	_	-0.111628	60	1	_11_	0.140919	49	1	_11_	-0.13551	49	A/G
A_67_P04044394	60	chr1	26555271	26555330	0	_	0.136195	60	1	_54_	-0.210347	53	0	_	0.13053	60	C/T
A_67_P04229756	60	chr1	116705422	116705481	1	_46_	-0.0201129	45	1	_46_	-0.0571153	45	1	_46_	0.140734	45	T/G
A_67_P04091753	60	chr1	49943090	49943149	0	_	-0.141422	60	0	_	-0.107229	60	1	_25_	0.539764	35	T/G
A_67_P04159414	60	chr1	79289464	79289523	1	_8_	2.34714	52	1	_8_	2.38958	52	1	_8_	2.08068	52	G/A
A_67_P04332444	57	chr1	163982005	163982061	0	_	-0.0747148	57	1	_37_	0.570672	36	0	_	-0.119188	57	A/G
A_67_P04360941	60	chr1	176351248	176351307	1	_45_	0.070443	44	0	_	0.107774	60	0	_	0.0117838	60	C/G
A_53_P150514	60	chr1	173410499	173410558	1	_5_	0.110009	55	1	_5_	0.0115426	55	1	_5_	0.185868	55	A/G
A_67_P00066077	60	chr1	51528471	51528530	0	_	0.0686783	60	0	_	-0.0885028	60	1	_23_	0.620609	37	A/G
A_67_P00192468	60	chr1	136715959	136716018	1	_29_	0.551318	31	0	_	0.264116	60	1	_29_	0.302195	31	T/C
A_67_P04318785	60	chr1	158294685	158294744	1	_2_	0.071926	58	1	_2_	-0.0679275	58	0	_	-0.227005	60	G/A
A_67_P04103526	60	chr1	55467349	55467408	0	_	-0.0320606	60	1	_13_	0.305036	47	0	_	-0.194007	60	A/C
A_67_P00189059	60	chr1	134857384	134857443	0	_	-0.076103	60	1	_54_	1.00087	53	0	_	-0.0333384	60	T/C
A_67_P04212292	60	chr1	106563993	106564052	0	_	-0.0128191	60	0	_	0.085696	60	1	_31_	0.654896	30	A/G
A_67_P04159905	60	chr1	79516247	79516306	0	_	-0.0215866	60	0	_	-0.342837	60	1	_27_	-0.517726	33	G/A
A_67_P04360534	60	chr1	176081846	176081905	1	_43_	0.792874	42	1	_43_	0.51679	42	1	_43_	0.478078	42	C/T
A_67_P04038448	60	chr1	23735320	23735379	1	_29_	1.04054	31	0	_	0.224104	60	0	_	0.15572	60	C/A
A_67_P04248999	60	chr1	126529848	126529907	0	_	-0.0632044	60	1	_30_	0.348711	30	1	_30_	0.071707	30	G/A
A_53_P110528	60	chr1	90840699	90840758	1	_25_	0.566906	35	0	_	0.115174	60	1	_25_	0.616599	35	A/G
A_53_P157083	60	chr1	93151285	93151344	1	_56_	-0.0133487	55	0	_	-0.0982346	60	0	_	-0.0459042	60	A/G
A_53_P153170	60	chr1	118006946	118007005	0	_	0.314933	60	1	_6_	0.586479	54	1	_6_	0.477513	54	G/T
A_67_P00168405	60	chr1	122071152	122071211	0	_	-0.0823923	60	1	_54_	0.197849	53	0	_	-0.0909259	60	C/T
A_67_P00078848	60	chr1	59683604	59683663	0	_	0.120589	60	1	_41_	0.290785	40	0	_	0.134241	60	G/C
A_67_P04264893	60	chr1	133524990	133525049	0	_	0.0768087	60	0	_	-0.0159217	60	1	_50_	0.660914	49	T/C
A_67_P04302197	60	chr1	151410032	151410091	2	_21_41_	1.04666	20	0	_	-0.190676	60	0	_	0.254318	60	
A_67_P04031612	60	chr1	20600360	20600419	1	_26_	0.83918	34	1	_26_	0.525604	34	0	_	-0.200969	60	C/A
A_67_P04128395	60	chr1	66179609	66179668	1	_4_	0.82777	56	0	_	-0.0610748	60	1	_4_	0.660669	56	T/A
A_67_P04099405	60	chr1	53592346	53592405	0	_	-0.250213	60	1	_56_	-0.34477	55	0	_	-0.185353	60	T/C
A_67_P00268028	60	chr1	183951398	183951457	1	_23_	0.0174921	37	0	_	0.0304312	60	0	_	-0.0915261	60	G/C
A_67_P00055604	60	chr1	42508628	42508687	0	_	-0.195179	60	0	_	-0.160438	60	1	_19_	0.291117	41	T/C
A_67_P04008705	60	chr1	8573263	8573322	1	_17_	0.854526	43	1	_17_	1.18466	43	1	_17_	0.99951	43	A/T
A_67_P00020797	60	chr1	19762297	19762356	2	_16_33_	1.58661	27	1	_33_	1.31951	32	1	_16_	0.0987851	44	C/T
A_67_P04360044	60	chr1	175902532	175902591	2	_6_34_	0.249	27	0	_	-0.298376	60	0	_	-0.236091	60	
A_67_P04206591	60	chr1	102958770	102958829	0	_	0.0583091	60	0	_	0.179021	60	1	_48_	1.07622	47	C/G
A_67_P00256377	60	chr1	177131751	177131810	1	_27_	0.43072	33	1	_27_	0.43993	33	0	_	0.366188	60	T/C
A_67_P04386580	60	chr1	187435411	187435470	0	_	-0.219879	60	0	_	0.0136265	60	1	_51_	0.766607	50	A/G
A_67_P00055277	60	chr1	42333198	42333257	1	_29_	1.45927	31	0	_	-0.245437	60	1	_29_	1.33355	31	A/G
A_67_P00249506	60	chr1	172391526	172391585	1	_32_	1.7718	31	0	_	-0.118179	60	1	_32_	0.193856	31	A/T
A_53_P140829	60	chr1	173028406	173028465	0	_	0.164991	60	1	_34_	0.934117	33	1	_34_	0.764686	33	A/G
A_67_P00179728	60	chr1	129237848	129237907	1	_7_	1.04063	53	1	_7_	0.78841	53	0	_	0.851907	60	T/A
A_67_P00081373	60	chr1	61165627	61165686	0	_	-0.049254	60	1	_8_	0.149832	52	0	_	-0.286934	60	T/G
A_67_P04324358	60	chr1	160608155	160608214	0	_	-0.255277	60	1	_47_	0.245063	46	0	_	-0.100566	60	A/G
A_67_P00044340	60	chr1	36179732	36179791	2	_45_60_	1.10352	44	0	_	-0.579659	60	0	_	-0.124758	60	
A_67_P04023657	60	chr1	16277387	16277446	2	_13_24_	0.616158	36	2	_13_24_	0.384039	36	2	_13_24_	0.84969	36	
A_67_P04213228	60	chr1	106996422	106996481	0	_	0.123471	60	0	_	0.0523195	60	1	_39_	-0.248622	38	A/G
A_53_P116019	60	chr1	163702315	163702374	0	_	-0.207643	60	1	_46_	0.318644	45	0	_	-0.0583705	60	T/G
A_67_P00285578	60	chr1	194029181	194029240	1	_15_	0.627159	45	1	_15_	0.163764	45	1	_15_	0.423423	45	A/G
A_67_P04205099	58	chr1	102120715	102120772	0	_	-0.0656608	58	0	_	-0.0400397	58	1	_5_	0.286377	53	A/G
A_67_P00193204	60	chr1	137112553	137112612	1	_30_	1.274	30	0	_	-0.0290513	60	0	_	1.05365	60	A/G
A_67_P04328914	60	chr1	162497881	162497940	0	_	0.212775	60	1	_50_	0.593665	49	0	_	-0.113828	60	T/A
A_67_P04318760	60	chr1	158286178	158286237	2	_10_52_	0.475184	41	2	_10_52_	0.220304	41	0	_	3.05439	60	
A_67_P04321164	60	chr1	159282818	159282877	0	_	0.0209631	60	1	_3_	0.272736	57	0	_	-0.0861358	60	G/A
A_67_P00034361	60	chr1	28988525	28988584	0	_	-0.10913	60	0	_	-0.209755	60	1	_2_	-0.262853	58	C/T
A_67_P04013290	60	chr1	11096298	11096357	2	_11_38_	1.31083	26	2	_11_38_	0.955123	26	2	_11_38_	0.981584	26	
A_67_P04327218	60	chr1	161786713	161786772	0	_	-0.0795366	60	1	_46_	-0.106092	45	0	_	-0.382742	60	T/G
A_67_P00235063	60	chr1	164055418	164055477	0	_	-0.123993	60	2	_1_33_	0.233317	31	0	_	-0.0594511	60	
A_53_P163599	60	chr1	13645049	13645108	0	_	-0.186168	60	0	_	-0.253055	60	1	_25_	-0.115872	35	G/A
A_67_P00228972	60	chr1	160618549	160618608	0	_	-0.217684	60	1	_31_	0.439517	30	0	_	-0.0798372	60	G/A
A_67_P04358243	60	chr1	174980186	174980245	0	_	0.157874	60	2	_13_50_	0.711754	36	2	_13_50_	0.713463	36	
A_67_P00102073	60	chr1	73169708	73169767	1	_58_	0.26011	57	0	_	0.155306	60	0	_	0.0429801	60	G/A
A_67_P00052054	60	chr1	40509651	40509710	1	_35_	0.709843	34	0	_	0.142526	60	0	_	0.663183	60	T/A
A_67_P00229136	60	chr1	160701066	160701125	0	_	0.0241985	60	1	_48_	0.548521	47	0	_	-0.00689076	60	A/C
A_67_P04303293	60	chr1	151889102	151889161	1	_7_	0.704293	53	0	_	-0.145133	60	0	_	0.145716	60	A/C
A_67_P04355021	60	chr1	173566332	173566391	1	_34_	3.50079	33	1	_54_	0.349103	53	1	_54_	0.375846	53	A/G
A_67_P04319773	60	chr1	158704015	158704074	1	_3_	0.107722	57	1	_3_	0.170395	57	0	_	-0.000162126	60	G/A
A_67_P04406939	60	chr1	195652962	195653021	1	_28_	-0.00967161	32	1	_28_	0.0543505	32	0	_	-0.0460823	60	A/T
A_53_P138439	60	chr1	79227821	79227880	1	_37_	-0.16297	36	1	_37_	0.0821273	36	0	_	-0.107009	60	C/T
A_67_P04077670	60	chr1	42143496	42143555	0	_	-0.14681	60	0	_	-0.0912396	60	1	_52_	0.0542459	51	C/T
A_67_P04129347	60	chr1	66569964	66570023	1	_59_	-0.0513748	58	0	_	-0.0523192	60	1	_59_	-0.0692173	58	T/C
A_67_P04097823	60	chr1	52810699	52810758	0	_	-0.310969	60	1	_8_	0.243014	52	0	_	-0.0864878	60	G/A
A_67_P04300814	60	chr1	150654593	150654652	1	_41_	0.308067	40	0	_	0.138276	60	0	_	-0.133993	60	T/G
A_67_P04043622	60	chr1	26066469	26066528	0	_	-0.0224089	60	1	_1_	0.0481073	59	0	_	0.0462946	60	
A_67_P04251550	60	chr1	127733053	127733112	1	_39_	0.640007	38	1	_39_	0.909548	38	1	_39_	0.761691	38	C/A
A_67_P04134493	60	chr1	68846738	68846797	0	_	0.28289	60	1	_23_	0.116565	37	1	_23_	0.0594917	37	A/T
A_67_P04320401	60	chr1	158959234	158959293	0	_	-0.112333	60	1	_54_	0.207046	53	1	_54_	-0.091431	53	A/G
A_67_P04391976	60	chr1	189627744	189627803	1	_56_	-0.381517	55	1	_56_	-0.345052	55	1	_56_	-0.259942	55	A/G
A_53_P164674	60	chr1	40307847	40307906	0	_	-0.0523132	60	0	_	-0.185216	60	1	_19_	0.135127	41	A/G
A_67_P04371870	60	chr1	181087450	181087509	1	_1_	-0.590995	59	0	_	-0.288091	60	0	_	-0.425425	60	
A_67_P04271332	55	chr1	136031061	136031115	1	_9_	0.442233	46	0	_	-0.106837	55	0	_	-0.137099	55	T/C
A_67_P04040817	60	chr1	24712989	24713048	0	_	-0.147953	60	1	_44_	0.449785	43	0	_	-0.0361723	60	A/G
A_67_P04290470	60	chr1	144898434	144898493	0	_	1.18997	60	0	_	-0.0951006	60	1	_31_	1.25167	30	C/T
A_67_P00272776	60	chr1	187033284	187033343	1	_46_	0.108462	45	0	_	0.182505	60	0	_	-0.0796017	60	G/C
A_53_P155345	60	chr1	159305048	159305107	0	_	-0.341003	60	1	_12_	1.63324	48	0	_	0.0351508	60	A/T
A_67_P04352747	60	chr1	172624315	172624374	1	_35_	0.403356	34	0	_	-0.0958698	60	1	_35_	0.36897	34	G/A
A_67_P00226165	60	chr1	159081840	159081892	0	_	1.52111	53	1	_40_	0.675937	39	0	_	0.0364343	53	C/T
A_67_P00040666	60	chr1	33788084	33788143	0	_	-0.232247	60	0	_	-0.0831671	60	2	_23_43_	1.34048	22	
A_67_P04326990	60	chr1	161701419	161701478	0	_	0.0639988	60	1	_14_	-0.0132812	46	0	_	-0.239239	60	T/G
A_67_P04151332	60	chr1	75613926	75613985	2	_24_53_	-0.496963	28	0	_	-0.347881	60	0	_	-0.272235	60	
A_67_P04094070	60	chr1	51202778	51202837	1	_46_	0.740942	45	1	_46_	0.84766	45	1	_46_	0.667147	45	C/T
A_67_P04362348	60	chr1	176938922	176938981	1	_53_	3.29868	52	1	_53_	2.40688	52	1	_53_	2.99314	52	C/T
A_67_P00247347	60	chr1	171225423	171225482	1	_22_	0.573595	38	0	_	-0.0628982	60	1	_22_	0.793594	38	A/G
A_67_P04309778	60	chr1	154505931	154505990	0	_	-0.00889344	60	0	_	0.2015	60	2	_21_45_	1.39172	23	
A_67_P04305166	60	chr1	152666828	152666887	0	_	-0.114027	60	0	_	-0.141343	60	1	_26_	-0.155278	34	A/T
A_67_P00254139	60	chr1	175489162	175489221	1	_11_	-0.0883392	49	1	_11_	-0.194348	49	1	_11_	-0.0541646	49	A/C
A_67_P04223709	60	chr1	112890584	112890643	1	_54_	0.277387	53	1	_54_	0.14822	53	1	_54_	0.198254	53	A/G
A_67_P04359833	60	chr1	175808094	175808153	1	_14_	0.328374	46	1	_14_	-1.02186	46	1	_14_	-1.33933	46	A/G
A_67_P04123986	60	chr1	64087947	64088006	1	_55_	-0.0976706	54	0	_	-0.10405	60	0	_	0.120654	60	T/A
A_53_P178275	60	chr1	159014390	159014449	0	_	-0.0653613	60	1	_41_	-0.0903355	40	1	_50_	0.122888	49	C/T
A_53_P178780	60	chr1	81619103	81619162	1	_57_	-0.30138	56	0	_	-0.0833546	60	1	_57_	-0.126536	56	C/T
A_67_P04118181	60	chr1	61684249	61684308	0	_	0.065001	60	1	_1_	0.163002	59	0	_	0.0265969	60	
A_67_P04205842	60	chr1	102508779	102508838	0	_	0.173647	60	0	_	0.0911754	60	1	_60_	0.706713	59	
A_67_P04130035	60	chr1	66846541	66846600	1	_18_	0.76406	42	0	_	0.0976298	60	0	_	0.542338	60	A/G
A_67_P00126313	60	chr1	89936566	89936625	1	_55_	-0.00835667	54	0	_	-0.159934	60	1	_55_	0.00727857	54	T/A
A_67_P04332663	60	chr1	164065432	164065491	0	_	-0.111872	60	1	_36_	0.54948	35	0	_	0.019472	60	T/C
A_67_P04220013	60	chr1	110434239	110434298	1	_44_	0.0399237	43	1	_44_	0.137036	43	1	_44_	0.0717953	43	T/C
A_67_P00030339	60	chr1	25758010	25758069	0	_	0.113209	60	1	_55_	-0.00991885	54	0	_	-0.0412085	60	C/T
A_67_P00150762	60	chr1	107226716	107226775	0	_	-0.157081	60	0	_	-0.0503931	60	1	_59_	0.754757	58	C/T
A_67_P04247151	60	chr1	125683746	125683805	0	_	-0.0122188	60	1	_32_	1.1421	31	1	_32_	1.23388	31	G/A
A_53_P171364	58	chr1	182785479	182785536	1	_13_	0.169652	45	0	_	-0.215372	58	0	_	1.58147	58	C/T
A_53_P131188	60	chr1	174109255	174109314	1	_10_	0.333863	50	1	_10_	0.577084	50	1	_10_	0.569584	50	A/G
A_67_P04310499	60	chr1	154779286	154779345	0	_	0.167942	60	0	_	0.104883	60	1	_51_	0.695147	50	C/T
A_67_P04273644	60	chr1	136892425	136892484	1	_53_	-0.227393	52	0	_	0.0950831	60	1	_53_	-0.348969	52	G/A
A_67_P04361025	60	chr1	176389263	176389322	0	_	-0.103436	60	1	_9_	-0.0898785	51	1	_9_	0.00891123	51	A/C
A_67_P04410097	60	chr1	197016177	197016236	0	_	-0.357948	60	0	_	-0.182102	60	1	_58_	-0.485103	57	T/A
A_67_P00195544	60	chr1	138314324	138314383	0	_	0.16492	60	0	_	0.0962239	60	1	_8_	0.360264	52	C/T
A_67_P04348826	60	chr1	171024870	171024929	2	_2_21_	0.28366	39	0	_	0.0444835	60	2	_2_21_	0.373876	39	
A_67_P04407932	60	chr1	196080968	196081027	1	_57_	-0.156475	56	0	_	0.0922216	60	0	_	-0.27644	60	A/C
A_67_P04205348	60	chr1	102246389	102246448	0	_	-0.355453	60	0	_	-0.207727	60	1	_32_	0.248162	31	A/T
A_53_P107363	60	chr1	158491707	158491766	1	_15_	0.476231	45	1	_15_	0.257996	45	0	_	0.0596463	60	A/G
A_67_P04084719	60	chr1	45607684	45607743	1	_45_	-0.675148	44	0	_	0.027163	60	1	_45_	-0.782139	44	A/G
A_67_P04385986	60	chr1	187173585	187173644	0	_	-0.139673	60	0	_	-0.0572357	60	2	_6_48_	1.47742	41	
A_67_P04245514	60	chr1	124914095	124914154	1	_2_	0.22747	58	0	_	-0.0148841	60	0	_	-0.0453719	60	C/T
A_67_P04239055	60	chr1	121866712	121866771	1	_3_	-0.275459	57	1	_3_	-0.249006	57	1	_3_	-0.236483	57	T/G
A_53_P101401	60	chr1	137984501	137984560	0	_	0.383611	60	0	_	0.0628517	60	1	_10_	-0.196693	50	A/C
A_67_P04252811	60	chr1	128228739	128228798	1	_17_	0.43083	43	1	_17_	0.709083	43	1	_17_	0.303453	43	C/T
A_67_P04354067	60	chr1	173159433	173159492	1	_59_	-0.0883245	58	0	_	0.0177442	60	0	_	-0.052403	60	G/A
A_67_P04246581	60	chr1	125430913	125430972	1	_47_	0.523477	46	0	_	0.386815	60	0	_	0.296298	60	T/C
A_53_P149461	55	chr1	173909184	173909238	1	_45_	0.454103	44	1	_45_	0.411136	44	1	_45_	0.402601	44	G/A
A_67_P00191317	60	chr1	136116331	136116390	2	_13_58_	0.292831	44	0	_	0.0613459	60	0	_	0.000781615	60	
A_67_P00008717	60	chr1	10985731	10985790	0	_	0.95164	60	0	_	0.96978	60	1	_60_	0.741674	59	
A_67_P04051813	60	chr1	30783110	30783169	2	_11_29_	1.969	31	1	_51_	0.132291	50	1	_11_	0.8039	49	A/G
A_67_P04242028	60	chr1	123153159	123153218	1	_40_	-0.0720397	39	1	_53_	-0.357325	52	1	_40_	0.275549	39	G/A
A_67_P04113490	60	chr1	59698361	59698420	0	_	0.0769005	60	1	_18_	0.280261	42	0	_	0.245403	60	A/C
A_67_P00227321	60	chr1	159777979	159778038	0	_	0.136346	60	1	_43_	0.288217	42	0	_	-0.0842518	60	T/C
A_67_P04225003	60	chr1	113858413	113858472	1	_1_	0.103259	59	1	_1_	0.0560572	59	1	_1_	-0.0585124	59	G/A
A_67_P04084638	60	chr1	45543535	45543594	0	_	0.852444	60	0	_	-0.00110385	60	1	_15_	0.855568	45	C/G
A_67_P04250704	60	chr1	127371881	127371940	1	_18_	0.340354	42	0	_	-0.407577	60	0	_	0.076346	60	C/G
A_67_P00038727	60	chr1	32442963	32443022	1	_4_	0.170596	56	0	_	-0.0992363	60	0	_	-0.200614	60	C/T
A_67_P04385528	60	chr1	187019133	187019192	0	_	-0.248414	60	0	_	-0.565396	60	2	_7_37_	0.17231	29	
A_67_P04403032	60	chr1	194072671	194072730	1	_53_	0.69445	52	1	_53_	0.669277	52	1	_53_	0.637554	52	T/A
A_67_P04217272	60	chr1	108809653	108809712	1	_46_	-0.308587	45	1	_46_	-0.242788	45	0	_	0.0757225	60	A/C
A_67_P00075725	60	chr1	57785650	57785709	0	_	0.123483	60	1	_31_	-0.224795	30	0	_	-0.137524	60	T/C
A_67_P04033887	60	chr1	21603207	21603266	0	_	-0.0409761	60	1	_47_	0.129212	46	0	_	0.000386724	60	T/C
A_67_P04084516	60	chr1	45476099	45476158	1	_50_	0.540585	49	0	_	0.0796729	60	1	_50_	0.620042	49	G/A
A_67_P04348046	60	chr1	170661537	170661596	2	_22_47_	1.22091	24	0	_	-0.141719	60	2	_22_47_	1.16016	24	
A_67_P04039456	60	chr1	24171020	24171079	0	_	0.10447	60	1	_56_	0.196815	55	0	_	0.12544	60	A/G
A_67_P04014227	60	chr1	11557437	11557496	0	_	0.0157058	60	0	_	-0.0439766	60	2	_15_42_	1.99967	26	
A_67_P04129021	60	chr1	66418870	66418929	0	_	0.113805	60	0	_	0.0978267	60	1	_2_	0.771487	58	G/A
A_67_P04044508	60	chr1	26609065	26609124	0	_	0.00112483	60	1	_14_	0.539009	46	0	_	-0.000509999	60	T/G
A_53_P155880	60	chr1	175754620	175754679	2	_23_50_	0.160035	26	1	_50_	-1.02208	49	1	_50_	-1.1788	49	T/G
A_53_P107761	60	chr1	157823795	157823854	1	_22_	-0.0337251	38	1	_22_	0.0645675	38	0	_	-0.0757824	60	T/C
A_67_P04000126	60	chr1	3119351	3119410	0	_	0.0309228	60	0	_	0.263219	60	1	_30_	1.16711	30	C/T
A_53_P110191	60	chr1	176030264	176030323	1	_15_	0.249448	45	1	_15_	0.178178	45	1	_15_	-0.0136579	45	T/C
A_67_P04390357	60	chr1	188981762	188981821	1	_29_	0.306686	31	0	_	-0.110567	60	1	_29_	0.182048	31	C/T
A_67_P04149208	60	chr1	74873349	74873408	1	_18_	-0.0373376	42	0	_	0.124402	60	0	_	-0.146093	60	G/A
A_67_P00011958	60	chr1	13237317	13237376	1	_30_	0.892318	30	1	_30_	0.688094	30	1	_30_	0.833774	30	C/T
A_67_P04207245	60	chr1	103360588	103360647	0	_	0.127803	60	0	_	0.149128	60	1	_1_	0.125765	59	
A_67_P04354275	59	chr1	173228694	173228752	1	_6_	0.051305	53	1	_6_	-0.0331197	53	1	_6_	0.0299378	53	T/C
A_53_P176159	59	chr1	175868384	175868442	2	_38_59_	0.722539	37	2	_38_59_	0.490493	37	0	_	0.378198	59	
A_67_P04272367	60	chr1	136422056	136422115	1	_22_	0.452752	38	0	_	-0.085745	60	1	_22_	0.555575	38	T/C
A_67_P00044564	60	chr1	36305387	36305446	1	_26_	0.227606	34	0	_	-0.0225138	60	0	_	-0.319822	60	C/T
A_67_P04330007	60	chr1	162946520	162946579	1	_3_	0.792249	57	0	_	0.710747	60	0	_	0.563093	60	T/C
A_67_P04186914	60	chr1	92960010	92960069	0	_	-0.366922	60	1	_26_	0.269947	34	1	_26_	1.20853	34	G/A
A_67_P00144859	60	chr1	102262523	102262582	0	_	0.251485	60	0	_	0.189328	60	2	_13_52_	0.982327	38	
A_53_P104641	60	chr1	65025407	65025466	1	_54_	0.0494759	53	0	_	-0.258765	60	1	_54_	0.315088	53	T/A
A_67_P04357517	59	chr1	174552770	174552828	2	_2_46_	0.764235	43	2	_2_46_	0.578162	43	2	_2_46_	0.69899	43	
A_67_P00224231	60	chr1	157817773	157817832	1	_35_	-0.123086	34	1	_35_	0.126054	34	0	_	-0.270764	60	T/C
A_67_P04358355	60	chr1	175048661	175048720	1	_11_	-0.283655	49	2	_11_49_	-0.266865	37	2	_11_49_	0.0386393	37	A/G
A_67_P04219686	60	chr1	110203513	110203572	1	_49_	0.378164	48	1	_49_	0.328639	48	1	_49_	0.445883	48	C/G
A_67_P04323747	60	chr1	160371941	160372000	0	_	0.020498	60	1	_42_	0.68284	41	0	_	0.0374753	60	G/A
A_67_P04320014	60	chr1	158803727	158803786	0	_	0.185303	60	0	_	0.147905	60	1	_37_	0.766465	36	A/T
A_67_P04142540	60	chr1	72258358	72258417	1	_42_	-0.618206	41	0	_	-0.215606	60	0	_	-0.223271	60	A/G
A_67_P00134030	60	chr1	94081907	94081966	0	_	-0.00211718	60	1	_34_	0.777204	33	0	_	0.00400271	60	A/T
A_53_P149604	60	chr1	55170694	55170753	1	_23_	0.00561944	37	0	_	-0.0837907	60	1	_23_	-0.102833	37	T/G
A_67_P04133351	60	chr1	68337246	68337305	1	_11_	-0.112144	49	1	_11_	-0.319762	49	1	_11_	-0.233769	49	A/G
A_67_P04216625	60	chr1	108525372	108525431	0	_	0.065212	60	0	_	0.0879769	60	1	_9_	-0.160711	51	A/T
A_67_P00228907	60	chr1	160586447	160586506	0	_	0.0450353	60	1	_58_	-0.262027	57	0	_	0.0117011	60	T/A
A_67_P04088211	60	chr1	47458678	47458737	0	_	0.0990897	60	0	_	0.115362	60	2	_2_44_	0.814528	41	
A_67_P04326384	60	chr1	161467503	161467562	0	_	-0.0651818	60	1	_34_	0.116593	33	0	_	0.233467	60	A/C
A_53_P148397	60	chr1	173213419	173213478	0	_	0.063119	60	0	_	0.185216	60	1	_60_	-0.155372	59	
A_67_P00247956	60	chr1	171555916	171555975	1	_36_	0.73464	35	0	_	0.0967237	60	1	_36_	0.680405	35	T/C
A_53_P165915	60	chr1	127155540	127155599	1	_13_	0.31374	47	0	_	0.0402034	60	0	_	-0.133439	60	T/A
A_67_P04009561	60	chr1	9240721	9240780	1	_16_	-0.173162	44	1	_16_	-0.0843059	44	1	_16_	-0.410927	44	G/A
A_67_P04334994	60	chr1	165050461	165050520	1	_55_	-0.0492169	54	1	_55_	0.0269351	54	1	_55_	0.055098	54	A/G
A_67_P00249713	60	chr1	172510833	172510892	2	_7_47_	0.946791	39	0	_	-0.0317794	60	2	_7_47_	0.903639	39	
A_67_P04297315	60	chr1	148586916	148586975	0	_	0.108701	60	0	_	0.139698	60	1	_49_	0.127574	48	G/A
A_67_P00225422	57	chr1	158675804	158675860	1	_17_	0.886811	40	1	_17_	0.705285	40	0	_	0.125704	57	T/A
A_67_P04354637	60	chr1	173387624	173387683	0	_	-1.6149	60	0	_	-1.68651	60	1	_7_	-1.55662	53	G/T
A_67_P04134891	60	chr1	69001507	69001566	1	_24_	0.679609	36	0	_	-0.0640255	60	1	_24_	0.680987	36	C/G
A_67_P00070703	60	chr1	54735393	54735452	0	_	0.037689	60	1	_58_	0.396285	57	0	_	-0.118505	60	C/T
A_67_P04128836	60	chr1	66350476	66350535	1	_27_	0.592913	33	0	_	-0.0774189	60	1	_27_	0.484667	33	T/A
A_67_P04066380	60	chr1	37472678	37472737	1	_18_	0.0122616	42	0	_	0.110904	60	0	_	0.0485225	60	G/A
A_53_P169868	60	chr1	164312257	164312316	0	_	-0.023716	60	1	_18_	0.215354	42	0	_	0.0466989	60	T/C
A_67_P04251631	60	chr1	127763702	127763761	2	_1_27_	0.193694	33	2	_1_27_	0.512113	33	2	_1_27_	0.402624	33	
A_67_P00132103	60	chr1	93114891	93114950	1	_38_	0.158983	37	0	_	0.0952723	60	0	_	0.0973246	60	G/A
A_67_P04346928	60	chr1	170138836	170138895	1	_17_	0.0325849	43	0	_	0.055955	60	1	_17_	-0.070945	43	T/C
A_67_P00231809	59	chr1	162155638	162155696	0	_	-0.0149888	59	1	_4_	0.64144	55	0	_	-0.131643	59	G/C
A_67_P04046722	60	chr1	27897768	27897827	1	_7_	0.780933	53	0	_	0.0477678	60	0	_	0.0955538	60	T/C
A_67_P04219723	60	chr1	110214085	110214144	0	_	-0.136656	60	0	_	-0.0236005	60	1	_57_	0.476881	56	T/C
A_67_P04007786	60	chr1	7844717	7844776	1	_39_	0.451218	38	0	_	0.348542	60	1	_39_	0.490457	38	G/A
A_67_P04068828	60	chr1	38438540	38438599	0	_	-0.232763	60	0	_	-0.279388	60	1	_44_	-0.243641	43	C/T
A_67_P04365901	60	chr1	178459882	178459941	2	_12_46_	0.730965	33	1	_13_	0.601451	47	1	_13_	0.897986	47	C/T
A_67_P04017652	60	chr1	13289819	13289878	1	_30_	-0.0321455	30	1	_30_	0.38972	30	1	_30_	0.294797	30	T/G
A_67_P04115036	60	chr1	60326872	60326931	0	_	0.00826388	60	1	_16_	0.21833	44	0	_	-0.0144173	60	T/C
A_53_P154151	60	chr1	23801336	23801395	0	_	-0.299791	60	1	_52_	0.169163	51	0	_	-0.182317	60	A/G
A_67_P04255690	60	chr1	129470015	129470074	2	_2_41_	0.239917	38	2	_2_41_	0.123122	38	2	_2_41_	0.28055	38	
A_67_P04323337	60	chr1	160217312	160217371	0	_	0.104315	60	1	_40_	0.726121	39	0	_	0.236574	60	C/A
A_67_P04199311	60	chr1	98842901	98842960	0	_	0.139955	60	0	_	0.00373104	60	1	_43_	0.717872	42	T/C
A_67_P00011575	60	chr1	13035388	13035447	1	_28_	-0.156237	32	1	_28_	-0.112901	32	1	_28_	-0.271293	32	G/A
A_67_P04359008	60	chr1	175316971	175317030	0	_	0.0228485	60	1	_45_	0.263844	44	1	_45_	0.281492	44	G/A
A_67_P04083128	60	chr1	44665886	44665945	1	_36_	0.0153752	35	0	_	-0.15561	60	1	_36_	-0.035453	35	A/G
A_67_P04272533	59	chr1	136481288	136481346	2	_10_23_	0.797626	36	0	_	-0.0565521	59	2	_10_23_	0.68972	36	
A_67_P04239196	60	chr1	121920945	121921004	1	_8_	-0.00572074	52	1	_8_	0.19268	52	1	_8_	-0.0984935	52	C/T
A_67_P04363020	60	chr1	177247672	177247731	1	_52_	0.0592561	51	1	_52_	0.0742158	51	1	_52_	-0.119451	51	A/C
A_67_P04126188	60	chr1	65032121	65032180	1	_7_	-0.0324053	53	0	_	0.00618014	60	1	_7_	0.0199289	53	T/A
A_67_P04070519	60	chr1	39149158	39149217	1	_54_	-0.00166926	53	0	_	-0.125222	60	1	_54_	-0.0108402	53	G/A
A_67_P04404755	60	chr1	194794362	194794421	0	_	-0.109419	60	1	_28_	0.270417	32	0	_	-0.0250586	60	C/T
A_67_P04245723	60	chr1	125031416	125031475	1	_54_	0.10973	53	1	_54_	0.461584	53	1	_54_	0.433622	53	C/A
A_67_P00250558	60	chr1	173050067	173050119	1	_20_	-0.252505	33	0	_	1.11678	53	0	_	1.08242	53	A/G
A_67_P00227938	60	chr1	160102925	160102984	0	_	-0.219833	60	1	_18_	0.109982	42	0	_	-0.037004	60	A/C
A_67_P04275489	60	chr1	137571336	137571395	1	_12_	0.343203	48	0	_	-0.381061	60	0	_	0.112765	60	A/C
A_67_P04019281	59	chr1	14132118	14132176	0	_	0.00923013	59	0	_	0.23532	59	1	_40_	0.638665	39	T/G
A_67_P04113678	60	chr1	59780236	59780295	0	_	0.234174	60	1	_46_	0.218823	45	0	_	0.0469278	60	G/A
A_67_P04108061	60	chr1	57506397	57506456	0	_	0.123308	60	1	_14_	0.021785	46	0	_	-0.121709	60	C/T
A_67_P04276276	60	chr1	137854938	137854997	0	_	-0.100156	60	0	_	0.132971	60	2	_43_55_	0.558296	42	
A_67_P04022343	60	chr1	15625419	15625478	0	_	0.036811	60	0	_	0.133808	60	1	_21_	0.179477	39	A/C
A_67_P00187745	60	chr1	134176375	134176434	0	_	-0.0267292	60	0	_	-0.269555	60	1	_8_	1.07049	52	A/G
A_67_P04217530	60	chr1	108989051	108989110	1	_25_	1.11276	35	1	_25_	0.793186	35	0	_	-0.0392695	60	A/G
A_67_P04163585	60	chr1	81105932	81105991	0	_	0.0305714	60	0	_	-0.0724172	60	1	_49_	0.0409968	48	T/C
A_67_P04246661	60	chr1	125461555	125461606	1	_18_	1.01925	34	0	_	0.805392	52	0	_	0.944785	52	A/T
A_67_P00253342	60	chr1	174783066	174783125	1	_40_	0.849125	39	1	_40_	0.745966	39	1	_40_	0.801804	39	T/A
A_67_P00080520	60	chr1	60691037	60691096	0	_	0.128911	60	1	_43_	0.145427	42	1	_43_	0.0969788	42	G/A
A_67_P04323832	60	chr1	160404142	160404201	0	_	0.116583	60	1	_36_	0.325594	35	0	_	0.00987883	60	A/T
A_67_P00245278	60	chr1	170036194	170036253	1	_23_	0.234748	37	0	_	0.355165	60	1	_23_	0.244288	37	A/C
A_67_P00254513	60	chr1	175979485	175979544	0	_	0.307458	60	1	_60_	0.04101	59	1	_60_	-0.156024	59	T/C
A_67_P04045759	60	chr1	27359764	27359823	0	_	0.0747579	60	0	_	-0.0170686	60	1	_10_	-0.204964	50	T/G
A_67_P04242222	60	chr1	123241916	123241962	0	_	-0.0656841	47	1	_31_	0.738413	30	0	_	0.0614679	47	A/G
A_67_P00251213	60	chr1	173459491	173459550	1	_51_	0.590926	50	1	_51_	0.434116	50	1	_51_	0.476045	50	C/G
A_67_P04048378	60	chr1	28807086	28807145	2	_5_59_	0.667451	53	0	_	0.0659169	60	2	_5_59_	0.539147	53	
A_67_P04233402	60	chr1	118779059	118779118	0	_	-0.00231255	60	1	_12_	0.869386	48	1	_12_	0.686666	48	T/C
A_67_P04041892	60	chr1	25233622	25233681	0	_	0.270286	60	1	_12_	0.157329	48	0	_	-0.130165	60	T/C
A_67_P04040887	60	chr1	24745623	24745682	0	_	-0.066748	60	1	_21_	0.260518	39	0	_	-0.0670896	60	T/G
A_67_P04361974	60	chr1	176768028	176768087	1	_5_	0.768932	55	1	_5_	0.814331	55	1	_5_	1.07552	55	G/C
A_67_P04368985	60	chr1	179799195	179799254	1	_22_	-0.283729	38	0	_	0.10427	60	1	_22_	-0.322574	38	A/G
A_67_P04212919	60	chr1	106833674	106833733	0	_	0.0339379	60	0	_	-0.0259372	60	2	_1_60_	0.136152	58	
A_67_P04404927	60	chr1	194858835	194858894	0	_	0.200988	60	1	_37_	0.544106	36	0	_	0.294428	60	G/T
A_67_P04003742	60	chr1	5185823	5185882	1	_13_	0.719264	47	0	_	0.494824	60	1	_13_	0.360173	47	C/T
A_67_P04053482	60	chr1	31688489	31688548	2	_4_15_	1.56969	45	2	_4_15_	1.21174	45	0	_	0.160626	60	
A_67_P04354377	60	chr1	173257065	173257124	1	_22_	0.461454	38	1	_22_	0.414284	38	1	_22_	0.475589	38	G/A
A_67_P04280827	60	chr1	139779847	139779906	1	_15_	0.247546	45	0	_	0.0107404	60	1	_15_	0.307084	45	T/G
A_53_P151465	60	chr1	11977527	11977586	1	_36_	-0.164442	35	0	_	0.0958055	60	0	_	-0.0614667	60	G/A
A_67_P00235814	60	chr1	164504365	164504424	0	_	0.084711	60	1	_53_	0.106377	52	0	_	-0.156407	60	T/C
A_53_P168970	60	chr1	181612663	181612722	1	_42_	1.61068	41	0	_	0.146641	60	0	_	1.59265	60	G/A
A_67_P00200921	60	chr1	141591651	141591701	1	_42_	-0.00523929	41	0	_	0.0257978	51	0	_	-0.133948	51	C/T
A_67_P04069857	60	chr1	38852250	38852309	0	_	-0.0154527	60	1	_35_	0.27652	34	0	_	-0.379832	60	C/T
A_67_P04293367	60	chr1	146340854	146340913	1	_6_	0.119943	54	0	_	-0.00981499	60	1	_6_	0.228077	54	C/T
A_67_P04323929	60	chr1	160443919	160443978	0	_	0.00979222	60	1	_31_	0.369838	30	0	_	0.239314	60	C/T
A_67_P00224871	60	chr1	158345365	158345424	1	_4_	0.349138	56	1	_4_	0.430388	56	0	_	-0.151334	60	C/T
A_67_P04143257	60	chr1	72528548	72528607	1	_37_	0.56425	36	0	_	0.0347212	60	0	_	0.0793077	60	A/G
A_67_P00156607	60	chr1	111958707	111958766	1	_58_	0.582521	57	1	_58_	0.474941	57	1	_58_	0.284401	57	G/C
A_67_P04152685	60	chr1	76228596	76228655	0	_	0.101346	60	0	_	0.0348073	60	2	_3_24_	0.663469	36	
A_67_P04293909	60	chr1	146654618	146654677	1	_21_	0.952015	39	0	_	-0.126403	60	1	_21_	0.619937	39	C/T
A_67_P04333136	60	chr1	164263884	164263943	0	_	0.000705726	60	1	_38_	0.336503	37	0	_	0.16548	60	A/G
A_67_P04081517	60	chr1	43766755	43766814	1	_7_	0.346534	53	0	_	-0.030431	60	1	_7_	0.182472	53	C/T
A_67_P04371466	60	chr1	180930863	180930922	1	_25_	-0.534486	35	0	_	-0.0628505	60	0	_	-0.163427	60	A/G
A_67_P04327614	60	chr1	161950292	161950351	1	_28_	0.710351	32	0	_	0.397262	60	0	_	0.421692	60	C/T
A_67_P04061784	60	chr1	35656232	35656291	1	_58_	0.0110455	57	0	_	-0.109902	60	0	_	-0.0314805	60	C/T
A_67_P04331489	60	chr1	163588953	163589012	0	_	-0.116507	60	1	_57_	-0.0598746	56	0	_	-0.183787	60	G/C
A_67_P00130151	60	chr1	92061327	92061386	0	_	0.0726152	60	0	_	0.103459	60	2	_1_25_	0.603708	35	
A_67_P04390505	60	chr1	189035144	189035203	1	_15_	0.746991	45	0	_	-0.0189519	60	0	_	0.0734299	60	G/C
A_67_P00048926	60	chr1	38723843	38723902	1	_1_	0.0871602	59	1	_1_	0.0931088	59	1	_1_	0.100169	59	G/A
A_53_P101137	60	chr1	55013569	55013628	0	_	-0.0170206	60	1	_26_	0.432017	34	0	_	-0.0412434	60	G/C
A_53_P142926	57	chr1	180115503	180115559	1	_15_	0.166942	42	0	_	0.0301643	57	0	_	0.0303345	57	T/C
A_67_P04353094	60	chr1	172757256	172757315	1	_34_	0.681021	33	0	_	-0.186086	60	1	_34_	0.692749	33	C/T
A_67_P04217462	60	chr1	108922070	108922129	1	_16_	0.216335	44	1	_16_	0.131582	44	0	_	0.00926665	60	A/G
A_67_P04187780	60	chr1	93268863	93268922	0	_	0.0184109	60	0	_	0.0955419	60	1	_47_	0.537475	46	G/T
A_67_P04294912	60	chr1	147212783	147212842	1	_5_	0.859203	55	0	_	-0.117534	60	0	_	0.726187	60	A/G
A_67_P04405349	60	chr1	195011972	195012031	0	_	0.0156937	60	1	_59_	0.314199	58	0	_	0.00909324	60	C/T
A_67_P04372387	60	chr1	181287871	181287918	1	_42_	-0.0250186	41	0	_	0.00264323	48	0	_	0.393135	48	C/A
A_67_P00089008	60	chr1	65676464	65676523	0	_	2.5864	60	0	_	0.0627965	60	1	_28_	2.91964	32	A/G
A_67_P04029597	60	chr1	19654284	19654343	1	_59_	0.29197	58	1	_59_	0.178756	58	1	_59_	0.378485	58	G/T
A_67_P04278331	60	chr1	138643655	138643714	0	_	0.100942	60	0	_	0.105416	60	1	_24_	0.61703	36	G/T
A_67_P00254105	60	chr1	175335175	175335234	1	_19_	2.58937	41	0	_	-0.0401532	60	0	_	-0.0163615	60	G/C
A_67_P04039216	60	chr1	24074665	24074724	0	_	-0.123054	60	1	_60_	0.539631	59	0	_	0.0288047	60	T/G
A_67_P04057739	60	chr1	33829303	33829362	0	_	0.026295	60	0	_	-0.185839	60	1	_58_	0.228644	57	A/G
A_53_P157162	60	chr1	120510607	120510666	1	_4_	0.478739	56	1	_4_	0.560482	56	1	_4_	0.522475	56	C/T
A_67_P04371553	60	chr1	180965713	180965772	2	_30_51_	0.617942	29	0	_	-0.131634	60	0	_	-0.247892	60	
A_67_P04097147	60	chr1	52497403	52497462	0	_	-0.0169795	60	1	_37_	0.730873	36	0	_	0.119847	60	C/T
A_67_P04071614	60	chr1	39575186	39575245	1	_21_	0.0929757	39	0	_	0.159453	60	1	_21_	0.106677	39	G/A
A_67_P04328311	60	chr1	162216062	162216121	0	_	-0.198644	60	1	_57_	-0.253392	56	0	_	-0.261854	60	G/A
A_67_P00224098	60	chr1	157745508	157745567	1	_18_	0.419663	42	1	_18_	0.277591	42	0	_	0.0599699	60	T/G
A_67_P00126904	60	chr1	90346345	90346404	1	_7_	0.398375	53	0	_	-0.130723	60	1	_7_	0.247234	53	G/C
A_67_P00094085	60	chr1	68759798	68759857	1	_17_	0.28025	43	1	_17_	0.19208	43	1	_17_	0.216551	43	T/C
A_67_P00144994	60	chr1	102407905	102407964	0	_	-0.0873158	60	0	_	-0.0899992	60	1	_32_	0.802744	31	C/T
A_67_P00108640	60	chr1	76862916	76862975	1	_23_	0.300776	37	1	_23_	0.309608	37	0	_	0.176498	60	C/T
A_67_P04274705	60	chr1	137268989	137269048	1	_27_	0.615861	33	0	_	0.0895545	60	1	_27_	0.813582	33	A/C
A_67_P04324778	60	chr1	160780556	160780615	0	_	-0.0425231	60	1	_56_	0.0476759	55	0	_	-0.10205	60	T/C
A_67_P04203568	60	chr1	101382274	101382333	0	_	0.0268138	60	0	_	0.10764	60	1	_39_	0.527351	38	T/G
A_67_P00276736	60	chr1	189202021	189202080	0	_	0.138014	60	0	_	0.351945	60	2	_6_56_	0.217376	49	
A_67_P04212508	60	chr1	106650649	106650708	1	_30_	-0.438337	30	1	_30_	-0.217057	30	1	_30_	0.305553	30	A/G
A_67_P00255204	60	chr1	176497352	176497411	0	_	0.200812	60	1	_36_	-0.0290356	35	1	_36_	0.111615	35	G/T
A_67_P04255629	60	chr1	129437364	129437423	1	_35_	-0.0110914	34	1	_35_	0.196353	34	1	_35_	0.190991	34	G/A
A_67_P00143353	60	chr1	101135871	101135930	0	_	-0.184109	60	0	_	-0.22309	60	1	_28_	0.452083	32	C/T
A_67_P04221258	60	chr1	111288911	111288970	0	_	-0.0194299	60	0	_	0.00850147	60	1	_30_	0.167041	30	A/C
A_67_P04072844	60	chr1	40066026	40066085	1	_5_	0.0841479	55	0	_	-0.0326835	60	1	_5_	0.910901	55	T/C
A_67_P04358385	60	chr1	175059213	175059272	1	_41_	0.0291373	40	1	_41_	-0.183265	40	1	_41_	0.00994286	40	T/C
A_67_P04317467	60	chr1	157641362	157641421	1	_2_	-0.178834	58	1	_2_	-0.233037	58	0	_	-0.464032	60	G/A
A_67_P04298114	60	chr1	149018002	149018061	0	_	0.0821562	60	0	_	-0.0516513	60	2	_23_51_	1.19049	27	
A_67_P04041658	60	chr1	25135302	25135361	1	_24_	0.842973	36	1	_24_	0.368117	36	0	_	0.108783	60	T/C
A_67_P04035582	60	chr1	22396904	22396963	1	_45_	0.146667	44	1	_45_	0.243705	44	0	_	0.136513	60	T/C
A_67_P04221459	60	chr1	111428386	111428445	1	_34_	0.513282	33	1	_43_	0.521194	42	1	_43_	0.40945	42	A/G
A_67_P04133675	60	chr1	68491082	68491141	1	_47_	-0.281599	46	1	_47_	-0.28473	46	1	_47_	-0.244043	46	A/C
A_67_P00252398	60	chr1	174190275	174190334	1	_26_	0.396093	34	1	_26_	0.430283	34	1	_26_	1.17026	34	A/G
A_53_P140078	54	chr1	175107725	175107778	1	_48_	-0.661106	47	0	_	-0.67981	54	0	_	-0.459727	54	T/A
A_67_P04231462	60	chr1	117746763	117746822	1	_39_	0.128875	38	1	_39_	-0.0230726	38	1	_39_	0.0234501	38	C/T
A_67_P04005182	60	chr1	6255587	6255646	1	_34_	-0.230138	33	1	_34_	-0.292876	33	0	_	0.252537	60	C/T
A_67_P04242287	60	chr1	123265385	123265444	0	_	-0.434456	60	1	_26_	-0.0506287	34	0	_	-0.1759	60	A/G
A_67_P00040411	60	chr1	33635810	33635869	0	_	-0.199675	60	1	_24_	0.101268	36	1	_24_	0.0449013	36	T/C
A_53_P136789	60	chr1	190327338	190327397	2	_42_53_	-0.0320076	41	2	_42_53_	-0.0658884	41	2	_42_53_	0.0533435	41	
A_67_P04349730	60	chr1	171407528	171407587	0	_	0.38637	60	0	_	0.0746357	60	1	_8_	0.117722	52	C/T
A_67_P04127092	60	chr1	65444225	65444284	1	_48_	0.288707	47	0	_	-0.172025	60	1	_48_	0.494855	47	G/A
A_67_P04132827	60	chr1	68115576	68115635	1	_35_	0.0326584	34	1	_35_	-0.267651	34	1	_35_	-0.214993	34	A/G
A_67_P04351439	60	chr1	172100643	172100702	0	_	0.875115	60	0	_	-0.145477	60	2	_19_40_	1.09048	20	
A_67_P04009553	60	chr1	9235250	9235309	1	_53_	-0.14231	52	1	_53_	-0.112742	52	1	_53_	-0.221655	52	A/G
A_67_P00149977	60	chr1	106726934	106726993	1	_41_	0.148951	40	1	_41_	0.112658	40	0	_	-0.042514	60	C/T
A_53_P135151	60	chr1	137200911	137200970	1	_19_	-0.174724	41	0	_	-0.0223085	60	1	_19_	-0.111025	41	T/C
A_67_P04109638	60	chr1	58137351	58137410	0	_	-0.112099	60	1	_30_	0.467649	30	1	_30_	0.197818	30	G/C
A_53_P166179	60	chr1	162896732	162896791	0	_	0.0287147	60	0	_	-0.0348282	60	1	_45_	0.375702	44	G/A
A_67_P04357007	60	chr1	174347702	174347761	0	_	0.0504022	60	1	_52_	-0.21937	51	1	_52_	-0.13379	51	G/C
A_67_P04351623	60	chr1	172170885	172170944	1	_18_	0.80421	42	0	_	-0.187536	60	1	_18_	0.902191	42	G/A
A_67_P04054670	60	chr1	32309876	32309935	1	_57_	0.242251	56	0	_	0.0853489	60	0	_	0.057399	60	T/A
A_67_P04233974	60	chr1	119102811	119102870	0	_	0.0321723	60	1	_21_	0.634982	39	1	_21_	0.444536	39	G/A
A_67_P04164189	60	chr1	81400907	81400966	1	_59_	0.00987052	58	0	_	0.0140145	60	1	_59_	0.0233877	58	A/C
A_67_P04328540	60	chr1	162330792	162330851	0	_	0.0655394	60	1	_4_	0.346268	56	0	_	-0.0928317	60	C/T
A_67_P04363878	60	chr1	177595249	177595308	1	_31_	1.35951	30	0	_	-0.0704813	60	0	_	-0.0294485	60	G/A
A_67_P04193570	60	chr1	95498837	95498896	1	_16_	-0.255788	44	1	_16_	-0.238721	44	1	_16_	-0.312798	44	G/A
A_53_P143198	60	chr1	164058596	164058655	1	_26_	0.415881	34	0	_	-0.256823	60	1	_26_	0.364162	34	T/C
A_67_P00229790	60	chr1	161114108	161114167	0	_	0.355058	60	1	_51_	0.320455	50	0	_	0.215918	60	A/G
A_67_P04003957	60	chr1	5312634	5312693	1	_51_	0.377344	50	1	_51_	0.227418	50	1	_51_	0.329299	50	G/A
A_67_P04402996	59	chr1	194055018	194055076	1	_24_	0.107845	35	1	_24_	0.292341	35	1	_24_	0.0905982	35	T/C
A_53_P178692	60	chr1	36030951	36031010	1	_31_	1.89725	30	0	_	-0.482215	60	0	_	-0.335965	60	T/A
A_67_P00021925	60	chr1	20508079	20508138	1	_11_	1.37815	49	1	_11_	1.37722	49	0	_	0.702256	60	A/G
A_67_P04350966	60	chr1	171914753	171914812	1	_5_	0.212035	55	0	_	-0.118425	60	2	_5_51_	0.602763	45	A/G
A_67_P04101685	60	chr1	54657318	54657377	0	_	-0.0359493	60	1	_56_	0.422431	55	0	_	0.0250984	60	C/G
A_67_P04288363	60	chr1	143723416	143723475	1	_40_	0.571713	39	0	_	-0.256001	60	0	_	-0.462152	60	C/A
A_67_P04179655	60	chr1	90094877	90094936	1	_41_	0.371039	40	1	_41_	0.105095	40	0	_	1.03647	60	C/G
A_67_P04371634	60	chr1	180997230	180997289	1	_19_	0.23268	41	0	_	-0.13712	60	0	_	-0.141377	60	A/T
A_67_P04004919	60	chr1	6142292	6142351	1	_34_	0.755498	33	1	_34_	0.630343	33	0	_	0.345515	60	G/A
A_67_P04303327	60	chr1	151903446	151903505	1	_48_	0.342235	47	0	_	0.144986	60	0	_	0.0630851	60	T/A
A_67_P04212684	60	chr1	106733528	106733587	0	_	0.0603602	60	0	_	0.217328	60	1	_12_	0.464198	48	T/A
A_67_P04359224	60	chr1	175463840	175463899	1	_16_	0.0520197	44	0	_	-0.196834	60	0	_	-0.359683	60	C/T
A_67_P04205249	60	chr1	102199177	102199236	0	_	-0.0490574	60	0	_	-0.131174	60	1	_55_	0.646792	54	A/T
A_67_P00228143	60	chr1	160211365	160211424	0	_	-0.100343	60	1	_10_	-0.147645	50	0	_	-0.258059	60	A/G
A_67_P04114209	60	chr1	59995500	59995559	0	_	-0.164968	60	1	_53_	-0.0775845	52	0	_	-0.0855264	60	C/T
A_67_P04091732	60	chr1	49919945	49920004	0	_	-0.14632	60	0	_	0.0071185	60	1	_43_	-0.376407	42	T/C
A_67_P00078156	60	chr1	59310139	59310198	0	_	0.0431785	60	1	_22_	0.353261	38	0	_	-0.154772	60	A/G
A_67_P00131656	60	chr1	92867385	92867444	1	_56_	0.491061	55	0	_	-0.123463	60	0	_	1.51533	60	A/C
A_67_P00255335	60	chr1	176566376	176566435	0	_	1.05913	60	2	_12_39_	1.82817	26	2	_12_39_	1.758	26	
A_67_P00073610	60	chr1	56576672	56576731	0	_	0.0889211	60	1	_52_	0.255174	51	0	_	-0.236835	60	T/A
A_67_P00052401	60	chr1	40686505	40686564	1	_59_	0.0810571	58	0	_	0.100751	60	0	_	-0.0464815	60	C/G
A_67_P04207854	60	chr1	103791706	103791765	0	_	0.0429781	60	0	_	0.0207062	60	1	_30_	0.00566568	30	T/A
A_67_P00228858	60	chr1	160563701	160563760	0	_	-0.0350242	60	1	_22_	0.0728861	38	0	_	-0.0325297	60	A/T
A_53_P147835	60	chr1	137564243	137564302	1	_31_	0.469116	30	0	_	-0.0755886	60	1	_31_	0.565001	30	C/T
A_67_P04102510	60	chr1	54981317	54981376	0	_	-0.0825466	60	1	_25_	0.490437	35	0	_	-0.0156956	60	T/G
A_53_P158958	60	chr1	172162817	172162876	1	_1_	0.574427	59	0	_	0.099072	60	1	_1_	0.687081	59	
A_67_P04044587	60	chr1	26643661	26643720	0	_	-0.004033	60	1	_1_	-0.0554546	59	0	_	-0.071193	60	
A_67_P04371296	60	chr1	180862091	180862150	1	_39_	-0.306023	38	0	_	-0.24958	60	0	_	-0.176449	60	G/A
A_53_P132831	58	chr1	174418536	174418593	1	_12_	0.841369	46	1	_12_	1.35021	46	0	_	1.92996	58	T/C
A_67_P00257867	60	chr1	177957168	177957227	0	_	0.139047	60	0	_	0.47092	60	2	_2_27_	0.534337	33	
A_67_P00255042	60	chr1	176417839	176417898	2	_10_51_	0.581848	40	2	_10_51_	0.588414	40	2	_10_51_	0.720596	40	
A_67_P04218858	60	chr1	109730657	109730708	0	_	0.085577	52	0	_	0.261815	52	1	_26_	0.202358	26	G/A
A_67_P04237486	59	chr1	121209052	121209110	1	_47_	-0.0100273	46	0	_	-0.0467116	59	1	_47_	0.0988688	46	T/C
A_67_P04038556	60	chr1	23788831	23788890	2	_4_50_	-0.218388	45	0	_	0.0446492	60	0	_	-0.0914885	60	
A_67_P00155098	60	chr1	110548819	110548878	1	_59_	-0.0313638	58	1	_59_	-0.0351327	58	0	_	0.0275127	60	C/T
A_67_P04058319	60	chr1	34074078	34074137	1	_31_	0.803009	30	0	_	-0.0320115	60	1	_31_	0.615757	30	A/C
A_67_P04056513	60	chr1	33268763	33268822	0	_	0.0428937	60	1	_36_	0.0730158	35	0	_	-0.0304443	60	C/A
A_67_P04357296	60	chr1	174455341	174455400	1	_7_	0.439027	53	1	_7_	0.383109	53	1	_7_	0.331315	53	T/G
A_67_P04062617	60	chr1	36052688	36052747	1	_45_	-0.947664	44	0	_	-0.433883	60	0	_	-0.380233	60	A/G
A_67_P04356728	60	chr1	174240428	174240487	1	_16_	-0.0992471	44	1	_16_	-0.204421	44	1	_16_	-0.143609	44	T/C
A_67_P04354205	60	chr1	173205668	173205727	1	_22_	0.0876417	38	1	_22_	-0.0245588	38	1	_22_	0.0782907	38	A/G
A_67_P04273338	60	chr1	136784316	136784375	1	_13_	0.234461	47	0	_	0.152385	60	1	_13_	0.286741	47	A/G
A_67_P04129899	60	chr1	66781649	66781708	0	_	0.357027	60	0	_	-0.176704	60	1	_51_	0.123559	50	G/A
A_67_P04359601	60	chr1	175699761	175699820	0	_	2.73616	60	1	_40_	0.309271	39	1	_40_	0.705784	39	T/G
A_67_P04094234	60	chr1	51266602	51266661	0	_	0.0538443	60	1	_9_	-0.183827	51	0	_	-0.140452	60	G/A
A_67_P00192144	60	chr1	136556241	136556300	0	_	0.136284	60	0	_	0.210287	60	1	_46_	0.142504	45	T/C
A_67_P04153850	60	chr1	76769377	76769436	1	_30_	0.532783	30	1	_30_	0.50686	30	1	_30_	0.57349	30	G/C
A_67_P00229954	60	chr1	161212815	161212874	0	_	-0.0496668	60	1	_29_	0.346238	31	0	_	0.260448	60	G/A
A_67_P04357869	60	chr1	174761900	174761959	1	_2_	0.101887	58	1	_2_	0.286664	58	1	_2_	0.0376877	58	C/T
A_67_P04298842	60	chr1	149444432	149444491	0	_	-0.00757647	60	0	_	0.099872	60	2	_30_52_	0.419092	29	
A_67_P04174655	60	chr1	88162258	88162317	1	_53_	-0.573107	52	0	_	-0.0642142	60	1	_53_	-0.645123	52	T/C
A_67_P00233005	60	chr1	162883475	162883534	0	_	0.116049	60	1	_40_	0.711593	39	0	_	-0.0150892	60	T/C
A_67_P04401058	60	chr1	193216583	193216642	1	_33_	0.548456	32	1	_33_	0.377688	32	0	_	-0.0518023	60	C/T
A_53_P157032	60	chr1	175989108	175989167	3	_1_26_49_	0.677376	24	0	_	-0.02246	60	0	_	-0.0442217	60	
A_67_P04290572	60	chr1	144957895	144957954	1	_9_	1.39696	51	0	_	-0.144097	60	1	_9_	1.26902	51	C/A
A_67_P04066234	60	chr1	37414144	37414203	1	_11_	0.212117	49	0	_	0.0998651	60	0	_	-0.0102269	60	A/G
A_67_P04360925	60	chr1	176345229	176345288	1	_26_	0.751193	34	1	_26_	0.623764	34	1	_26_	0.677861	34	G/A
A_67_P04192405	60	chr1	95085167	95085226	0	_	0.353275	60	1	_16_	0.403787	44	1	_16_	0.296288	44	G/A
A_67_P00252136	60	chr1	174063003	174063062	2	_6_14_	1.11575	46	2	_6_14_	1.08646	46	0	_	1.11547	60	
A_53_P102633	60	chr1	195005815	195005874	0	_	2.89544	60	1	_45_	0.664367	44	0	_	0.0870758	60	C/T
A_53_P162496	60	chr1	52597734	52597793	0	_	-0.0565928	60	2	_5_54_	0.525448	48	0	_	-0.337357	60	
A_67_P04073279	60	chr1	40266400	40266459	1	_4_	-0.0214	56	0	_	0.0949197	60	1	_4_	-0.0344835	56	T/C
A_67_P04283825	60	chr1	141059347	141059406	1	_60_	0.164715	59	0	_	0.0244386	60	0	_	-0.0945384	60	
A_67_P04359498	60	chr1	175591743	175591788	2	_8_42_	0.770965	33	0	_	-0.0563761	46	0	_	-0.317656	46	
A_67_P04297482	60	chr1	148671018	148671077	0	_	4.07855	60	0	_	0.204289	60	1	_43_	0.104899	42	T/A
A_67_P04222854	60	chr1	112347115	112347174	1	_8_	0.492444	52	1	_8_	0.401387	52	1	_8_	0.348647	52	C/T
A_67_P04188805	60	chr1	93672433	93672492	1	_60_	-0.236416	59	0	_	-0.0402806	60	0	_	-0.295094	60	
A_67_P04351549	60	chr1	172145390	172145449	1	_19_	1.25592	41	0	_	0.145418	60	2	_19_40_	1.36862	20	C/T
A_67_P04014704	60	chr1	11865961	11866020	1	_46_	0.651972	45	1	_46_	0.484795	45	2	_19_46_	0.926425	26	T/A
A_67_P04128603	60	chr1	66265474	66265533	0	_	0.543592	60	0	_	0.0757348	60	1	_45_	0.571975	44	C/T
A_67_P00250944	60	chr1	173267968	173268027	1	_35_	0.527257	34	1	_35_	0.381974	34	1	_35_	0.232351	34	A/G
A_67_P00051676	60	chr1	40300068	40300127	0	_	-0.152609	60	0	_	-0.187533	60	1	_48_	-0.534432	47	A/G
A_67_P04404450	60	chr1	194661262	194661321	0	_	-0.154163	60	2	_16_51_	0.228086	34	0	_	-0.227054	60	
A_67_P04293186	60	chr1	146271294	146271353	1	_22_	0.15467	38	0	_	-0.215198	60	0	_	0.236096	60	A/G
A_67_P04334159	60	chr1	164696056	164696115	0	_	0.247948	60	1	_34_	0.879788	33	0	_	0.219554	60	T/C
A_53_P148156	60	chr1	172777792	172777851	1	_20_	0.129224	40	1	_20_	-0.0412504	40	1	_20_	0.110667	40	A/T
A_67_P00256435	60	chr1	177161264	177161323	2	_4_44_	0.487784	39	2	_4_44_	0.252773	39	2	_4_44_	0.321705	39	
A_67_P04290179	60	chr1	144751820	144751879	1	_40_	0.380313	39	0	_	-0.194959	60	1	_40_	0.327173	39	A/G
A_67_P04253181	60	chr1	128381590	128381649	1	_17_	0.413996	43	1	_17_	0.241705	43	1	_17_	0.294858	43	C/T
A_53_P150306	60	chr1	30700333	30700392	0	_	0.247593	60	0	_	0.409576	60	1	_16_	0.3424	44	C/T
A_67_P04319799	60	chr1	158721153	158721212	1	_15_	0.150018	45	1	_15_	-0.213961	45	0	_	-0.135574	60	G/A
A_67_P04205396	60	chr1	102267927	102267986	0	_	0.0955642	60	0	_	-0.0351138	60	2	_29_50_	-0.178315	28	
A_67_P04252093	60	chr1	127942001	127942060	2	_6_36_	-0.484049	29	2	_6_36_	-0.559297	29	2	_6_36_	-0.833359	29	
A_67_P04034758	60	chr1	21963987	21964046	0	_	0.761409	60	0	_	-0.0959363	60	1	_37_	0.904673	36	C/A
A_53_P122802	60	chr1	54900004	54900063	0	_	-0.032232	60	1	_32_	0.848945	31	0	_	-0.288378	60	T/C
A_67_P04069987	60	chr1	38918115	38918174	1	_1_	0.380722	59	0	_	0.190455	60	0	_	-0.100997	60	T/A
A_67_P04114916	60	chr1	60277873	60277932	0	_	0.226077	60	1	_2_	0.573821	58	0	_	0.124709	60	C/T
A_67_P04083306	60	chr1	44744801	44744860	0	_	-0.260472	60	0	_	-0.212873	60	1	_46_	2.24488	45	A/G
A_67_P04263816	58	chr1	133085874	133085931	0	_	-0.103261	58	1	_26_	0.743362	32	1	_26_	0.724999	32	G/A
A_53_P168087	60	chr1	164486145	164486204	0	_	0.485331	60	1	_45_	-0.178559	44	0	_	-0.0406201	60	A/G
A_67_P00168563	60	chr1	122160456	122160515	1	_44_	0.116801	43	1	_44_	0.0534748	43	1	_44_	0.175817	43	C/A
A_67_P04103616	60	chr1	55514204	55514263	0	_	0.186329	60	1	_12_	0.241017	48	0	_	-0.0452998	60	C/T
A_67_P00069619	60	chr1	54013801	54013851	0	_	0.348788	51	1	_6_	0.227489	45	0	_	0.316739	51	A/G
A_67_P04296858	60	chr1	148363678	148363737	0	_	-0.0615328	60	0	_	0.0291932	60	1	_35_	0.464645	34	A/G
A_67_P00076723	60	chr1	58325643	58325702	0	_	-0.11601	60	0	_	-0.0815693	60	1	_44_	0.34758	43	G/A
A_53_P137537	60	chr1	136336023	136336082	1	_18_	0.244179	42	0	_	-0.0126794	60	1	_18_	0.219763	42	C/T
A_53_P111994	60	chr1	151720721	151720780	1	_1_	1.1017	59	0	_	-0.131746	60	0	_	-0.0517189	60	A/G
A_67_P04219871	60	chr1	110319705	110319764	1	_53_	0.285035	52	1	_53_	0.185564	52	1	_53_	0.205241	52	A/C
A_67_P00267454	60	chr1	183645579	183645638	1	_42_	0.359367	41	0	_	0.062833	60	0	_	0.0850706	60	A/G
A_67_P00271794	60	chr1	186499136	186499195	0	_	-0.0147007	60	0	_	0.1952	60	1	_43_	0.136417	42	A/G
A_67_P04361196	60	chr1	176469740	176469799	1	_17_	-0.30099	43	0	_	-0.00852607	60	0	_	-0.0309607	60	A/T
A_53_P105206	60	chr1	82112775	82112834	1	_18_	0.416379	42	0	_	0.178611	60	0	_	-0.179628	60	A/C
A_67_P04027080	60	chr1	18286358	18286417	0	_	0.102938	60	0	_	0.0049428	60	1	_7_	-0.10567	53	C/T
A_67_P04249085	60	chr1	126564496	126564555	0	_	-0.052695	60	2	_13_38_	0.79198	24	2	_13_38_	0.868033	24	
A_67_P04395404	60	chr1	190952200	190952259	1	_31_	0.057148	30	0	_	-0.0427788	60	1	_31_	0.0861509	30	A/T
A_67_P04291611	60	chr1	145487479	145487538	1	_8_	0.569534	52	0	_	-0.039655	60	0	_	-0.0363827	60	T/C
A_67_P00076133	59	chr1	58012939	58012997	0	_	-0.192548	59	1	_42_	0.473677	41	0	_	-0.175847	59	A/G
A_53_P128434	49	chr1	160278511	160278559	0	_	-0.0599884	49	1	_36_	0.387603	35	0	_	0.0935188	49	G/A
A_67_P00286024	60	chr1	194254625	194254684	1	_48_	-0.704847	47	0	_	0.0370718	60	1	_48_	-0.630326	47	T/C
A_53_P111828	60	chr1	58917150	58917209	0	_	-0.1672	60	1	_4_	0.0249558	56	1	_4_	0.0945075	56	A/G
A_67_P04350955	60	chr1	171910111	171910170	2	_3_19_	1.10046	41	0	_	-0.0127154	60	2	_3_19_	1.11379	41	
A_67_P04328469	60	chr1	162292650	162292709	1	_59_	-0.541436	58	0	_	-0.181075	60	0	_	-0.268673	60	C/T
A_67_P00127728	60	chr1	90826786	90826845	1	_38_	0.464511	37	0	_	0.111404	60	1	_38_	0.189788	37	A/G
A_67_P04360749	60	chr1	176261242	176261301	1	_26_	1.12334	34	1	_26_	1.12145	34	1	_26_	1.26894	34	C/A
A_67_P04361011	60	chr1	176383623	176383682	1	_35_	1.95633	34	2	_24_35_	2.12429	25	1	_35_	2.40801	34	C/A
A_67_P04217003	60	chr1	108683068	108683127	0	_	-0.232311	60	0	_	-0.0849491	60	1	_50_	-0.635653	49	T/C
A_67_P04112189	60	chr1	59171188	59171247	0	_	-0.0245776	60	1	_8_	0.0727533	52	1	_8_	-0.0947674	52	C/T
A_67_P04162826	60	chr1	80764036	80764095	0	_	1.21681	60	0	_	-0.0576371	60	1	_24_	1.00461	36	C/A
A_67_P04359202	60	chr1	175441538	175441597	1	_2_	0.0945739	58	1	_2_	0.196835	58	1	_2_	0.265423	58	G/A
A_53_P167221	59	chr1	133502934	133502992	0	_	0.0902595	59	2	_5_28_	1.10103	31	0	_	0.0915428	59	
A_53_P139781	60	chr1	136224755	136224814	1	_46_	1.4974	45	0	_	-0.0985906	60	0	_	0.0255102	60	C/T
A_67_P04395597	60	chr1	191032989	191033048	0	_	-0.0729918	60	1	_2_	1.25739	58	0	_	-0.113547	60	C/T
A_67_P04142620	60	chr1	72281994	72282053	1	_20_	0.604135	40	0	_	-0.0241253	60	0	_	-0.0171413	60	A/T
A_67_P00273586	60	chr1	187516642	187516701	0	_	0.0593328	60	0	_	0.000501098	60	1	_49_	0.915035	48	A/G
A_67_P04246480	60	chr1	125381283	125381342	1	_11_	-0.0338045	49	0	_	-0.075422	60	0	_	-0.0233871	60	T/C
A_67_P04329984	60	chr1	162939753	162939812	1	_4_	1.36123	56	0	_	0.0332788	60	0	_	-0.271044	60	C/T
A_67_P04097733	60	chr1	52771828	52771887	0	_	0.276752	60	2	_8_44_	0.387194	35	0	_	-0.038105	60	
A_67_P04246932	60	chr1	125586946	125587005	1	_39_	0.853318	38	2	_39_60_	1.20877	38	2	_39_60_	1.07776	38	A/G
A_67_P00230821	60	chr1	161641423	161641482	0	_	-0.122444	60	1	_24_	0.213626	36	0	_	-0.186124	60	G/A
A_67_P04082857	60	chr1	44527094	44527153	0	_	0.0179268	60	0	_	0.0116833	60	1	_46_	0.0419366	45	C/T
A_53_P129659	60	chr1	175926284	175926343	0	_	0.255669	60	0	_	-0.0425056	60	1	_24_	-0.140878	36	A/T
A_67_P00258467	60	chr1	178295664	178295723	0	_	-0.857873	60	1	_30_	0.0668629	30	1	_30_	0.253202	30	C/A
A_53_P144514	60	chr1	177881270	177881329	2	_17_47_	-0.748896	29	0	_	-0.272261	60	0	_	-0.343761	60	
A_67_P04223684	60	chr1	112872194	112872253	1	_50_	0.59452	49	1	_50_	0.143797	49	1	_50_	0.346565	49	C/A
A_53_P133738	60	chr1	137079131	137079190	0	_	0.0956636	60	0	_	0.00948019	60	1	_38_	0.110622	37	C/T
A_53_P101389	60	chr1	30884871	30884930	1	_25_	1.28625	35	1	_25_	1.30173	35	0	_	0.0501673	60	C/G
A_67_P00165975	60	chr1	120643507	120643566	1	_1_	-0.212068	59	0	_	0.111462	60	0	_	-0.114444	60	T/G
A_67_P04056339	60	chr1	33156391	33156450	0	_	0.0674673	60	1	_15_	1.70155	45	0	_	0.147674	60	T/C
A_67_P00177533	60	chr1	127952684	127952743	2	_32_54_	0.688254	31	2	_32_54_	0.479321	31	2	_32_54_	0.632466	31	
A_67_P04197336	60	chr1	97739842	97739901	0	_	-0.111933	60	0	_	-0.23456	60	2	_11_45_	0.0614658	33	
A_67_P04009290	60	chr1	9034183	9034242	0	_	3.34777	60	1	_22_	2.27357	38	1	_22_	3.57365	38	G/C
A_67_P00286609	60	chr1	194595381	194595440	0	_	-0.220227	60	1	_23_	0.132724	37	0	_	-0.255212	60	A/C
A_67_P00235207	60	chr1	164130978	164131037	0	_	0.0385443	60	1	_7_	0.440671	53	0	_	0.0824346	60	C/T
A_67_P04016674	60	chr1	12911333	12911392	1	_55_	0.324534	54	1	_55_	0.321434	54	1	_55_	0.390382	54	G/A
A_67_P04255032	60	chr1	129204045	129204104	1	_28_	-0.15797	32	1	_28_	-0.0161973	32	0	_	-0.130945	60	C/T
A_67_P00262269	60	chr1	180760743	180760802	1	_49_	0.22123	48	0	_	-0.183467	60	0	_	0.0437536	60	A/T
A_67_P04362299	60	chr1	176921001	176921060	1	_18_	0.744453	42	0	_	0.419785	60	1	_18_	0.552325	42	C/T
A_67_P04350431	60	chr1	171700211	171700270	1	_37_	-0.284668	36	0	_	-0.205653	60	0	_	-0.0219714	60	T/C
A_67_P00285095	60	chr1	193677081	193677140	0	_	0.0136276	60	0	_	-0.00366329	60	1	_13_	-0.0548271	47	G/A
A_67_P04014829	60	chr1	11953699	11953758	2	_14_42_	2.49245	27	1	_42_	1.93401	41	1	_14_	0.862076	46	G/C
A_67_P04033723	60	chr1	21513880	21513939	0	_	-0.212692	60	1	_19_	0.0481028	41	0	_	0.0637098	60	G/A
A_53_P110734	60	chr1	182292189	182292248	1	_6_	0.214052	54	0	_	-0.332003	60	0	_	-0.354839	60	G/A
A_67_P04386542	60	chr1	187418296	187418355	2	_5_34_	1.40061	28	1	_34_	1.06485	33	1	_34_	0.743772	33	G/A
A_67_P04359537	60	chr1	175664693	175664752	0	_	0.338838	60	1	_48_	0.206978	47	1	_48_	-0.0630006	47	A/G
A_67_P04350496	60	chr1	171735293	171735352	2	_10_44_	-0.300624	33	0	_	-0.138681	60	2	_10_44_	-0.459627	33	
A_53_P168711	60	chr1	162878285	162878344	2	_6_42_	0.573444	35	2	_6_42_	0.409424	35	2	_6_42_	0.507401	35	
A_67_P04248821	60	chr1	126453985	126454044	0	_	-0.0635623	60	1	_60_	-0.0248444	59	0	_	-0.200356	60	
A_67_P00247637	60	chr1	171378727	171378786	1	_43_	-0.199977	42	0	_	0.0839933	60	1	_43_	-0.14936	42	T/C
A_67_P04353067	60	chr1	172747007	172747066	1	_41_	-0.326253	40	0	_	0.0598859	60	1	_41_	-0.32463	40	A/C
A_67_P04022651	60	chr1	15780712	15780771	0	_	0.0182501	60	0	_	0.0848913	60	1	_36_	0.300467	35	G/T
A_67_P04308873	60	chr1	154142612	154142671	1	_58_	-0.107176	57	0	_	0.00132487	60	1	_58_	-0.0655642	57	C/T
A_67_P04332247	60	chr1	163888782	163888841	0	_	-0.089633	60	2	_13_48_	0.34728	34	0	_	-0.0614197	60	
A_67_P04400784	60	chr1	193104271	193104330	2	_3_18_	0.141689	42	2	_3_18_	0.0706947	42	2	_3_18_	0.229573	42	
A_67_P04093837	60	chr1	51108355	51108414	0	_	0.0312465	60	1	_48_	0.2701	47	0	_	-0.0520729	60	C/T
A_67_P04359064	52	chr1	175345249	175345300	2	_5_15_	0.662241	37	2	_15_39_	0.246833	23	2	_15_39_	0.567606	23	
A_67_P00266255	60	chr1	182973533	182973592	1	_37_	-0.134488	36	0	_	-0.238277	60	0	_	-0.0275699	60	C/T
A_67_P04274442	57	chr1	137183236	137183292	1	_5_	-0.205836	52	0	_	-0.0274681	57	1	_5_	-0.0748414	52	A/G
A_53_P114606	56	chr1	173195089	173195144	1	_32_	0.331657	31	1	_32_	0.333443	31	1	_32_	0.483121	31	C/T
A_53_P176617	60	chr1	66990581	66990640	0	_	-0.0455887	60	0	_	-0.101404	60	1	_5_	0.127117	55	C/A
A_67_P04325960	60	chr1	161304572	161304631	0	_	0.103288	60	1	_44_	-0.00413493	43	0	_	-0.122959	60	A/G
A_67_P04385534	60	chr1	187021535	187021594	0	_	-0.0447502	60	0	_	-0.110637	60	1	_22_	1.77112	38	A/G
A_67_P04351572	58	chr1	172153355	172153412	1	_37_	0.161758	36	0	_	0.18145	58	0	_	0.0386551	58	G/A
A_67_P04203007	60	chr1	100987718	100987777	0	_	0.339844	60	0	_	0.0732704	60	2	_13_30_	1.26399	30	
A_67_P04291595	60	chr1	145480772	145480831	0	_	0.0865099	60	0	_	0.0897162	60	1	_45_	-0.542406	44	G/T
A_67_P00250583	60	chr1	173059477	173059536	0	_	0.0248877	60	1	_7_	0.805273	53	1	_7_	3.23758	53	A/G
A_53_P126274	60	chr1	173425642	173425701	1	_14_	0.520337	46	2	_6_14_	0.376415	46	2	_6_14_	0.631753	46	T/C
A_67_P04355649	60	chr1	173877312	173877371	1	_27_	1.09774	33	1	_27_	0.928796	33	1	_27_	1.10481	33	T/C
A_67_P00128748	60	chr1	91385917	91385976	1	_60_	0.390869	59	0	_	0.0500973	60	1	_60_	0.204494	59	
A_53_P146718	60	chr1	31147770	31147829	0	_	-0.0616658	60	1	_38_	0.344102	37	1	_38_	0.441256	37	C/T
A_53_P107850	60	chr1	153358658	153358717	1	_27_	0.523161	33	0	_	0.223355	60	1	_27_	0.473996	33	C/T
A_67_P04356951	57	chr1	174332062	174332118	1	_54_	0.286771	53	1	_54_	0.317514	53	1	_54_	0.11337	53	C/T
A_67_P04057237	60	chr1	33627395	33627454	0	_	-0.170329	60	1	_4_	-0.143585	56	1	_4_	-0.0852871	56	C/A
A_67_P04115863	60	chr1	60681850	60681909	0	_	-0.123143	60	1	_43_	-0.0275392	42	0	_	-0.00977757	60	T/C
A_67_P00252934	60	chr1	174472139	174472198	1	_25_	0.414268	35	1	_25_	0.346764	35	1	_25_	0.673629	35	G/T
A_67_P00262515	60	chr1	180891873	180891932	1	_39_	0.10276	38	0	_	0.0891232	60	0	_	-0.0302152	60	T/C
A_67_P04357698	60	chr1	174660864	174660923	1	_9_	0.880011	51	0	_	-0.00518213	60	0	_	0.101228	60	A/T
A_67_P04042155	60	chr1	25360642	25360701	0	_	0.298436	60	1	_40_	0.359828	39	0	_	0.170897	60	T/G
A_67_P04374216	60	chr1	182020088	182020147	1	_12_	0.353945	48	0	_	-0.208267	60	0	_	-0.360952	60	C/G
A_67_P00267557	60	chr1	183702713	183702772	1	_51_	-0.459817	50	0	_	0.0726937	60	0	_	-0.14227	60	T/C
A_67_P00203981	60	chr1	144356195	144356254	0	_	0.0344644	60	0	_	-0.0607672	60	1	_16_	0.111856	44	G/T
A_67_P00100582	60	chr1	72383448	72383507	1	_23_	0.947405	37	0	_	0.183929	60	0	_	0.210233	60	T/G
A_67_P04357055	60	chr1	174366930	174366989	1	_51_	0.262067	50	0	_	-0.150653	60	0	_	-0.0614467	60	C/T
A_67_P04349781	60	chr1	171430433	171430492	1	_54_	1.73668	53	0	_	0.0718205	60	0	_	1.37735	60	G/A
A_67_P04182030	60	chr1	91058956	91059015	1	_9_	1.28053	51	0	_	-0.0117318	60	1	_9_	1.09815	51	C/G
A_67_P04242528	60	chr1	123358743	123358802	0	_	-0.227914	60	2	_39_58_	1.04188	38	0	_	-0.344734	60	
A_67_P00227451	60	chr1	159851874	159851933	0	_	-0.160113	60	1	_3_	-0.124931	57	0	_	-0.259397	60	T/C
A_67_P04067980	60	chr1	38124336	38124395	1	_6_	0.180433	54	0	_	0.0845671	60	0	_	0.0914952	60	G/A
A_67_P00050786	60	chr1	39799432	39799491	1	_31_	-0.0937172	30	0	_	-0.160937	60	0	_	-0.245066	60	T/G
A_67_P04326348	60	chr1	161454073	161454132	0	_	-0.418145	60	1	_25_	-0.391741	35	0	_	0.0107158	60	C/T
A_67_P04319084	60	chr1	158443090	158443149	1	_21_	-0.119427	39	1	_21_	-0.00597617	39	0	_	-0.153921	60	G/A
A_67_P04305231	60	chr1	152689802	152689851	0	_	-0.0955785	50	0	_	0.0991539	50	1	_23_	0.530673	27	G/C
A_67_P04100394	60	chr1	54048458	54048517	0	_	-0.226677	60	1	_14_	0.540628	46	0	_	-0.12126	60	C/T
A_67_P04326229	60	chr1	161407465	161407524	0	_	-0.1526	60	1	_30_	0.311744	30	0	_	0.163084	60	T/C
A_67_P04014555	60	chr1	11756635	11756694	0	_	0.0699516	60	0	_	-0.0761502	60	1	_36_	0.436195	35	A/G
A_53_P111289	60	chr1	15875335	15875394	0	_	-0.200347	60	0	_	-0.13564	60	1	_40_	0.394277	39	G/A
A_67_P04014266	60	chr1	11576573	11576632	1	_43_	0.0184421	42	1	_43_	0.10139	42	1	_43_	0.0761112	42	A/G
A_67_P00016540	60	chr1	16321257	16321316	1	_33_	0.316309	32	1	_33_	0.368853	32	1	_33_	0.295601	32	C/T
A_67_P04025457	60	chr1	17300119	17300178	0	_	0.0331034	60	0	_	0.126353	60	1	_1_	-0.131061	59	T/A
A_67_P04360241	60	chr1	175985364	175985423	0	_	-0.111965	60	1	_26_	-0.185489	34	1	_26_	0.0128466	34	A/T
A_67_P04022147	60	chr1	15550340	15550399	1	_39_	0.367838	38	1	_39_	0.214473	38	1	_39_	0.151995	38	T/C
A_67_P04248974	60	chr1	126520936	126520995	0	_	0.0995956	60	0	_	0.0008067	60	1	_58_	0.103857	57	C/T
A_67_P04355428	60	chr1	173783899	173783958	1	_21_	0.37365	39	1	_21_	0.162588	39	1	_21_	0.190744	39	A/T
A_67_P00162812	60	chr1	117679336	117679395	1	_39_	0.138412	38	1	_39_	0.213636	38	1	_39_	0.291527	38	A/G
A_67_P04116734	60	chr1	61047178	61047237	0	_	-0.184802	60	1	_52_	0.393671	51	0	_	-0.243221	60	C/G
A_67_P00245105	60	chr1	169958136	169958195	1	_52_	0.505046	51	0	_	-0.0347538	60	0	_	0.0461045	60	G/A
A_67_P04032583	60	chr1	21032124	21032183	1	_7_	1.28971	53	0	_	0.992724	60	0	_	1.04287	60	T/C
A_67_P04300707	60	chr1	150602751	150602810	0	_	0.111931	60	0	_	0.114727	60	1	_57_	-0.313984	56	A/C
A_67_P04127645	60	chr1	65775414	65775473	0	_	0.555449	60	0	_	-0.220143	60	1	_37_	0.593651	36	G/T
A_67_P00144988	60	chr1	102399340	102399399	0	_	0.074241	60	0	_	-0.0699745	60	1	_27_	0.431313	33	A/G
A_53_P177481	60	chr1	174305253	174305312	2	_3_38_	1.06194	34	2	_3_38_	0.927381	34	2	_3_38_	1.41869	34	
A_67_P00089908	60	chr1	66302704	66302763	1	_39_	0.525153	38	0	_	-0.0724021	60	1	_39_	0.658234	38	C/A
A_67_P04379295	60	chr1	184036344	184036403	1	_45_	0.559412	44	0	_	-0.188354	60	0	_	0.057409	60	T/C
A_67_P04215988	60	chr1	108254468	108254527	1	_9_	0.677375	51	1	_9_	1.07896	51	0	_	-0.0435005	60	T/C
A_67_P04128169	60	chr1	66085086	66085145	1	_9_	0.0777778	51	0	_	0.0910744	60	0	_	0.600001	60	T/C
A_67_P04211693	60	chr1	106205712	106205771	0	_	-0.0202054	60	0	_	-0.000598476	60	1	_23_	0.878094	37	T/A
A_67_P04088806	60	chr1	47851417	47851476	0	_	0.00132413	60	0	_	0.035765	60	1	_30_	0.514408	30	G/T
A_67_P04349585	58	chr1	171343935	171343992	1	_14_	0.364066	44	0	_	-0.221396	58	1	_14_	0.354162	44	T/G
A_67_P04362135	60	chr1	176844162	176844221	1	_37_	0.310673	36	1	_37_	0.161504	36	1	_37_	0.170335	36	G/A
A_53_P123271	60	chr1	127683950	127684009	1	_13_	0.508801	47	1	_13_	0.547814	47	1	_13_	0.27882	47	T/C
A_67_P04030362	60	chr1	20016351	20016410	1	_28_	0.985828	32	1	_28_	0.8765	32	0	_	0.123542	60	G/A
A_67_P04018569	60	chr1	13724718	13724777	0	_	0.422638	60	0	_	0.812932	60	1	_5_	1.57028	55	T/G
A_53_P141840	60	chr1	138666329	138666388	0	_	0.213353	60	0	_	0.0340062	60	1	_12_	0.392271	48	C/T
A_67_P04309305	60	chr1	154316746	154316805	0	_	-0.16196	60	0	_	-0.316746	60	1	_6_	0.24459	54	A/T
A_67_P04082818	60	chr1	44509641	44509700	1	_50_	0.26981	49	0	_	-0.0609749	60	1	_28_	0.674234	32	T/C
A_53_P118184	60	chr1	136312303	136312362	0	_	0.899379	60	0	_	-0.263513	60	2	_12_43_	0.835485	30	
A_67_P04145357	60	chr1	73369946	73370005	2	_1_33_	1.09676	31	0	_	0.0643556	60	0	_	-0.0948956	60	
A_53_P150454	56	chr1	174375197	174375252	0	_	0.0169205	56	1	_17_	0.254737	39	1	_17_	0.424836	39	T/C
A_67_P04319249	60	chr1	158505114	158505173	1	_49_	0.425844	48	1	_49_	0.627054	48	0	_	0.046298	60	T/G
A_67_P00230478	60	chr1	161472805	161472864	0	_	0.0576152	60	1	_38_	0.546121	37	0	_	0.140129	60	A/C
A_53_P137585	60	chr1	152701494	152701553	0	_	-0.0422599	60	0	_	-0.0297253	60	1	_54_	0.459931	53	A/G
A_67_P04280380	60	chr1	139602811	139602870	1	_35_	-0.141663	34	0	_	0.0435999	60	0	_	-0.117695	60	G/C
A_67_P04165910	60	chr1	82155423	82155482	1	_19_	0.252496	41	0	_	0.0247549	60	0	_	-0.0852836	60	T/C
A_53_P134894	60	chr1	65056785	65056844	1	_41_	-0.423742	40	0	_	-0.138619	60	1	_41_	-0.806273	40	A/G
A_67_P04333166	60	chr1	164276292	164276351	0	_	-0.258206	60	1	_4_	-0.322997	56	0	_	-0.292811	60	C/A
A_67_P04162976	60	chr1	80829098	80829157	1	_14_	0.461957	46	0	_	-0.173608	60	1	_14_	0.590755	46	T/C
A_67_P04355244	60	chr1	173677367	173677426	1	_34_	0.898504	33	1	_34_	0.771134	33	1	_34_	0.830754	33	T/G
A_67_P04359333	60	chr1	175514683	175514742	1	_31_	0.145018	30	1	_14_	-0.163898	46	1	_14_	0.0115178	46	A/T
A_67_P04014201	60	chr1	11548118	11548177	0	_	0.00678729	60	0	_	0.00871129	60	1	_5_	2.87389	55	A/T
A_67_P04227877	60	chr1	115602672	115602731	1	_39_	0.76253	38	1	_39_	0.566491	38	1	_39_	0.244913	38	A/T
A_67_P04274920	60	chr1	137343739	137343798	2	_29_60_	0.316582	30	0	_	0.124852	60	1	_60_	-0.0280092	59	G/A
A_67_P04385257	60	chr1	186928574	186928633	1	_40_	0.588209	39	1	_40_	0.474563	39	1	_40_	0.431526	39	A/C
A_67_P04385493	48	chr1	187007336	187007383	0	_	-0.15869	48	0	_	0.114651	48	1	_18_	-0.490957	30	G/A
A_67_P04401517	60	chr1	193394492	193394551	0	_	-0.357387	60	0	_	-0.170044	60	1	_39_	-0.327897	38	T/C
A_67_P00250497	60	chr1	173007965	173008024	0	_	0.574303	60	2	_11_43_	1.12001	31	2	_11_43_	0.842464	31	
A_67_P04122309	60	chr1	63393755	63393814	1	_58_	-0.0185241	57	0	_	0.0565622	60	1	_58_	0.0337891	57	A/T
A_53_P176985	53	chr1	195060492	195060544	0	_	-0.53099	53	1	_23_	-0.0456894	30	0	_	-0.00419517	53	A/T
A_67_P04274829	59	chr1	137307414	137307472	1	_56_	0.0438823	55	0	_	-0.047501	59	1	_56_	0.00115607	55	A/G
A_53_P105593	60	chr1	89405686	89405745	1	_57_	-0.138314	56	0	_	-0.217247	60	1	_57_	-0.109282	56	T/C
A_53_P171801	58	chr1	175936758	175936815	1	_40_	-0.67773	39	0	_	-0.534013	58	0	_	-0.741466	58	C/T
A_67_P04144562	60	chr1	73034189	73034248	1	_7_	0.669658	53	0	_	0.300625	60	0	_	0.177716	60	A/C
A_53_P113918	60	chr1	159452577	159452636	0	_	0.0683063	60	1	_55_	0.1018	54	0	_	-0.0454159	60	G/T
A_67_P00245190	60	chr1	169998808	169998867	1	_33_	0.319818	32	0	_	0.0411298	60	0	_	-0.0131016	60	G/A
A_67_P04129679	60	chr1	66689764	66689823	0	_	-0.195277	60	0	_	0.0362605	60	1	_19_	-0.0697839	41	A/G
A_67_P04346698	60	chr1	170052516	170052575	1	_39_	1.45913	38	0	_	-0.170591	60	0	_	0.0566842	60	A/T
A_67_P04219166	60	chr1	109901472	109901531	0	_	0.178296	60	0	_	0.0677079	60	1	_48_	0.205577	47	A/G
A_67_P00109328	60	chr1	77212485	77212544	1	_2_	0.0539636	58	1	_2_	0.0306898	58	1	_2_	0.105877	58	G/A
A_67_P04070987	58	chr1	39324171	39324228	0	_	-0.231175	58	0	_	-0.00589677	58	1	_39_	-0.234132	38	G/A
A_67_P04158016	60	chr1	78566606	78566665	1	_51_	0.957426	50	1	_51_	0.763955	50	0	_	0.11333	60	T/C
A_67_P04318357	60	chr1	158124275	158124334	1	_19_	0.586703	41	1	_19_	0.940189	41	0	_	-0.186301	60	C/T
A_67_P04014179	60	chr1	11539878	11539937	0	_	0.336712	60	0	_	0.0676178	60	1	_26_	0.504497	34	C/T
A_67_P00056889	60	chr1	43229988	43230047	1	_16_	0.277376	44	0	_	-0.0568596	60	1	_16_	0.172146	44	A/T
A_67_P00140466	60	chr1	98672926	98672985	0	_	-0.0718527	60	0	_	-0.0120305	60	1	_27_	0.190826	33	A/T
A_67_P04372144	60	chr1	181192844	181192903	1	_2_	-0.223109	58	0	_	-0.192602	60	0	_	-0.109275	60	C/A
A_67_P04243100	60	chr1	123675915	123675974	0	_	-0.0254215	60	1	_43_	1.02961	42	1	_43_	0.933139	42	C/A
A_67_P00240702	60	chr1	167361652	167361711	0	_	-0.217307	60	1	_13_	-0.0839257	47	1	_18_	-0.123396	42	C/T
A_67_P04355858	60	chr1	173941851	173941910	1	_47_	0.300938	46	1	_47_	0.105356	46	1	_47_	0.13508	46	T/C
A_67_P04362280	60	chr1	176914793	176914852	1	_44_	1.45885	43	1	_44_	1.1475	43	1	_44_	1.37134	43	A/G
A_53_P131150	60	chr1	163791385	163791444	0	_	-0.0742304	60	1	_15_	0.135776	45	0	_	0.0762114	60	G/A
A_53_P170035	60	chr1	137841917	137841976	0	_	-0.132916	60	0	_	0.0245253	60	1	_18_	-0.0641011	42	C/T
A_67_P04242636	60	chr1	123397649	123397708	1	_56_	0.106372	55	0	_	0.0828041	60	1	_56_	-0.0720316	55	A/G
A_53_P130006	54	chr1	173904856	173904909	1	_33_	1.91969	32	1	_33_	1.77958	32	1	_33_	2.12274	32	A/G
A_67_P04319630	60	chr1	158655332	158655391	1	_8_	0.0899621	52	1	_8_	0.228768	52	1	_37_	-0.170033	36	G/A
A_67_P00114844	60	chr1	80512930	80512989	2	_3_46_	0.520178	42	0	_	-0.0933338	60	0	_	-0.181119	60	
A_67_P04026383	60	chr1	17859699	17859758	0	_	-0.0439163	60	0	_	0.0969195	60	1	_26_	0.535687	34	A/G
A_67_P04325675	60	chr1	161182284	161182343	0	_	-0.0817213	60	1	_40_	-0.422205	39	0	_	0.0993788	60	C/G
A_67_P04237373	60	chr1	121148052	121148111	0	_	0.168699	60	3	_3_21_37_	0.951059	23	0	_	0.066139	60	
A_67_P00194328	60	chr1	137694646	137694705	0	_	-0.0535945	60	0	_	0.100742	60	1	_18_	0.992097	42	T/C
A_53_P109164	60	chr1	171532348	171532407	1	_6_	0.424993	54	0	_	0.00630994	60	0	_	0.551199	60	G/T
A_67_P04010667	60	chr1	9819124	9819183	1	_31_	0.435127	30	0	_	0.506836	60	1	_31_	0.198466	30	A/G
A_67_P00231319	60	chr1	161902221	161902280	0	_	-0.132441	60	0	_	0.0294906	60	1	_42_	0.574369	41	G/A
A_67_P04105275	60	chr1	56272910	56272969	0	_	0.228939	60	1	_49_	-0.152311	48	0	_	0.446507	60	G/A
A_67_P04072429	60	chr1	39915732	39915791	1	_16_	0.247892	44	0	_	-0.0783994	60	0	_	0.0803896	60	G/C
A_67_P04350811	60	chr1	171846234	171846293	1	_22_	0.378829	38	0	_	0.161737	60	1	_22_	0.33709	38	A/G
A_67_P00026970	60	chr1	23758572	23758631	1	_36_	0.619939	35	0	_	0.0527101	60	0	_	-0.0384161	60	C/G
A_67_P04085320	60	chr1	45885498	45885557	0	_	0.216642	60	0	_	0.531646	60	1	_26_	0.117998	34	G/A
A_67_P00010017	60	chr1	11960247	11960306	0	_	0.279121	60	0	_	0.144009	60	1	_53_	-0.224046	52	T/C
A_53_P117946	60	chr1	184151310	184151369	1	_33_	-0.687471	32	0	_	-0.474383	60	0	_	-0.378041	60	T/A
A_67_P04328637	60	chr1	162369100	162369159	0	_	-0.0878122	60	2	_25_53_	0.9739	27	0	_	0.244143	60	
A_67_P04057534	60	chr1	33737011	33737070	0	_	0.0402857	60	0	_	0.0180466	60	1	_25_	0.720496	35	A/G
A_67_P00204750	60	chr1	144918281	144918340	1	_17_	0.534567	43	0	_	0.0506015	60	1	_17_	0.360127	43	T/C
A_67_P04379316	60	chr1	184057924	184057975	1	_9_	-0.217824	43	0	_	-0.060486	52	0	_	0.188692	52	A/G
A_67_P04274266	60	chr1	137117122	137117181	1	_21_	0.299901	39	0	_	0.0165613	60	1	_21_	0.363958	39	C/T
A_67_P00261208	60	chr1	180195579	180195638	1	_56_	0.0303688	55	0	_	0.0153943	60	0	_	0.21135	60	T/C
A_53_P130496	55	chr1	128356067	128356121	1	_26_	-0.384768	29	1	_26_	-0.344599	29	1	_26_	-0.259739	29	A/C
A_67_P04275477	60	chr1	137568085	137568144	1	_25_	0.0319048	35	0	_	0.0314587	60	0	_	-0.130286	60	T/A
A_53_P136848	60	chr1	163077174	163077233	0	_	0.0336315	60	0	_	0.0826136	60	1	_37_	-0.113953	36	C/T
A_67_P04317307	60	chr1	157581551	157581610	1	_6_	-0.0850157	54	1	_6_	0.0445861	54	0	_	-0.122431	60	C/T
A_67_P00067866	60	chr1	52532195	52532254	0	_	-0.0471787	60	1	_9_	0.307731	51	0	_	-0.132639	60	G/A
A_67_P04282464	60	chr1	140459012	140459071	1	_8_	0.0948685	52	0	_	0.000797567	60	0	_	-0.00617012	60	T/G
A_67_P00015696	60	chr1	15736017	15736076	0	_	0.555555	60	1	_46_	0.604186	45	0	_	0.704858	60	C/T
A_67_P04245446	60	chr1	124884257	124884316	1	_19_	0.826099	41	2	_2_19_	0.572608	41	2	_2_19_	0.780289	41	A/G
A_67_P04158795	60	chr1	78960309	78960368	1	_9_	-0.00691751	51	1	_9_	-0.0488674	51	0	_	0.119242	60	T/C
A_67_P04272877	60	chr1	136604552	136604611	1	_17_	0.0656097	43	0	_	-0.0608816	60	1	_17_	0.139314	43	A/G
A_67_P04328761	60	chr1	162423815	162423874	0	_	-0.0847368	60	0	_	-0.00775826	60	1	_7_	0.454374	53	C/T
A_67_P04244678	60	chr1	124456741	124456800	2	_18_35_	0.820764	25	0	_	0.178191	60	0	_	0.392551	60	
A_67_P04319676	60	chr1	158669529	158669588	0	_	-0.0982119	60	0	_	-0.146032	60	1	_54_	0.00911438	53	G/A
A_67_P00250818	60	chr1	173199998	173200057	1	_40_	-0.110451	39	1	_40_	-0.474404	39	1	_40_	-0.136901	39	T/A
A_67_P04031202	60	chr1	20415494	20415553	0	_	1.27235	60	1	_51_	1.21117	50	0	_	-0.107235	60	C/A
A_67_P00192166	60	chr1	136565457	136565516	1	_14_	-0.506346	46	0	_	-0.299423	60	1	_14_	-0.669011	46	T/C
A_67_P00126224	60	chr1	89829062	89829121	1	_14_	0.393771	46	0	_	0.209593	60	1	_14_	0.50089	46	T/G
A_67_P00251825	60	chr1	173912688	173912747	1	_31_	0.501134	30	1	_31_	0.50501	30	1	_31_	0.53722	30	A/G
A_53_P120239	53	chr1	93020673	93020725	0	_	0.109295	53	1	_42_	0.331683	41	1	_42_	0.395417	41	C/T
A_67_P04403923	58	chr1	194442191	194442248	0	_	0.153108	58	1	_51_	0.597163	50	0	_	0.149765	58	G/A
A_67_P04198421	60	chr1	98370512	98370571	0	_	0.0657742	60	0	_	0.149388	60	1	_16_	0.726223	44	A/C
A_67_P04145503	60	chr1	73432952	73433011	1	_31_	0.253613	30	0	_	-0.0578014	60	0	_	-0.208548	60	A/G
A_67_P04063371	60	chr1	36331985	36332044	1	_57_	-0.11494	56	0	_	-0.168252	60	0	_	-0.105356	60	A/G
A_67_P00106547	60	chr1	75664163	75664222	1	_56_	-0.706281	55	0	_	0.00731387	60	0	_	0.129679	60	A/G
A_67_P04219230	59	chr1	109938551	109938609	0	_	0.162645	59	0	_	-0.0108535	59	1	_42_	0.256705	41	C/T
A_67_P04026894	60	chr1	18191532	18191591	0	_	0.0273622	60	0	_	-0.0470784	60	1	_13_	0.674532	47	A/G
A_67_P04217503	60	chr1	108981161	108981220	1	_48_	0.324443	47	1	_48_	0.540857	47	1	_36_	-0.0628278	35	T/A
A_67_P00223897	60	chr1	157631651	157631710	1	_18_	0.184336	42	1	_18_	0.356691	42	0	_	0.0890747	60	C/T
A_67_P00262164	60	chr1	180707962	180708021	1	_52_	0.139173	51	0	_	-0.0278107	60	0	_	0.088054	60	T/C
A_67_P00231879	60	chr1	162196364	162196423	0	_	0.0626024	60	1	_25_	0.277675	35	0	_	0.0147825	60	T/C
A_67_P04280819	60	chr1	139777383	139777442	1	_52_	0.571431	51	0	_	0.0268903	60	1	_52_	0.598821	51	G/A
A_67_P00175067	60	chr1	126433652	126433711	0	_	-0.19288	60	1	_45_	0.574109	44	1	_45_	0.551058	44	T/C
A_67_P04255281	60	chr1	129291331	129291390	1	_30_	0.231042	30	1	_30_	0.275151	30	0	_	0.167074	60	G/A
A_67_P04380029	60	chr1	184391031	184391090	1	_56_	2.79194	55	0	_	-0.0802932	60	0	_	-0.359037	60	T/C
A_67_P04056401	60	chr1	33192570	33192629	0	_	0.252337	60	1	_9_	1.29883	51	0	_	0.0817698	60	C/T
A_67_P00175578	60	chr1	126718194	126718253	1	_20_	0.771002	40	0	_	0.00970998	60	0	_	-0.0130322	60	A/G
A_67_P04296334	60	chr1	148111155	148111214	0	_	-0.114527	60	0	_	0.0651968	60	1	_50_	0.478597	49	C/T
A_67_P04353260	60	chr1	172831742	172831801	1	_3_	-0.127174	57	0	_	0.0549901	60	1	_3_	-0.580765	57	C/A
A_53_P119975	60	chr1	157570670	157570729	1	_57_	-0.185384	56	1	_57_	-0.0965303	56	1	_57_	-0.277257	56	T/C
A_67_P04027031	60	chr1	18257188	18257247	0	_	0.120681	60	0	_	0.0506065	60	1	_17_	0.544598	43	C/T
A_67_P00254680	60	chr1	176072702	176072761	1	_22_	0.115468	38	1	_22_	0.138008	38	1	_22_	0.000494823	38	A/C
A_53_P113842	60	chr1	74840128	74840187	1	_59_	0.111428	58	0	_	0.0921365	60	0	_	-0.0772952	60	A/G
A_53_P169684	60	chr1	176885677	176885736	1	_12_	0.855162	48	1	_12_	0.658771	48	1	_12_	0.888362	48	A/G
A_67_P04368580	60	chr1	179548587	179548646	1	_54_	-0.927939	53	0	_	-0.260332	60	0	_	-0.561153	60	G/T
A_53_P138365	60	chr1	66619900	66619959	1	_4_	-0.0451706	56	0	_	-0.194345	60	1	_4_	0.0461966	56	G/A
A_53_P125058	60	chr1	34385477	34385536	0	_	-0.112855	60	0	_	0.0406333	60	1	_21_	0.0988796	39	A/G
A_67_P04406292	60	chr1	195371053	195371112	1	_50_	0.0554519	49	1	_50_	-0.169504	49	0	_	0.17507	60	A/G
A_67_P04346963	60	chr1	170151886	170151945	1	_39_	-0.306349	38	0	_	-0.345761	60	1	_39_	-0.174735	38	G/C
A_67_P04212454	60	chr1	106630550	106630609	1	_4_	0.189035	56	1	_4_	0.0607271	56	0	_	0.0493483	60	G/T
A_67_P04035472	60	chr1	22358411	22358470	1	_5_	0.114785	55	1	_5_	0.0351001	55	0	_	0.00151686	60	A/C
A_67_P00218949	60	chr1	154813346	154813405	0	_	-0.024123	60	0	_	-0.165822	60	1	_22_	0.09734	38	A/G
A_67_P04332423	60	chr1	163974421	163974480	0	_	-0.048244	60	1	_40_	0.203247	39	0	_	0.0337531	60	T/C
A_67_P00086160	60	chr1	63920016	63920075	1	_17_	-0.0460202	43	0	_	0.0250139	60	1	_17_	0.0178104	43	T/C
A_53_P104291	60	chr1	159185876	159185935	0	_	0.0712832	60	1	_26_	-0.57571	34	0	_	0.359267	60	T/C
A_67_P04350165	60	chr1	171587830	171587889	2	_11_50_	0.141849	38	0	_	0.0271829	60	2	_11_50_	0.331336	38	
A_53_P138607	60	chr1	193065699	193065758	1	_8_	0.128501	52	1	_8_	0.169459	52	0	_	-0.273206	60	T/C
A_67_P00228018	60	chr1	160144001	160144060	0	_	-0.180885	60	1	_57_	0.458383	56	0	_	-0.0698202	60	C/T
A_67_P00018669	60	chr1	18208592	18208651	0	_	-0.0441332	60	0	_	-0.213851	60	1	_34_	0.0450501	33	A/C
A_67_P04092096	60	chr1	50175942	50176001	1	_11_	0.180241	49	0	_	0.0758756	60	1	_11_	0.228642	49	A/T
A_67_P00122604	60	chr1	87836395	87836454	1	_57_	-0.142093	56	0	_	-0.150661	60	1	_57_	0.0752973	56	G/A
A_67_P04332495	59	chr1	164000254	164000312	0	_	-0.0430508	59	1	_34_	0.368302	33	0	_	-0.0779803	59	C/A
A_67_P04223550	60	chr1	112793974	112794033	1	_20_	0.717356	40	1	_20_	0.389346	40	1	_20_	0.397422	40	G/T
A_67_P04317380	60	chr1	157612072	157612131	1	_50_	0.17628	49	1	_50_	0.198246	49	0	_	-0.0968822	60	C/G
A_67_P04149926	55	chr1	75126458	75126512	1	_10_	0.171139	45	0	_	0.212211	55	0	_	0.0476111	55	G/A
A_67_P04290992	60	chr1	145188082	145188141	1	_25_	0.664158	35	0	_	0.0908285	60	0	_	-0.10964	60	C/T
A_67_P04357497	60	chr1	174545257	174545316	1	_36_	-0.0891485	35	1	_36_	0.0541108	35	1	_36_	0.0391114	35	C/T
A_67_P04256406	60	chr1	129770597	129770656	1	_34_	0.0569193	33	1	_34_	-0.0345504	33	1	_34_	-0.123473	33	C/T
A_53_P111771	60	chr1	172720692	172720751	1	_20_	0.529811	40	0	_	0.106378	60	1	_20_	0.493406	40	A/G
A_53_P113567	60	chr1	171537981	171538040	0	_	-0.0370528	60	0	_	0.0517197	60	1	_25_	0.289028	35	T/A
A_53_P171829	60	chr1	52794860	52794919	0	_	0.126226	60	1	_38_	0.0742664	37	0	_	0.0605467	60	A/G
A_67_P04285701	60	chr1	142170819	142170878	1	_12_	-0.468145	48	0	_	0.08513	60	1	_12_	-0.558688	48	G/C
A_67_P04247027	60	chr1	125629464	125629523	0	_	-0.088404	60	1	_44_	1.94893	43	1	_44_	2.30174	43	T/A
A_67_P04408234	60	chr1	196202449	196202508	1	_38_	0.637071	37	1	_38_	0.471096	37	0	_	0.111952	60	A/T
A_67_P00268238	60	chr1	184168432	184168491	1	_30_	0.427825	30	0	_	0.209714	60	0	_	-0.188666	60	G/A
A_67_P04031167	60	chr1	20397379	20397438	1	_25_	0.21302	35	1	_25_	0.0958067	35	0	_	-0.20358	60	C/T
A_67_P00250097	60	chr1	172726662	172726721	1	_6_	0.0439154	54	0	_	-0.153341	60	1	_6_	0.178034	54	A/C
A_67_P00248703	60	chr1	171962931	171962990	1	_19_	0.17474	41	0	_	-0.17123	60	1	_19_	0.195479	41	G/A
A_67_P04012570	60	chr1	10693938	10693997	1	_45_	-0.461813	44	1	_45_	-0.452123	44	1	_45_	-0.532485	44	T/C
A_53_P132745	60	chr1	120336988	120337047	1	_4_	0.375575	56	1	_4_	0.248492	56	1	_4_	0.453355	56	A/G
A_67_P04060677	60	chr1	35111637	35111696	0	_	-0.0230606	60	0	_	0.028684	60	1	_53_	0.292619	52	A/T
A_67_P04362721	60	chr1	177107571	177107630	1	_51_	0.871829	50	1	_51_	0.774926	50	1	_51_	0.265157	50	G/T
A_53_P117202	60	chr1	186987188	186987247	0	_	0.0263943	60	0	_	-0.0830081	60	2	_20_56_	-0.769753	35	
A_67_P04306443	60	chr1	153174963	153175022	1	_10_	-0.381515	50	0	_	-0.141125	60	1	_10_	-0.62631	50	C/A
A_67_P04242627	60	chr1	123393899	123393951	1	_49_	0.244165	48	0	_	0.138523	53	1	_49_	0.284714	48	C/T
A_53_P178322	60	chr1	175757418	175757477	1	_38_	0.785187	37	0	_	-0.503423	60	0	_	-0.558025	60	T/C
A_67_P04320894	60	chr1	159158558	159158617	0	_	-0.0905347	60	1	_43_	0.861426	42	1	_43_	0.269987	42	T/C
A_67_P04205811	60	chr1	102496772	102496831	0	_	0.123824	60	0	_	-0.062962	60	1	_9_	0.0445952	51	A/T
A_67_P04010001	59	chr1	9545266	9545324	0	_	-0.067626	59	0	_	-0.0974639	59	1	_45_	-0.121651	44	T/C
A_67_P04048397	60	chr1	28817252	28817311	1	_2_	-1.45538	58	1	_2_	-1.44896	58	1	_2_	-1.1039	58	C/G
A_67_P04212779	60	chr1	106768518	106768577	1	_4_	0.17568	56	1	_4_	0.214451	56	0	_	0.0595942	60	A/G
A_67_P04240584	60	chr1	122510906	122510965	1	_39_	2.59924	38	0	_	0.226005	60	1	_39_	2.46469	38	G/T
A_67_P04375380	60	chr1	182469730	182469789	1	_7_	-0.371521	53	0	_	-0.0149043	60	0	_	0.0499761	60	A/C
A_67_P04009194	60	chr1	8969987	8970046	0	_	0.101636	60	0	_	0.0264886	60	1	_28_	2.85847	32	C/T
A_67_P04213496	60	chr1	107120043	107120102	1	_9_	0.202876	51	1	_9_	0.32587	51	0	_	0.0282763	60	C/T
A_67_P04297467	60	chr1	148664332	148664391	0	_	-0.125714	60	0	_	-0.0927607	60	1	_13_	0.128209	47	G/A
A_67_P04147315	60	chr1	74199948	74200007	1	_6_	0.66232	54	0	_	0.0436666	60	0	_	0.0398666	60	C/T
A_67_P00046876	60	chr1	37606144	37606203	0	_	0.148733	60	0	_	0.0770605	60	1	_51_	0.131291	50	T/C
A_67_P04405594	60	chr1	195091939	195091998	0	_	-0.0467628	60	1	_59_	-0.161973	58	0	_	-0.198204	60	G/T
A_67_P00245385	60	chr1	170081728	170081787	2	_3_14_	1.66674	46	0	_	-0.12302	60	2	_3_14_	1.55351	46	
A_53_P127900	60	chr1	45968084	45968143	1	_11_	0.691627	49	0	_	0.118555	60	1	_11_	0.488361	49	T/A
A_67_P04283809	60	chr1	141054024	141054083	1	_10_	0.148194	50	0	_	-0.0107836	60	0	_	0.109214	60	A/T
A_67_P04310547	60	chr1	154798454	154798513	0	_	0.127959	60	0	_	0.104568	60	1	_29_	0.330105	31	T/C
A_53_P122902	60	chr1	135635362	135635421	0	_	-0.545378	60	0	_	-0.052765	60	2	_22_56_	4.26423	33	
A_53_P180142	59	chr1	4596142	4596200	1	_12_	0.172818	47	1	_12_	0.0973773	47	0	_	-0.198237	59	A/G
A_67_P04349903	60	chr1	171486693	171486752	1	_22_	0.0546575	38	0	_	0.107118	60	0	_	-0.347537	60	G/T
A_67_P04174673	60	chr1	88171892	88171951	1	_1_	-0.0946433	59	0	_	0.204168	60	1	_1_	0.0845892	59	
A_67_P04083695	60	chr1	45078555	45078614	1	_58_	0.436793	57	0	_	0.0651068	60	1	_58_	0.153491	57	G/A
A_67_P00027027	60	chr1	23796375	23796434	0	_	-0.0600351	60	1	_28_	0.707517	32	0	_	-0.0487392	60	C/T
A_67_P00261673	60	chr1	180470751	180470810	1	_57_	0.527242	56	0	_	0.0778146	60	0	_	0.221397	60	A/C
A_67_P04348416	60	chr1	170846667	170846726	1	_46_	0.608377	45	0	_	0.121422	60	0	_	0.676377	60	G/T
A_67_P04249283	60	chr1	126651059	126651118	0	_	0.179092	60	1	_45_	0.765995	44	1	_45_	0.76285	44	G/A
A_53_P159045	60	chr1	162041047	162041106	0	_	-0.177676	60	1	_50_	0.0445247	49	0	_	-0.358731	60	C/T
A_67_P04362756	60	chr1	177125370	177125429	1	_30_	0.831727	30	1	_30_	0.706266	30	1	_30_	1.51474	30	T/G
A_67_P00022387	60	chr1	20833492	20833551	0	_	-0.0631192	60	0	_	0.0586299	60	1	_40_	0.290486	39	G/A
A_67_P04057003	60	chr1	33532642	33532701	0	_	-0.0666762	60	1	_53_	-0.366384	52	1	_53_	-0.45678	52	T/G
A_67_P00092824	60	chr1	68041885	68041944	1	_19_	0.198804	41	1	_19_	0.143509	41	1	_19_	0.0860579	41	G/A
A_67_P00181795	60	chr1	130468768	130468827	1	_52_	0.25901	51	1	_52_	0.239832	51	1	_52_	0.20006	51	A/G
A_53_P147209	60	chr1	173532479	173532538	1	_55_	0.110486	54	1	_55_	0.00960133	54	1	_55_	-0.0688059	54	A/G
A_67_P04302526	60	chr1	151563251	151563310	1	_58_	0.140844	57	0	_	-0.0054762	60	0	_	-0.0601896	60	T/C
A_67_P04394293	60	chr1	190523271	190523330	0	_	0.213292	60	0	_	0.116541	60	1	_47_	1.07446	46	T/C
A_67_P04402289	60	chr1	193701522	193701581	0	_	-0.246125	60	0	_	0.158601	60	1	_13_	0.583978	47	A/G
A_67_P00060533	60	chr1	46750919	46750978	1	_19_	-0.270081	41	0	_	-0.219214	60	1	_19_	-0.234526	41	A/T
A_53_P110913	60	chr1	78284854	78284913	1	_11_	-0.490807	49	1	_11_	-0.635113	49	1	_11_	-0.494704	49	A/C
A_67_P04031382	60	chr1	20494925	20494984	1	_3_	0.200434	57	1	_3_	0.274984	57	0	_	0.295037	60	T/A
A_67_P04289520	60	chr1	144384922	144384981	1	_35_	0.752709	34	0	_	0.125151	60	1	_35_	0.292795	34	G/T
A_67_P00278809	60	chr1	190249433	190249492	2	_2_23_	0.547497	37	1	_23_	0.256998	37	0	_	0.656833	60	A/G
A_67_P04346864	60	chr1	170115409	170115468	1	_37_	0.817169	36	0	_	0.0536399	60	1	_37_	0.707547	36	C/G
A_53_P129863	60	chr1	181462932	181462991	1	_32_	0.479987	31	0	_	-0.0738055	60	0	_	0.292838	60	T/C
A_67_P04327918	60	chr1	162060711	162060770	0	_	-0.244187	60	1	_55_	0.654225	54	0	_	-0.569015	60	G/A
A_67_P00175010	60	chr1	126404716	126404775	0	_	-0.0139524	60	1	_35_	-0.187034	34	1	_35_	-0.482017	34	T/C
A_67_P00034577	60	chr1	29130133	29130192	1	_18_	0.365408	42	0	_	-0.002498	60	1	_18_	0.382416	42	C/T
A_67_P04351091	60	chr1	171968831	171968890	1	_17_	-0.017234	43	0	_	0.0436478	60	1	_17_	0.0227825	43	G/T
A_67_P04346977	60	chr1	170157106	170157165	1	_29_	0.534461	31	0	_	-0.0465992	60	0	_	-0.0938269	60	A/G
A_67_P00173732	60	chr1	125602159	125602218	1	_3_	0.120622	57	0	_	-0.0546416	60	0	_	0.431979	60	T/C
A_67_P04070469	60	chr1	39131851	39131910	1	_30_	0.521141	30	0	_	-0.112601	60	1	_30_	3.44074	30	A/G
A_67_P04037433	60	chr1	23217593	23217652	1	_57_	0.0011331	56	0	_	-0.050744	60	0	_	-0.24492	60	A/G
A_67_P04323544	60	chr1	160297205	160297264	0	_	-0.0550233	60	1	_27_	0.289147	33	0	_	0.00226196	60	T/C
A_67_P04151701	60	chr1	75773501	75773560	1	_37_	0.38088	36	0	_	0.136558	60	0	_	0.0299949	60	T/G
A_67_P04328787	60	chr1	162434696	162434755	1	_27_	0.74759	33	0	_	0.263186	60	0	_	-0.229618	60	C/A
A_67_P00149102	60	chr1	106043649	106043708	0	_	0.189107	60	0	_	0.266129	60	1	_59_	0.0957965	58	C/A
A_67_P04296762	60	chr1	148318474	148318533	0	_	0.00236727	60	0	_	0.0201386	60	1	_19_	0.235332	41	A/G
A_67_P00262877	60	chr1	181068272	181068331	1	_33_	0.318295	32	0	_	0.167916	60	0	_	0.130586	60	T/G
A_67_P04246790	60	chr1	125520871	125520930	1	_59_	0.0904958	58	1	_59_	0.120479	58	1	_59_	0.230334	58	G/T
A_67_P00230774	60	chr1	161619330	161619389	0	_	-0.232007	60	1	_39_	0.100042	38	0	_	-0.468544	60	T/C
A_67_P04242273	59	chr1	123261386	123261444	0	_	0.272067	59	1	_8_	0.938602	51	0	_	0.332859	59	C/T
A_67_P04000083	60	chr1	3090501	3090560	0	_	0.205197	60	0	_	0.056609	60	1	_19_	1.40303	41	T/G
A_67_P04323521	60	chr1	160287898	160287957	0	_	-0.0421521	60	1	_14_	0.00541075	46	0	_	-0.104203	60	A/G
A_67_P00217790	60	chr1	154207198	154207257	0	_	-0.142358	60	0	_	0.05412	60	1	_42_	0.189955	41	G/A
A_67_P04360005	60	chr1	175883765	175883824	1	_3_	0.248444	57	1	_3_	0.338214	57	1	_3_	-0.17947	57	G/A
A_67_P04032506	60	chr1	20997748	20997807	1	_22_	0.0132621	38	1	_22_	0.159966	38	1	_22_	0.0489346	38	T/C
A_67_P04255678	60	chr1	129464331	129464390	1	_25_	0.373053	35	1	_25_	0.261141	35	1	_25_	0.361859	35	T/C
A_67_P04179750	60	chr1	90126083	90126142	0	_	0.259002	60	1	_34_	-0.266249	33	0	_	1.04206	60	A/G
A_67_P00191747	60	chr1	136353518	136353577	1	_42_	1.97858	41	0	_	0.13634	60	1	_42_	1.81189	41	C/T
A_67_P00261184	60	chr1	180179964	180180023	1	_33_	0.234807	32	0	_	-0.121268	60	0	_	0.0204294	60	C/T
A_67_P00145745	60	chr1	103060551	103060610	0	_	0.0922353	60	0	_	-0.0362628	60	2	_47_59_	1.07052	46	
A_53_P146265	60	chr1	169652530	169652589	1	_51_	-0.477478	50	0	_	-0.0128814	60	0	_	-0.224355	60	T/G
A_67_P04071856	60	chr1	39665009	39665068	1	_33_	-0.908348	32	0	_	0.242292	60	0	_	0.000291905	60	C/G
A_53_P119325	60	chr1	174156447	174156506	1	_9_	1.15104	51	1	_9_	0.950834	51	1	_9_	1.28927	51	T/G
A_67_P00223879	60	chr1	157623627	157623686	0	_	-0.268263	60	0	_	-0.145416	60	1	_54_	0.12732	53	C/T
A_67_P04328977	60	chr1	162525236	162525295	0	_	-0.163707	60	1	_17_	0.462674	43	0	_	-0.183173	60	A/G
A_67_P04089340	60	chr1	48204341	48204400	1	_25_	0.697749	35	1	_25_	0.584693	35	0	_	0.0484235	60	C/T
A_67_P04386441	60	chr1	187376508	187376567	0	_	0.521199	60	0	_	0.485613	60	1	_52_	0.326838	51	C/T
A_67_P04009056	60	chr1	8893423	8893482	1	_31_	0.430141	30	1	_31_	0.197148	30	0	_	-0.0115239	60	G/A
A_67_P04059841	60	chr1	34677312	34677371	1	_22_	0.875123	38	0	_	-0.090112	60	1	_22_	0.863906	38	T/C
A_67_P04359883	60	chr1	175835820	175835879	1	_46_	0.622217	45	0	_	1.09975	60	0	_	1.1215	60	T/A
A_67_P00057418	60	chr1	43604762	43604821	1	_45_	-0.0415405	44	0	_	-0.0205271	60	0	_	-0.0643966	60	T/C
A_53_P138590	60	chr1	162855051	162855110	1	_21_	-0.022928	39	0	_	0.0456265	60	0	_	0.224571	60	G/A
A_67_P00254561	60	chr1	176009503	176009562	1	_28_	0.684025	32	1	_28_	0.395725	32	1	_28_	0.165468	32	T/C
A_53_P113844	60	chr1	32282630	32282689	0	_	-0.0328699	60	0	_	-0.288914	60	1	_58_	-0.236358	57	T/C
A_53_P136538	48	chr1	157784513	157784560	1	_24_	0.680377	24	1	_24_	0.262325	24	0	_	0.11005	48	C/T
A_67_P04248854	60	chr1	126473824	126473883	0	_	0.102484	60	1	_23_	0.530379	37	1	_23_	0.511738	37	C/T
A_67_P04299067	60	chr1	149596052	149596111	0	_	0.0477411	60	0	_	0.019274	60	1	_15_	0.769947	45	A/C
A_67_P00278327	60	chr1	189988101	189988160	0	_	0.0825457	60	0	_	0.179728	60	1	_30_	0.262608	30	T/C
A_67_P00275972	60	chr1	188802592	188802651	1	_20_	0.521801	40	1	_20_	0.321201	40	0	_	0.0471296	60	G/C
A_67_P04296386	60	chr1	148135089	148135148	0	_	0.0619678	60	0	_	0.0879596	60	2	_7_56_	2.63067	48	
A_67_P00193713	60	chr1	137373498	137373557	1	_58_	-0.0451221	57	0	_	0.15669	60	1	_58_	-0.0949988	57	T/C
A_67_P00173894	60	chr1	125726408	125726467	0	_	-0.138419	60	1	_52_	-0.285544	51	1	_52_	-0.205308	51	G/A
A_53_P151271	52	chr1	92042604	92042655	0	_	-0.017417	52	0	_	-0.183722	52	1	_43_	0.611268	42	C/T
A_67_P00253213	60	chr1	174668695	174668754	0	_	0.0647065	60	1	_26_	0.751686	34	1	_26_	0.884453	34	C/T
A_67_P04216838	60	chr1	108601680	108601739	1	_10_	0.421485	50	1	_10_	0.329939	50	0	_	0.0110041	60	T/A
A_67_P04019626	60	chr1	14260476	14260535	1	_26_	0.53196	34	1	_26_	0.521557	34	1	_26_	0.69962	34	A/G
A_67_P00228426	60	chr1	160347160	160347219	0	_	0.0470042	60	1	_12_	0.656134	48	0	_	-0.0860253	60	T/C
A_67_P04095423	60	chr1	51776415	51776474	0	_	0.0777651	60	1	_45_	-0.265577	44	1	_45_	-0.277197	44	C/A
A_67_P00289593	60	chr1	196213957	196214016	1	_47_	-0.409205	46	1	_47_	-0.456416	46	0	_	-0.294728	60	T/C
A_53_P116224	60	chr1	129574623	129574682	1	_38_	0.368211	37	1	_38_	0.171521	37	1	_38_	-0.0321644	37	A/C
A_67_P04354650	60	chr1	173393254	173393313	0	_	0.0333997	60	1	_48_	-0.626718	47	1	_48_	-0.216188	47	A/C
A_67_P04362516	60	chr1	177011515	177011574	1	_15_	0.273944	45	1	_15_	0.243425	45	1	_15_	-0.184073	45	T/C
A_67_P04252349	60	chr1	128052368	128052427	1	_30_	0.948164	30	1	_30_	0.857406	30	1	_30_	0.803229	30	C/T
A_67_P04349805	60	chr1	171439408	171439467	1	_60_	0.305023	59	0	_	0.11059	60	1	_60_	0.0647295	59	
A_67_P04101586	60	chr1	54613210	54613269	0	_	0.130464	60	1	_18_	0.268639	42	0	_	0.21215	60	T/A
A_67_P04394916	60	chr1	190757026	190757085	1	_51_	1.34011	50	0	_	0.279933	60	0	_	0.128883	60	G/A
A_67_P04360467	60	chr1	176056377	176056436	1	_21_	0.419113	39	1	_21_	0.517221	39	1	_21_	0.303522	39	T/A
A_67_P04246023	60	chr1	125187398	125187457	1	_29_	1.02422	31	1	_29_	0.869379	31	1	_29_	0.905901	31	A/G
A_67_P04089533	60	chr1	48357727	48357786	1	_45_	0.395369	44	1	_45_	0.503524	44	1	_45_	0.0575359	44	A/T
A_67_P04263436	60	chr1	132947224	132947283	0	_	-0.0718513	60	0	_	0.335114	60	1	_14_	0.272397	46	C/T
A_67_P04097247	60	chr1	52546678	52546737	0	_	-0.241925	60	1	_6_	0.00352828	54	0	_	-0.227284	60	T/C
A_67_P00021808	60	chr1	20424812	20424871	1	_30_	0.640177	30	1	_30_	0.469366	30	0	_	0.0220999	60	G/A
A_67_P00208677	60	chr1	147845274	147845333	0	_	-0.0867021	60	0	_	0.272887	60	1	_57_	-0.00558389	56	G/A
A_67_P04083294	60	chr1	44740232	44740291	0	_	0.189013	60	0	_	0.107826	60	1	_40_	0.672663	39	G/A
A_67_P04215732	60	chr1	108146780	108146839	0	_	0.14007	60	0	_	0.0707841	60	1	_56_	0.0531142	55	G/A
A_67_P04293749	60	chr1	146549566	146549625	1	_44_	0.309829	43	0	_	0.0014765	60	1	_44_	0.46715	43	A/G
A_67_P04089012	60	chr1	47957546	47957605	0	_	0.0141876	60	0	_	-0.1426	60	1	_19_	0.285812	41	A/G
A_67_P04189261	60	chr1	93847743	93847802	0	_	0.128414	60	1	_43_	0.194158	42	0	_	0.0896987	60	A/C
A_67_P04216803	60	chr1	108588769	108588828	1	_17_	0.0249465	43	1	_17_	0.364326	43	0	_	-0.161022	60	C/T
A_67_P04033625	60	chr1	21464061	21464120	0	_	-0.0597025	60	1	_2_	0.338361	58	0	_	-0.0175491	60	A/C
A_67_P04296843	60	chr1	148358641	148358700	0	_	-0.177195	60	0	_	-0.113704	60	1	_37_	0.258199	36	G/A
A_67_P04350612	60	chr1	171781983	171782042	0	_	0.20061	60	0	_	-0.14339	60	1	_40_	0.0204994	39	T/C
A_53_P155269	60	chr1	160292388	160292447	0	_	-0.119341	60	1	_27_	0.129872	33	0	_	-0.0207281	60	A/G
A_67_P04330904	60	chr1	163329370	163329429	1	_42_	0.367872	41	1	_26_	0.4698	34	0	_	-0.187656	60	C/G
A_67_P04032311	60	chr1	20923801	20923860	0	_	0.137584	60	0	_	-0.0663445	60	1	_59_	0.174151	58	C/T
A_67_P04299923	60	chr1	150135122	150135181	0	_	0.220963	60	0	_	-0.0407954	60	1	_28_	0.559097	32	G/T
A_67_P00130133	60	chr1	92053258	92053317	0	_	0.0852577	60	0	_	0.143987	60	1	_55_	1.90376	54	T/C
A_67_P04000586	60	chr1	3411725	3411784	0	_	0.0344457	60	0	_	0.0939085	60	1	_7_	0.311467	53	T/C
A_67_P04032713	60	chr1	21079667	21079726	0	_	1.07019	60	2	_21_44_	1.04309	22	0	_	0.208658	60	
A_67_P04253567	60	chr1	128540313	128540372	1	_9_	-0.0894758	51	1	_9_	-0.0946116	51	1	_9_	0.0360418	51	A/G
A_67_P04145746	60	chr1	73538078	73538137	0	_	0.0211698	60	0	_	0.146649	60	1	_42_	2.64679	41	G/A
A_67_P04219246	60	chr1	109949207	109949266	0	_	0.098265	60	0	_	0.2591	60	1	_50_	0.610246	49	A/G
A_53_P125257	60	chr1	74371294	74371353	0	_	0.0337559	60	0	_	-0.0752576	60	1	_43_	0.785219	42	G/T
A_67_P04218365	60	chr1	109465740	109465799	0	_	-0.129089	60	0	_	-0.0548889	60	1	_29_	0.30714	31	A/C
A_67_P04065762	60	chr1	37236389	37236448	1	_35_	0.447852	34	0	_	-0.142579	60	0	_	-0.117829	60	C/T
A_67_P04326558	60	chr1	161532096	161532155	0	_	-0.0937687	60	1	_5_	0.218594	55	0	_	0.286949	60	G/A
A_67_P04347647	60	chr1	170434974	170435023	1	_24_	0.819551	26	0	_	-0.0594516	50	1	_24_	0.960388	26	G/T
A_67_P04072994	60	chr1	40136568	40136627	0	_	-0.012678	60	0	_	0.117197	60	2	_6_21_	1.2267	39	
A_53_P179903	60	chr1	192767208	192767267	1	_34_	0.486338	33	1	_34_	0.495126	33	0	_	0.0913821	60	G/A
A_67_P04143089	60	chr1	72457821	72457880	1	_30_	0.166921	30	0	_	0.0141348	60	0	_	-0.215514	60	T/A
A_67_P00040283	60	chr1	33568450	33568509	0	_	-0.0396136	60	2	_25_46_	0.719782	24	2	_25_46_	0.72201	24	
A_67_P04037346	60	chr1	23183696	23183755	1	_46_	0.348189	45	0	_	0.0115707	60	0	_	-0.000404592	60	A/G
A_67_P04328945	60	chr1	162509558	162509617	0	_	0.111783	60	1	_21_	0.761086	39	0	_	-0.0125891	60	A/G
A_67_P04333473	60	chr1	164414473	164414532	0	_	0.0292738	60	1	_15_	0.713308	45	0	_	-0.134199	60	A/T
A_53_P108136	58	chr1	174163832	174163889	1	_12_	1.79876	46	3	_12_26_45_	0.999108	18	2	_12_45_	2.36993	32	A/G
A_67_P04367278	60	chr1	179011166	179011225	1	_45_	0.350997	44	0	_	-0.0658665	60	0	_	-0.00292653	60	C/T
A_67_P04014593	60	chr1	11777929	11777988	0	_	0.0691051	60	0	_	0.163371	60	1	_33_	0.451604	32	A/G
A_67_P04176521	60	chr1	88939258	88939317	1	_28_	1.19615	32	0	_	0.025056	60	0	_	0.827427	60	A/G
A_67_P00068953	60	chr1	53468801	53468860	0	_	0.292245	60	1	_24_	0.286213	36	0	_	0.156619	60	A/C
A_53_P126312	60	chr1	177745409	177745468	0	_	-0.214488	60	1	_28_	0.447703	32	1	_28_	0.119537	32	A/G
A_67_P00177175	60	chr1	127776572	127776631	1	_14_	-0.445253	46	1	_14_	-0.152195	46	1	_14_	-0.197018	46	C/G
A_67_P04016871	60	chr1	12989222	12989281	0	_	-0.30451	60	0	_	-0.133696	60	1	_46_	-0.193132	45	T/C
A_67_P04302589	60	chr1	151592198	151592257	1	_26_	0.514421	34	0	_	0.0154014	60	0	_	-0.279328	60	C/G
A_67_P04250677	60	chr1	127359774	127359833	1	_34_	1.10248	33	0	_	0.00381856	60	0	_	0.0949118	60	T/C
A_67_P00287734	60	chr1	195213148	195213207	0	_	0.118399	60	1	_7_	0.0708805	53	0	_	-0.11702	60	T/C
A_53_P114795	60	chr1	165127179	165127238	1	_38_	1.99126	37	1	_38_	1.93524	37	1	_38_	1.72288	37	T/G
A_67_P04303813	59	chr1	152171079	152171137	1	_37_	0.151293	36	0	_	0.0184475	59	0	_	-0.038168	59	T/C
A_67_P04084472	60	chr1	45452058	45452117	1	_52_	0.0599939	51	0	_	0.06384	60	1	_52_	0.0569027	51	T/C
A_67_P04186991	60	chr1	92995547	92995606	0	_	-0.115706	60	1	_60_	0.183708	59	1	_60_	-0.0108295	59	
A_67_P04350153	60	chr1	171584094	171584153	2	_8_54_	0.252818	45	0	_	-0.0597164	60	0	_	-0.081179	60	
A_67_P00042708	60	chr1	35035382	35035441	0	_	-0.0404677	60	0	_	-0.0690141	60	1	_8_	0.240132	52	A/G
A_67_P04133900	60	chr1	68606728	68606787	1	_1_	0.531769	59	1	_1_	0.721981	59	1	_1_	0.395528	59	G/T
A_53_P172888	49	chr1	161574165	161574213	0	_	-0.401253	49	1	_29_	0.157595	28	0	_	-0.34595	49	T/G
A_67_P00287485	60	chr1	195078970	195079029	0	_	0.0919823	60	1	_15_	0.121209	45	0	_	0.0396214	60	T/C
A_53_P171106	55	chr1	174112866	174112920	1	_46_	0.448819	45	1	_46_	0.480925	45	1	_46_	0.365091	45	A/G
A_67_P04038612	60	chr1	23807820	23807879	0	_	-0.155183	60	1	_47_	-0.622085	46	0	_	-0.105183	60	G/A
A_53_P122791	60	chr1	22718120	22718179	1	_34_	-0.574364	33	1	_34_	-0.684899	33	0	_	-0.292282	60	C/A
A_53_P111105	60	chr1	38941630	38941689	1	_13_	0.110155	47	0	_	-0.213781	60	0	_	-0.344008	60	C/T
A_67_P04219118	60	chr1	109874205	109874264	0	_	0.389026	60	0	_	-0.0488167	60	1	_56_	0.0200756	55	G/A
A_53_P113719	60	chr1	137099294	137099353	1	_24_	1.7408	36	0	_	-0.11676	60	1	_24_	1.56002	36	A/G
A_67_P00200298	60	chr1	141049434	141049493	1	_5_	0.167178	55	0	_	-0.00592813	60	0	_	0.0604453	60	C/T
A_67_P04132585	60	chr1	68015604	68015663	0	_	-0.0795888	60	0	_	-0.211956	60	2	_26_56_	0.636925	29	
A_67_P04347069	60	chr1	170190155	170190214	2	_10_55_	0.672627	44	0	_	0.085827	60	2	_10_55_	0.591146	44	
A_67_P04222192	60	chr1	111897658	111897717	2	_23_45_	0.128018	22	2	_23_45_	0.297359	22	2	_23_45_	0.402112	22	
A_67_P04323579	60	chr1	160309851	160309910	0	_	0.0559696	60	1	_35_	0.352791	34	0	_	-0.301449	60	C/A
A_67_P04326120	60	chr1	161365454	161365513	0	_	0.0513445	60	0	_	-0.0707099	60	1	_39_	0.322464	38	T/G
A_67_P04034055	60	chr1	21675298	21675357	1	_23_	0.284939	37	0	_	-0.105706	60	1	_23_	0.168718	37	C/T
A_67_P04352894	60	chr1	172677941	172678000	0	_	-0.35091	60	0	_	-0.173041	60	1	_7_	-0.404421	53	G/A
A_67_P04362878	60	chr1	177175397	177175456	1	_42_	0.155202	41	0	_	0.197058	60	0	_	0.224897	60	C/T
A_67_P00261090	60	chr1	180125360	180125419	1	_56_	0.397969	55	0	_	-0.1037	60	0	_	0.29856	60	G/A
A_67_P04273047	60	chr1	136670284	136670343	1	_9_	0.252101	51	0	_	0.0714734	60	1	_9_	0.294234	51	C/G
A_67_P04090782	60	chr1	49225185	49225244	1	_37_	0.497377	36	1	_37_	0.565037	36	1	_37_	0.277472	36	A/G
A_67_P04364805	60	chr1	177966020	177966079	0	_	0.114543	60	1	_56_	-0.338842	55	1	_56_	-0.36944	55	T/C
A_67_P04326487	60	chr1	161506145	161506204	0	_	-0.0421012	60	1	_24_	0.445347	36	0	_	0.0931296	60	C/T
A_67_P04095846	60	chr1	51944012	51944071	0	_	0.307029	60	1	_22_	0.202633	38	0	_	0.194574	60	T/C
A_67_P00022428	60	chr1	20861687	20861746	2	_2_46_	0.592794	43	2	_2_46_	0.574157	43	2	_2_46_	0.638353	43	
A_67_P04009453	60	chr1	9178348	9178407	0	_	0.14508	60	0	_	0.30772	60	1	_48_	0.017596	47	T/C
A_67_P04302089	60	chr1	151352965	151353024	1	_19_	0.789719	41	0	_	-0.208406	60	0	_	0.0927165	60	C/T
A_67_P04128033	60	chr1	66029414	66029473	0	_	0.715563	60	0	_	0.097063	60	1	_43_	0.606554	42	G/A
A_53_P161057	59	chr2	155711664	155711722	0	_	-0.507255	59	1	_45_	0.0974348	44	1	_45_	0.175557	44	A/G
A_67_P04624805	60	chr2	101464549	101464608	1	_33_	0.429366	32	0	_	-0.157418	60	0	_	-0.358558	60	A/G
A_67_P04719172	60	chr2	141961470	141961529	1	_29_	0.126578	31	0	_	-0.0229993	60	0	_	0.0171151	60	G/A
A_67_P04758321	60	chr2	158532305	158532364	0	_	-0.113761	60	0	_	-0.0846652	60	2	_12_44_	4.00002	31	
A_53_P156768	59	chr2	124823454	124823512	1	_11_	0.856535	48	0	_	0.755314	59	1	_11_	0.678529	48	A/G
A_67_P00564118	60	chr2	171924696	171924747	1	_47_	-0.241387	46	1	_47_	-0.215342	46	1	_47_	-0.363207	46	G/T
A_67_P00324913	60	chr2	25192406	25192465	1	_19_	0.376705	41	0	_	-0.0650542	60	0	_	-0.0683088	60	C/T
A_67_P00446436	60	chr2	102335091	102335150	1	_30_	0.463484	30	1	_30_	0.476311	30	0	_	-0.0206601	60	A/G
A_67_P04447335	60	chr2	20177733	20177792	2	_1_60_	0.285085	58	0	_	-0.199617	60	2	_1_60_	0.309741	58	
A_67_P04560185	60	chr2	71063658	71063717	1	_58_	0.228121	57	0	_	-0.193789	60	0	_	0.0401045	60	G/A
A_67_P04743416	60	chr2	152741335	152741394	1	_34_	-0.116377	33	0	_	-0.0628879	60	0	_	-0.0650367	60	T/A
A_67_P04414651	60	chr2	4868270	4868329	0	_	-0.110019	60	1	_52_	0.314124	51	0	_	-0.174419	60	T/C
A_67_P04596829	60	chr2	87486035	87486094	1	_35_	0.0632994	34	0	_	0.352265	60	0	_	-0.213326	60	G/T
A_53_P113609	60	chr2	86904841	86904900	1	_19_	0.502121	41	1	_19_	0.239893	41	0	_	0.0185481	60	A/G
A_67_P00477079	60	chr2	120723627	120723686	1	_42_	0.0213453	41	1	_42_	0.0995349	41	1	_42_	0.0582998	41	A/G
A_67_P04655551	60	chr2	115251813	115251872	0	_	0.480242	60	0	_	0.468053	60	2	_1_38_	0.547191	36	
A_67_P04595487	60	chr2	86665094	86665153	1	_43_	-0.384145	42	1	_43_	-0.751386	42	0	_	-0.1744	60	C/A
A_53_P165604	60	chr2	163308543	163308602	0	_	-0.134501	60	0	_	0.297854	60	1	_25_	-1.00747	35	T/C
A_67_P04693378	60	chr2	130597468	130597527	0	_	-0.0145943	60	1	_20_	0.252615	40	0	_	0.0689951	60	C/A
A_53_P172747	60	chr2	4539589	4539648	0	_	0.0157369	60	0	_	0.101995	60	1	_44_	0.147412	43	C/T
A_67_P04411164	60	chr2	3407925	3407984	0	_	-0.0796859	60	0	_	0.0690421	60	1	_39_	-0.0611573	38	T/C
A_67_P00350809	60	chr2	40537462	40537521	1	_41_	-0.138946	40	0	_	0.193095	60	1	_41_	-0.22334	40	T/A
A_53_P162661	60	chr2	110548359	110548418	1	_32_	0.121904	31	1	_32_	-0.00265178	31	1	_32_	-0.291221	31	G/A
A_67_P04417560	60	chr2	6054332	6054391	0	_	-0.0851695	60	1	_8_	-0.113569	52	1	_8_	-0.122455	52	G/T
A_67_P04645390	60	chr2	110484497	110484556	1	_16_	0.625992	44	1	_16_	0.579182	44	1	_16_	0.687059	44	T/C
A_67_P04454872	60	chr2	24285382	24285441	1	_54_	0.193678	53	0	_	-0.0904217	60	0	_	0.076249	60	A/G
A_67_P04691178	60	chr2	129726418	129726477	0	_	0.12682	60	0	_	0.233189	60	1	_45_	0.934949	44	T/G
A_67_P04752253	59	chr2	156188099	156188157	0	_	0.138609	59	0	_	0.922719	59	1	_30_	0.158328	29	T/C
A_53_P110002	60	chr2	66284043	66284102	0	_	0.0746529	60	0	_	0.00849211	60	1	_8_	0.291554	52	T/C
A_67_P04808927	60	chr2	180280655	180280714	0	_	-0.249065	60	1	_21_	0.110479	39	1	_21_	-0.118738	39	C/T
A_67_P04718973	60	chr2	141873141	141873200	1	_22_	2.68316	38	0	_	0.0909794	60	0	_	0.0174897	60	A/C
A_53_P102140	60	chr2	129383027	129383086	0	_	-0.0775385	60	0	_	-0.299356	60	1	_26_	-0.208813	34	A/G
A_67_P04569350	60	chr2	74754738	74754797	1	_15_	-0.450171	45	1	_15_	-0.153446	45	0	_	-0.16785	60	G/T
A_67_P04751861	60	chr2	156031587	156031646	0	_	0.104435	60	1	_43_	0.333143	42	1	_43_	0.437764	42	G/A
A_53_P136876	60	chr2	147389062	147389121	1	_43_	-0.00703731	42	0	_	-0.0384546	60	0	_	-0.04355	60	A/C
A_67_P04482180	60	chr2	34438081	34438140	1	_38_	0	37	0	_	0	60	0	_	0	60	C/T
A_67_P04700187	60	chr2	133492453	133492512	0	_	0.0318175	60	0	_	-0.0329233	60	1	_27_	0.288602	33	T/C
A_67_P04447733	60	chr2	20385127	20385186	1	_46_	-0.0476711	45	0	_	-0.184876	60	0	_	-0.384145	60	C/T
A_53_P104786	60	chr2	111674029	111674088	1	_35_	0.573405	34	1	_35_	0.445048	34	1	_35_	0.626431	34	T/C
A_53_P106992	59	chr2	165057960	165058018	1	_41_	0.955891	40	0	_	0.716767	59	1	_41_	0.600803	40	G/C
A_67_P04723385	60	chr2	143819180	143819239	0	_	0.118997	60	0	_	0.110014	60	1	_32_	2.77784	31	G/A
A_67_P00530698	60	chr2	153353701	153353760	1	_11_	-0.00153898	49	0	_	0.0943404	60	0	_	0.047517	60	A/G
A_67_P04796878	60	chr2	174017145	174017204	1	_56_	-0.286328	55	0	_	-0.659952	60	1	_56_	-0.300302	55	T/A
A_53_P174196	60	chr2	129846394	129846453	0	_	-0.0143298	60	1	_38_	0.0181086	37	0	_	0.131782	60	A/T
A_53_P157759	60	chr2	71029520	71029579	1	_51_	-0.0189558	50	0	_	0.0114716	60	0	_	0.0609121	60	T/C
A_67_P04669450	60	chr2	120685061	120685120	1	_14_	0.167135	46	1	_14_	0.503256	46	0	_	0.127028	60	T/C
A_67_P04729298	60	chr2	146288671	146288730	1	_6_	0.316546	54	1	_6_	0.618266	54	0	_	-0.0276153	60	T/G
A_67_P04445844	60	chr2	19401617	19401676	1	_14_	0.0292231	46	0	_	-0.0806365	60	0	_	0.0349208	60	T/A
A_67_P04623763	60	chr2	100973626	100973685	0	_	-0.00654492	60	0	_	0.261802	60	1	_31_	1.51463	30	T/G
A_67_P04671314	60	chr2	121317387	121317432	1	_10_	0.804521	36	1	_10_	0.519161	36	1	_10_	0.674914	36	T/A
A_67_P04765393	60	chr2	161422034	161422093	0	_	0.508002	60	1	_19_	0.211038	41	0	_	0.307023	60	T/C
A_67_P00446244	59	chr2	102223259	102223317	1	_58_	-0.0660861	57	0	_	-0.23842	59	0	_	0.165577	59	A/G
A_67_P04648687	60	chr2	112349353	112349412	1	_57_	0.43742	56	1	_57_	0.418556	56	1	_57_	0.364315	56	G/A
A_67_P04621473	60	chr2	99725848	99725907	0	_	-0.164464	60	0	_	-0.00235365	60	1	_14_	-0.429327	46	C/T
A_67_P04740798	60	chr2	151684431	151684490	0	_	-0.29023	60	0	_	-0.179205	60	1	_10_	0.546734	50	G/A
A_53_P179662	60	chr2	111760933	111760992	1	_30_	1.29218	30	1	_30_	1.07387	30	1	_30_	1.11753	30	A/G
A_67_P04599912	60	chr2	89375224	89375283	1	_46_	2.05992	45	1	_46_	1.70474	45	0	_	-0.107459	60	A/T
A_67_P04666062	60	chr2	119462985	119463044	1	_41_	-0.15653	40	1	_41_	-0.18337	40	1	_41_	2.0873	40	A/G
A_67_P04612866	60	chr2	94793581	94793640	1	_44_	0.2582	43	1	_44_	0.349275	43	1	_44_	0.498672	43	G/A
A_67_P04607732	60	chr2	92680336	92680395	1	_9_	0.272617	51	0	_	0.0734497	60	0	_	-0.0740781	60	C/T
A_67_P04707246	60	chr2	136576880	136576939	0	_	0.0181813	60	0	_	-0.127752	60	1	_50_	0.0077729	49	T/C
A_67_P04558562	57	chr2	70382497	70382553	1	_34_	0.128565	33	1	_34_	0.0779447	33	0	_	-0.0845071	57	C/T
A_67_P04726536	60	chr2	145199795	145199854	0	_	-0.0371406	60	0	_	-0.237739	60	2	_4_16_	0.925189	44	
A_67_P00565144	60	chr2	172548359	172548418	0	_	-0.123833	60	1	_43_	-0.350734	42	0	_	-0.186069	60	T/C
A_67_P04751518	60	chr2	155891024	155891083	0	_	-0.166564	60	1	_9_	-0.0338994	51	0	_	-0.351437	60	G/A
A_67_P04515325	60	chr2	50597197	50597256	1	_50_	0.783929	49	0	_	-0.186103	60	0	_	-0.0516593	60	T/C
A_53_P104773	56	chr2	148442482	148442537	1	_36_	0.173516	35	1	_36_	0.203037	35	0	_	0.0119542	56	T/C
A_67_P04488722	60	chr2	37563686	37563745	1	_27_	0.386106	33	0	_	-0.0879354	60	1	_27_	0.432105	33	A/C
A_67_P04749660	60	chr2	155234869	155234928	0	_	-0.309483	60	1	_14_	-0.465082	46	1	_14_	-0.523881	46	C/T
A_53_P122545	60	chr2	118746207	118746266	0	_	-0.129385	60	0	_	0.0221816	60	1	_42_	0.0491607	41	A/C
A_67_P04804569	59	chr2	178619782	178619840	1	_50_	0.0546972	49	1	_50_	0.128287	49	1	_50_	0.121859	49	C/G
A_67_P00390784	60	chr2	65781375	65781434	0	_	0.00659176	60	0	_	0.0364047	60	1	_43_	-0.345443	42	T/C
A_67_P04740354	60	chr2	151508890	151508949	0	_	-0.0415896	60	0	_	-0.0755404	60	1	_44_	-0.0695286	43	T/G
A_53_P128325	60	chr2	111621076	111621135	1	_19_	0.0541837	41	1	_19_	-0.0677547	41	1	_19_	-0.19022	41	A/G
A_53_P109513	57	chr2	145892181	145892237	1	_1_	-0.917996	56	1	_1_	-0.545911	56	0	_	-0.290526	57	
A_67_P04495160	60	chr2	40892756	40892815	1	_20_	0.785845	40	0	_	-0.0154385	60	1	_20_	0.835142	40	T/G
A_53_P142650	57	chr2	87763288	87763344	1	_28_	0.962446	29	0	_	0.876135	57	0	_	0.135606	57	T/C
A_67_P04792286	60	chr2	172081133	172081192	1	_34_	0.729497	33	0	_	-0.210224	60	1	_34_	0.616683	33	C/T
A_67_P00291572	60	chr2	3371294	3371353	0	_	0.02974	60	0	_	-0.106679	60	1	_2_	0.291256	58	G/A
A_67_P04451441	60	chr2	22262699	22262758	1	_35_	0.673268	34	0	_	-0.155886	60	0	_	-0.110394	60	A/G
A_67_P04680710	60	chr2	125391416	125391475	1	_35_	0.334497	34	1	_35_	0.368086	34	1	_35_	0.48182	34	G/A
A_67_P04455494	60	chr2	24527148	24527207	2	_14_45_	1.06991	30	0	_	-0.198837	60	0	_	-0.0643748	60	
A_67_P04544743	60	chr2	64424846	64424905	0	_	-0.123861	60	0	_	0.239934	60	1	_36_	0.318038	35	T/A
A_53_P121426	60	chr2	103801777	103801836	1	_51_	0.658621	50	1	_51_	0.461699	50	0	_	0.56854	60	G/A
A_53_P168946	60	chr2	157034544	157034603	0	_	-0.472602	60	0	_	-0.482588	60	1	_51_	-0.00351964	50	A/G
A_67_P00535214	60	chr2	156098183	156098242	0	_	-0.101076	60	0	_	0.563571	60	1	_24_	0.907978	36	A/G
A_67_P04761930	60	chr2	160046372	160046431	1	_39_	0.757313	38	1	_39_	0.400794	38	1	_39_	0.778368	38	C/G
A_53_P101665	60	chr2	126759108	126759167	1	_32_	0.26054	31	1	_32_	-0.00502964	31	0	_	0.0149736	60	T/A
A_67_P00518692	60	chr2	145495137	145495196	0	_	-0.0284632	60	0	_	0.164808	60	1	_10_	0.44615	50	T/C
A_67_P04516962	60	chr2	51301223	51301282	1	_32_	0.514843	31	0	_	0.0449474	60	1	_32_	0.367401	31	A/T
A_67_P04614004	60	chr2	95494986	95495045	1	_22_	0.195908	38	1	_22_	-0.0815113	38	0	_	-0.0535846	60	G/A
A_67_P00463991	60	chr2	113485543	113485602	1	_40_	0.685308	39	1	_40_	0.885424	39	0	_	0.120849	60	C/T
A_67_P04754653	60	chr2	157098157	157098216	1	_37_	0.579893	36	1	_37_	0.457962	36	0	_	0.00687038	60	A/T
A_53_P170324	60	chr2	102104576	102104635	1	_51_	-0.207436	50	0	_	0.0715914	60	0	_	-0.124476	60	G/C
A_67_P04650461	60	chr2	113096179	113096238	1	_14_	0.208301	46	1	_14_	0.38352	46	0	_	-0.093129	60	T/C
A_67_P04692966	60	chr2	130417295	130417354	0	_	0.070491	60	1	_45_	0.324525	44	0	_	0.0195926	60	T/C
A_53_P173297	60	chr2	62397357	62397416	1	_1_	-0.36777	59	0	_	-0.104299	60	0	_	-0.198486	60	
A_67_P04785381	60	chr2	169252685	169252744	2	_3_56_	-0.0379389	52	2	_3_56_	-0.0786071	52	2	_3_56_	0.0805687	52	
A_53_P126521	60	chr2	122286498	122286557	0	_	0.267949	60	1	_21_	0.240831	39	1	_21_	0.174709	39	T/A
A_67_P04549517	60	chr2	66382064	66382123	0	_	0.253614	60	0	_	0.245055	60	1	_12_	0.0503469	48	T/C
A_67_P04766273	60	chr2	161785018	161785077	1	_36_	0.232506	35	1	_36_	0.367763	35	0	_	-0.25555	60	C/T
A_67_P00366658	60	chr2	50662427	50662486	0	_	-0.0472898	60	0	_	0.0848352	60	1	_47_	0.186284	46	T/C
A_53_P163349	60	chr2	172161785	172161844	1	_3_	-0.222193	57	0	_	-0.445345	60	1	_3_	-0.297327	57	A/G
A_67_P04647474	60	chr2	111731005	111731064	0	_	0.417698	60	0	_	0.43105	60	1	_53_	0.455011	52	C/A
A_53_P120122	60	chr2	71072669	71072728	1	_47_	-0.321638	46	0	_	-0.145615	60	0	_	-0.0830167	60	A/G
A_67_P04460042	60	chr2	26114765	26114824	0	_	0.162614	60	1	_58_	-0.162682	57	0	_	0.155525	60	G/A
A_67_P04765432	60	chr2	161436308	161436367	0	_	0.451797	60	0	_	-0.207474	60	2	_26_58_	0.3377	31	
A_67_P04517849	60	chr2	51703003	51703062	1	_33_	0.579036	32	0	_	-0.169858	60	1	_33_	0.58773	32	A/G
A_67_P04562607	60	chr2	72008775	72008834	1	_60_	-0.0773694	59	0	_	0.20945	60	0	_	-0.0759698	60	
A_67_P00531201	60	chr2	153650033	153650092	2	_20_59_	-0.576986	38	0	_	-0.0655048	60	0	_	-0.0204342	60	
A_53_P112697	60	chr2	53029328	53029387	1	_8_	0.708385	52	0	_	0.0269884	60	1	_8_	0.320396	52	C/T
A_67_P04754667	60	chr2	157103772	157103831	1	_11_	0.11853	49	1	_11_	0.174027	49	0	_	0.151299	60	T/C
A_67_P00531930	60	chr2	154178728	154178787	1	_2_	0.123345	58	0	_	0.145076	60	0	_	0.275573	60	A/T
A_67_P04796842	60	chr2	174002014	174002073	0	_	0.77005	60	1	_32_	0.972873	31	1	_32_	0.920359	31	T/C
A_67_P04647478	60	chr2	111735806	111735865	1	_59_	0.243973	58	1	_59_	0.0749085	58	1	_59_	0.266018	58	A/T
A_67_P04617720	60	chr2	97321483	97321542	0	_	0.00327861	60	1	_32_	0.335356	31	1	_32_	0.422153	31	A/C
A_67_P04671020	60	chr2	121211726	121211785	1	_14_	0.0760884	46	1	_14_	0.196577	46	1	_14_	-0.0369552	46	C/T
A_67_P04627152	60	chr2	102423517	102423576	1	_43_	0.647413	42	0	_	0.055502	60	0	_	-0.0251147	60	C/T
A_67_P04664752	60	chr2	118975587	118975646	1	_49_	0.211537	48	1	_49_	0.312993	48	1	_49_	0.224831	48	A/G
A_53_P119059	60	chr2	102867615	102867674	0	_	0.211089	60	1	_41_	-0.307667	40	0	_	-0.0741646	60	C/T
A_67_P00434582	60	chr2	93608270	93608329	1	_60_	-0.229659	59	0	_	-0.102512	60	1	_60_	-0.261219	59	
A_53_P103061	60	chr2	43528918	43528977	1	_11_	0.435886	49	0	_	-0.0418807	60	1	_11_	0.0331278	49	T/C
A_67_P04739001	60	chr2	150865647	150865706	0	_	0.181456	60	0	_	0.1226	60	1	_40_	-0.575812	39	C/T
A_53_P138241	60	chr2	154184539	154184598	1	_31_	0.372827	30	0	_	0.313349	60	0	_	0.224331	60	T/C
A_53_P157396	60	chr2	101995889	101995948	1	_25_	0.576532	35	0	_	-0.16967	60	0	_	-0.263135	60	G/A
A_67_P04767180	60	chr2	162167887	162167946	0	_	-0.123629	60	0	_	-0.173008	60	2	_1_48_	1.07101	46	
A_67_P04734476	60	chr2	148491644	148491703	1	_54_	-0.407184	53	1	_54_	-0.237427	53	0	_	-0.0727739	60	A/G
A_67_P04523675	60	chr2	54381574	54381633	1	_43_	-0.234533	42	0	_	-0.285555	60	0	_	-0.572857	60	C/T
A_67_P04750072	60	chr2	155370095	155370154	0	_	-0.00388871	60	1	_55_	-0.54093	54	1	_55_	-0.591599	54	T/C
A_67_P04798535	54	chr2	174753575	174753628	1	_50_	-0.0597023	49	1	_50_	-0.0597302	49	1	_50_	-0.173986	49	T/C
A_67_P04646959	60	chr2	111299481	111299540	0	_	0.163232	60	1	_46_	-0.0812013	45	0	_	0.184536	60	T/C
A_67_P04742104	60	chr2	152239105	152239164	0	_	0.0315828	60	0	_	-0.146708	60	1	_27_	0.137457	33	T/C
A_67_P00523147	60	chr2	147968810	147968869	1	_13_	-0.850492	47	1	_13_	-0.793775	47	0	_	0.0919408	60	A/G
A_67_P00528774	56	chr2	152301231	152301286	1	_19_	0.0786331	37	0	_	-0.0495149	56	0	_	-0.390885	56	T/C
A_67_P04750633	60	chr2	155583333	155583392	0	_	0.0324207	60	1	_23_	0.639256	37	1	_23_	0.640076	37	T/C
A_67_P04673895	60	chr2	122370422	122370481	1	_37_	-1.24159	36	1	_37_	-1.00821	36	1	_37_	-0.908734	36	T/A
A_67_P04669137	60	chr2	120581298	120581357	1	_12_	0.489666	48	1	_12_	0.728417	48	1	_12_	0.696592	48	T/C
A_67_P04498501	60	chr2	42492172	42492231	1	_22_	0.624328	38	0	_	0.345849	60	0	_	0.815133	60	A/T
A_67_P04506810	60	chr2	46362748	46362807	1	_58_	-0.2158	57	0	_	-0.131227	60	1	_58_	-0.394911	57	C/A
A_67_P00446756	60	chr2	102504330	102504389	0	_	-0.215232	60	0	_	-0.209388	60	1	_5_	-0.0314093	55	A/G
A_67_P04689256	60	chr2	128842199	128842258	0	_	0.0609726	60	0	_	-0.0801304	60	1	_50_	0.252212	49	C/T
A_67_P04745293	60	chr2	153456641	153456700	1	_56_	0.305939	55	0	_	0.0949086	60	0	_	-0.0376792	60	C/T
A_67_P04725904	60	chr2	144943077	144943136	0	_	0.11021	60	0	_	0.0677226	60	2	_22_51_	3.13689	28	
A_67_P00554392	60	chr2	166576065	166576124	0	_	-0.0716814	60	0	_	0.0984601	60	1	_30_	0.656321	30	T/C
A_67_P04746521	60	chr2	153939006	153939065	1	_42_	0.286038	41	0	_	0.191624	60	0	_	0.0138689	60	G/A
A_67_P00545443	60	chr2	161652132	161652191	1	_33_	0.86699	32	1	_33_	0.728884	32	1	_33_	0.718163	32	C/T
A_67_P00364487	60	chr2	49435471	49435530	0	_	-0.411633	60	0	_	-0.123905	60	1	_55_	0.0616961	54	G/C
A_67_P04623813	60	chr2	101004780	101004839	0	_	0.286019	60	0	_	0.0225335	60	1	_29_	0.0419285	31	T/C
A_67_P00425897	60	chr2	87494584	87494643	1	_30_	0.626409	30	1	_30_	0.401372	30	0	_	0.100553	60	G/A
A_67_P00325641	60	chr2	25599362	25599421	1	_3_	0.890748	57	0	_	0.111668	60	0	_	0.246229	60	A/G
A_53_P172083	60	chr2	121670800	121670859	1	_41_	-0.311027	40	1	_41_	-0.260962	40	0	_	-0.123016	60	A/G
A_67_P00444255	60	chr2	101135930	101135989	0	_	-0.105835	60	0	_	0.0219612	60	1	_54_	-0.0637347	53	T/C
A_67_P04594822	60	chr2	86246834	86246893	0	_	0.25024	60	1	_53_	0.394955	52	0	_	0.224828	60	A/T
A_67_P00295558	60	chr2	5628146	5628205	0	_	0.0298301	60	1	_19_	0.676316	41	0	_	0.00771374	60	G/T
A_53_P151873	60	chr2	19928512	19928571	1	_60_	0.345098	59	0	_	-0.019715	60	0	_	-0.427009	60	
A_67_P00428360	60	chr2	90313654	90313713	1	_41_	-0.137175	40	1	_41_	-0.17115	40	0	_	-0.0844802	60	G/A
A_67_P04767043	60	chr2	162109195	162109254	0	_	-0.112425	60	0	_	-0.0783254	60	1	_26_	2.07361	34	C/A
A_67_P00477168	60	chr2	120770671	120770730	0	_	0.719328	60	0	_	-0.309429	60	1	_23_	0.661794	37	A/G
A_67_P04728411	60	chr2	145943132	145943191	1	_21_	0.284726	39	1	_21_	0.379664	39	0	_	-0.288884	60	T/C
A_67_P04421945	60	chr2	8085059	8085118	1	_20_	0.169401	40	0	_	-0.273241	60	0	_	-0.335735	60	G/A
A_67_P04751958	59	chr2	156079438	156079496	0	_	-0.138227	59	0	_	-0.199821	59	1	_2_	0.139595	57	A/G
A_67_P04650889	60	chr2	113267567	113267626	1	_34_	3.99233	33	1	_34_	3.55113	33	0	_	-0.0772415	60	A/G
A_67_P00543859	60	chr2	160776845	160776904	0	_	0.142717	60	0	_	0.00309806	60	1	_53_	0.112557	52	G/T
A_67_P04743350	60	chr2	152717008	152717067	1	_13_	-0.0578265	47	0	_	-0.0290072	60	0	_	0.320947	60	A/G
A_67_P04415839	60	chr2	5370631	5370690	0	_	-0.00904935	60	1	_59_	-0.646961	58	1	_59_	-0.413014	58	A/G
A_67_P04784918	60	chr2	169063666	169063725	2	_7_59_	0.271328	51	2	_7_59_	0.493657	51	0	_	0.098317	60	
A_67_P04737317	60	chr2	150037758	150037817	1	_32_	-0.0201564	31	1	_32_	-0.09735	31	1	_32_	-0.236884	31	G/C
A_67_P04614742	60	chr2	95908633	95908692	1	_22_	0.421387	38	1	_22_	0.402189	38	1	_22_	0.599541	38	A/C
A_67_P00518870	60	chr2	145578775	145578834	1	_56_	0.294141	55	1	_56_	0.257458	55	0	_	-0.00251253	60	T/C
A_67_P04667219	60	chr2	119874311	119874370	2	_14_45_	0.515852	30	2	_14_45_	0.231704	30	2	_14_45_	0.224722	30	
A_67_P00532897	60	chr2	154762258	154762317	0	_	-0.0382977	60	1	_13_	0.62027	47	1	_13_	0.51239	47	C/T
A_67_P00445265	60	chr2	101714330	101714389	0	_	0.288413	60	1	_44_	0.345162	43	0	_	0.0949765	60	T/C
A_67_P04599037	60	chr2	88796942	88797001	1	_34_	2.97123	33	1	_34_	2.04227	33	0	_	-0.103893	60	T/C
A_67_P04446903	60	chr2	19918993	19919052	1	_53_	-0.107811	52	0	_	-0.114802	60	0	_	0.0453959	60	T/A
A_67_P04725863	60	chr2	144922762	144922821	0	_	0.00793797	60	0	_	-0.0451623	60	1	_17_	0.450113	43	C/T
A_67_P04549570	60	chr2	66402914	66402973	0	_	0.148423	60	0	_	0.0486417	60	1	_6_	0.187641	54	A/G
A_67_P04542525	60	chr2	63357338	63357397	0	_	-0.21645	60	0	_	0.0913453	60	1	_18_	0.234635	42	G/C
A_67_P00321155	60	chr2	22486677	22486736	1	_57_	0.0310682	56	0	_	-0.427833	60	0	_	-0.25742	60	G/C
A_53_P119482	60	chr2	21455416	21455475	1	_41_	0.374555	40	0	_	-0.180263	60	0	_	-0.280506	60	C/G
A_67_P00320325	60	chr2	21669928	21669987	2	_20_56_	1.42443	35	0	_	0.184435	60	0	_	0.131201	60	
A_67_P00474089	59	chr2	119058751	119058809	0	_	0.0559564	59	0	_	-0.127873	59	1	_23_	0.000765024	36	C/T
A_67_P04488220	60	chr2	37356237	37356296	1	_16_	0.173392	44	0	_	0.30263	60	0	_	-0.129891	60	G/T
A_67_P00564096	59	chr2	171915004	171915062	1	_1_	-0.806814	58	1	_1_	-0.552139	58	1	_1_	-0.556727	58	G/A
A_67_P00455304	60	chr2	107442976	107443035	1	_28_	1.42968	32	1	_28_	1.09219	32	0	_	0.245731	60	A/T
A_67_P04766122	60	chr2	161726383	161726442	0	_	0.408073	60	0	_	0.431475	60	1	_41_	0.488733	40	T/C
A_67_P00443442	60	chr2	100405072	100405131	1	_45_	-0.00480803	44	0	_	0.0243306	60	0	_	-0.263355	60	G/A
A_67_P04809220	60	chr2	180388316	180388375	1	_5_	3.47986	55	0	_	0.339428	60	0	_	0.337288	60	A/G
A_67_P00575925	60	chr2	181794167	181794226	1	_57_	0.254776	56	0	_	0.00575098	60	0	_	-0.137729	60	C/T
A_67_P04540315	60	chr2	62375060	62375119	1	_28_	0.568221	32	0	_	-0.0815092	60	0	_	-0.0470342	60	A/G
A_53_P129156	60	chr2	18743825	18743884	1	_13_	-0.264344	47	0	_	0.138347	60	0	_	-0.0165333	60	G/A
A_67_P00534779	60	chr2	155824064	155824123	0	_	-0.08759	60	0	_	-0.0700247	60	1	_24_	-0.044152	36	T/C
A_67_P04796673	60	chr2	173946289	173946348	1	_20_	0.0546682	40	0	_	0.286197	60	1	_20_	0.189104	40	T/C
A_67_P04556446	59	chr2	69418305	69418363	1	_3_	0.082479	56	0	_	0.139952	59	0	_	-0.0494548	59	G/A
A_67_P04661969	60	chr2	117918597	117918656	0	_	0.0747389	60	1	_11_	0.322595	49	0	_	0.134956	60	C/T
A_67_P04572307	60	chr2	75904158	75904217	1	_27_	0.742861	33	1	_27_	0.682127	33	1	_27_	0.603222	33	C/T
A_67_P04596272	60	chr2	87162654	87162713	1	_50_	0.238243	49	1	_50_	0.0557303	49	0	_	-0.167362	60	A/G
A_67_P04725252	59	chr2	144608211	144608269	0	_	-0.081622	59	0	_	-0.204411	59	1	_35_	0.283066	34	G/T
A_67_P04723538	60	chr2	143885944	143886003	0	_	0.0760889	60	0	_	-0.0569771	60	1	_46_	0.115451	45	T/C
A_67_P04748904	60	chr2	154925758	154925817	0	_	-0.0598972	60	1	_48_	0.188126	47	1	_48_	0.172724	47	T/C
A_67_P04727771	60	chr2	145665056	145665115	1	_33_	-0.350611	32	1	_33_	-0.316383	32	0	_	0.995141	60	T/C
A_67_P00401388	60	chr2	72003434	72003493	1	_48_	0.442429	47	1	_48_	0.372686	47	0	_	-0.0540758	60	C/T
A_67_P04672626	58	chr2	121848184	121848241	0	_	0.424647	58	1	_55_	0.414632	54	0	_	0.590978	58	C/G
A_53_P127892	60	chr2	146621432	146621491	1	_59_	-0.0938066	58	1	_59_	-0.163477	58	0	_	-0.0690994	60	T/G
A_53_P132688	60	chr2	63886737	63886796	1	_17_	-0.243273	43	1	_17_	0.0362682	43	0	_	0.0187787	60	A/C
A_67_P04773223	60	chr2	164558117	164558163	1	_18_	0.377514	29	1	_18_	0.428595	29	0	_	-0.129427	47	A/G
A_67_P04447554	60	chr2	20295687	20295746	0	_	-0.0825172	60	0	_	0.0110657	60	1	_30_	-0.0690291	30	A/T
A_67_P00291862	60	chr2	3540342	3540401	0	_	-0.172095	60	0	_	-0.295889	60	1	_60_	0.142939	59	C/A
A_67_P04596630	60	chr2	87369846	87369905	1	_20_	0.224389	40	1	_20_	0.042801	40	0	_	0.0855084	60	T/C
A_67_P04728004	60	chr2	145767638	145767697	2	_12_51_	1.09548	38	2	_12_51_	0.995673	38	0	_	0.133059	60	
A_67_P00463459	60	chr2	113210365	113210424	2	_2_44_	0.0784955	41	2	_2_44_	0.0132689	41	0	_	-0.0728875	60	
A_53_P151159	60	chr2	96110214	96110273	1	_59_	-0.0252043	58	0	_	-0.246808	60	0	_	0.113963	60	C/T
A_67_P04499020	60	chr2	42791127	42791186	2	_43_58_	0.0672348	42	0	_	-0.0502687	60	1	_58_	-0.370954	57	A/G
A_67_P04626395	60	chr2	102093140	102093199	1	_46_	0.383739	45	0	_	-0.355974	60	0	_	-0.157443	60	T/C
A_67_P00492599	60	chr2	129955716	129955775	0	_	-0.093032	60	1	_29_	0.372198	31	0	_	-0.0305759	60	A/C
A_53_P141750	60	chr2	67247382	67247441	0	_	0.111536	60	0	_	0.0580924	60	1	_31_	0.246633	30	A/G
A_67_P04758822	60	chr2	158735926	158735985	0	_	-0.131985	60	2	_24_58_	0.11907	33	0	_	0.078051	60	
A_53_P122409	60	chr2	126788494	126788553	1	_58_	0.168008	57	1	_58_	0.17624	57	0	_	-0.394252	60	A/C
A_67_P00317385	60	chr2	19699600	19699659	1	_25_	0.303126	35	0	_	-0.0778742	60	0	_	0.112464	60	A/G
A_67_P04707926	60	chr2	136849517	136849569	0	_	0.0208934	53	0	_	0.0563038	53	1	_34_	0.039665	33	A/G
A_67_P04719001	60	chr2	141886244	141886303	1	_9_	-0.0702625	51	0	_	-0.0592839	60	0	_	0.0158566	60	T/C
A_53_P102353	54	chr2	86908269	86908322	2	_6_27_	0.802086	27	1	_27_	0.440927	27	0	_	-0.060881	54	A/G
A_67_P00320808	60	chr2	22116608	22116667	1	_47_	0.0803724	46	0	_	-0.126303	60	0	_	-0.102135	60	A/C
A_67_P00520588	60	chr2	146517502	146517561	1	_48_	0.55693	47	1	_48_	0.645015	47	0	_	-0.0944612	60	T/C
A_53_P120328	60	chr2	102882408	102882467	0	_	0.117318	60	1	_26_	0.466019	34	0	_	0.206576	60	A/C
A_67_P04693587	60	chr2	130677557	130677616	0	_	0.0391851	60	1	_50_	0.038936	49	0	_	0.165217	60	A/G
A_67_P04551638	60	chr2	67425697	67425756	0	_	0.196569	60	0	_	0.104281	60	1	_13_	0.112411	47	C/T
A_67_P04542353	60	chr2	63265640	63265699	0	_	0.0168324	60	0	_	-0.101293	60	1	_11_	0.436826	49	A/G
A_67_P00460888	60	chr2	111315722	111315781	0	_	-0.0195668	60	0	_	0.259887	60	1	_58_	-0.167268	57	G/T
A_53_P127062	60	chr2	150617478	150617537	0	_	-0.396609	60	0	_	-0.13286	60	1	_31_	-0.0784896	30	A/G
A_67_P04748600	60	chr2	154797140	154797199	0	_	0.346933	60	1	_12_	0.624331	48	1	_14_	0.942933	46	T/G
A_67_P04515866	60	chr2	50829134	50829193	2	_14_24_	0.530251	36	0	_	0.162145	60	0	_	0.629408	60	
A_67_P00323538	60	chr2	24449631	24449690	1	_54_	-0.239034	53	0	_	-0.0497667	60	0	_	-0.15336	60	A/G
A_67_P04446635	60	chr2	19780040	19780099	1	_6_	-0.160382	54	0	_	-0.0679132	60	0	_	-0.176908	60	T/C
A_53_P166726	60	chr2	154630629	154630688	0	_	-0.28227	60	1	_55_	0.113931	54	0	_	0.080455	60	T/C
A_67_P04469171	51	chr2	29632028	29632078	0	_	-0.176307	51	0	_	-0.18142	51	1	_21_	0.145984	30	A/T
A_53_P106361	60	chr2	158016700	158016759	1	_5_	0.232595	55	0	_	0.324235	60	0	_	-0.0349263	60	A/G
A_67_P00460186	60	chr2	110694377	110694436	1	_8_	0.16415	52	1	_8_	0.0543074	52	1	_8_	-0.241705	52	T/C
A_53_P155501	60	chr2	124935069	124935128	0	_	0.293414	60	1	_4_	0.22796	56	1	_4_	0.370021	56	A/G
A_67_P04499127	60	chr2	42851103	42851162	1	_13_	0.551816	47	0	_	0.337764	60	1	_13_	0.546549	47	A/G
A_53_P101760	60	chr2	155193499	155193558	0	_	-0.305432	60	1	_41_	0.0610305	40	1	_41_	-0.0665013	40	C/T
A_67_P04733418	60	chr2	148047799	148047858	1	_20_	0.388056	40	0	_	0.152484	60	0	_	0.137684	60	T/C
A_67_P04667659	60	chr2	120037001	120037060	0	_	-0.279001	60	0	_	-0.0198974	60	2	_4_31_	0.457945	29	
A_67_P04773771	60	chr2	164739335	164739394	1	_39_	1.10424	38	1	_39_	1.05813	38	1	_39_	1.12563	38	A/G
A_53_P123467	60	chr2	67258408	67258467	0	_	0.046928	60	0	_	0.0814095	60	1	_15_	0.0490093	45	G/A
A_67_P04772379	58	chr2	164248103	164248160	0	_	1.01121	58	0	_	0.67993	58	1	_38_	1.57803	37	T/C
A_53_P105171	60	chr2	148542116	148542175	1	_60_	-0.0733521	59	1	_60_	-0.128633	59	0	_	0.0659381	60	T/C
A_67_P04594941	60	chr2	86308363	86308422	1	_11_	0.77169	49	1	_11_	0.714866	49	0	_	0.0760126	60	G/C
A_67_P00364542	60	chr2	49465376	49465435	0	_	-0.191447	60	0	_	-0.144303	60	1	_12_	-0.0940076	48	T/C
A_67_P04732685	60	chr2	147727676	147727735	0	_	0.0771437	60	0	_	0.0153626	60	1	_28_	0.422897	32	T/C
A_67_P04804873	59	chr2	178748543	178748601	1	_20_	0.222073	39	1	_20_	0.105852	39	1	_20_	0.177772	39	A/G
A_67_P04449939	60	chr2	21306366	21306425	1	_46_	0.510866	45	0	_	0.205233	60	0	_	0.0587141	60	A/G
A_67_P04620555	60	chr2	99128392	99128451	1	_56_	-0.107879	55	1	_56_	-0.162187	55	1	_56_	-0.0984426	55	T/C
A_67_P04583679	60	chr2	80457970	80458029	1	_39_	0.505597	38	1	_39_	0.346144	38	0	_	0.231258	60	A/T
A_67_P00448075	60	chr2	103178473	103178532	1	_20_	0.0317529	40	0	_	0.67143	60	0	_	-0.0125486	60	A/G
A_53_P166791	45	chr2	84628417	84628461	1	_35_	-0.20731	34	1	_35_	-0.374191	34	0	_	-0.372435	45	G/A
A_53_P160922	59	chr2	165137574	165137632	1	_23_	0.642761	36	1	_23_	0.450203	36	0	_	-0.135629	59	A/G
A_67_P04690846	60	chr2	129570236	129570295	0	_	-0.00818143	60	0	_	-0.347249	60	1	_27_	-0.355819	33	C/T
A_67_P04451491	60	chr2	22303529	22303588	1	_6_	0.409291	54	0	_	-0.182462	60	0	_	-0.0262968	60	A/C
A_53_P147517	60	chr2	101439367	101439426	1	_44_	0.280869	43	0	_	0.183607	60	0	_	0.155939	60	T/A
A_67_P00529375	60	chr2	152631003	152631062	1	_14_	0.0340583	46	0	_	0.199832	60	0	_	0.359485	60	T/C
A_67_P00534772	60	chr2	155820210	155820269	0	_	0.106906	60	0	_	0.189741	60	1	_35_	0.246507	34	C/T
A_67_P04692489	60	chr2	130250173	130250232	0	_	-0.00122321	60	1	_55_	0.550063	54	0	_	-0.0147403	60	A/G
A_67_P04509419	60	chr2	47904158	47904217	1	_5_	0.0136171	55	0	_	-0.0141072	60	1	_5_	0.00981467	55	T/C
A_53_P136203	60	chr2	101445365	101445424	1	_43_	-0.361457	42	0	_	-0.12524	60	0	_	0.10888	60	A/G
A_67_P00353323	60	chr2	42227299	42227358	1	_36_	0.0240204	35	0	_	0.194144	60	1	_36_	-0.0373155	35	A/T
A_67_P04794294	60	chr2	172909567	172909626	1	_6_	0.289251	54	0	_	-0.0209513	60	1	_6_	0.290334	54	G/A
A_53_P144265	60	chr2	86075053	86075112	1	_38_	0.568521	37	1	_38_	0.377928	37	0	_	0.06352	60	A/G
A_67_P04555268	60	chr2	68986375	68986434	1	_28_	0.637419	32	0	_	0.00090485	60	0	_	-0.00874122	60	C/T
A_67_P04650655	60	chr2	113180304	113180363	1	_9_	0.0786187	51	1	_9_	0.187153	51	0	_	-0.0200601	60	T/G
A_53_P171127	60	chr2	122185748	122185807	1	_24_	-0.151057	36	1	_24_	-0.271613	36	1	_24_	-0.154646	36	T/C
A_67_P04751389	60	chr2	155843879	155843938	0	_	-0.157084	60	1	_10_	1.92265	50	1	_10_	1.6882	50	T/C
A_67_P00528724	60	chr2	152271965	152272024	0	_	-0.204253	60	1	_53_	-0.0584417	52	0	_	-0.0978142	60	C/A
A_67_P00547206	60	chr2	162634375	162634434	1	_44_	-0.0187945	43	0	_	-0.0240035	60	1	_44_	-0.0288196	43	A/G
A_67_P00464817	59	chr2	113943350	113943408	1	_11_	0.383904	48	1	_11_	0.526242	48	0	_	-0.224467	59	A/G
A_67_P00325320	60	chr2	25392556	25392615	1	_58_	-0.172537	57	0	_	-0.128941	60	0	_	-0.0542691	60	A/C
A_67_P04595265	60	chr2	86503084	86503143	1	_23_	0.0680288	37	1	_23_	0.275258	37	0	_	-0.0996581	60	T/C
A_67_P00475336	60	chr2	119764542	119764601	0	_	-0.010373	60	0	_	0.017129	60	1	_31_	2.12521	30	T/A
A_53_P177961	57	chr2	101431240	101431296	1	_20_	0.157312	37	0	_	-0.0267871	57	0	_	0.125535	57	T/G
A_67_P00320158	60	chr2	21529638	21529697	1	_2_	-0.050437	58	0	_	-0.0799292	60	0	_	0.185351	60	C/G
A_67_P04735433	60	chr2	149084506	149084565	1	_48_	-0.0807912	47	1	_48_	0.0236427	47	0	_	0.115704	60	A/C
A_67_P00529399	60	chr2	152641113	152641172	1	_34_	0.240023	33	1	_34_	0.294513	33	1	_34_	0.346383	33	T/C
A_67_P04593783	60	chr2	85704670	85704729	0	_	0.984898	60	2	_1_40_	0.803906	38	0	_	-0.102164	60	
A_67_P04751810	59	chr2	156015145	156015203	0	_	-0.042495	59	1	_25_	0.315285	34	1	_25_	0.469538	34	T/A
A_53_P133556	60	chr2	103305840	103305899	0	_	0.124239	60	0	_	0.0505369	60	1	_20_	0.457103	40	T/C
A_67_P04765619	60	chr2	161514813	161514872	1	_17_	1.2438	43	1	_17_	1.05101	43	0	_	0.246438	60	C/T
A_67_P04662710	59	chr2	118189253	118189311	1	_5_	0.430574	54	1	_5_	0.266881	54	1	_5_	0.385128	54	A/G
A_53_P104871	60	chr2	21785888	21785947	1	_5_	-0.27532	55	0	_	0.0153749	60	0	_	-0.193614	60	A/C
A_67_P00341892	60	chr2	34314832	34314891	1	_28_	0.110918	32	0	_	-0.0697209	60	0	_	0.0656891	60	C/T
A_67_P00315906	60	chr2	18777444	18777503	1	_37_	0.417054	36	0	_	-0.0860405	60	0	_	-0.0135101	60	T/C
A_67_P00471409	60	chr2	117577390	117577449	1	_54_	-0.507853	53	1	_54_	-0.559082	53	0	_	0.0357931	60	G/A
A_67_P04449380	60	chr2	21037789	21037848	1	_52_	0.0492038	51	0	_	-0.198861	60	0	_	-0.250369	60	A/G
A_67_P00323813	60	chr2	24608057	24608116	1	_11_	0.278664	49	0	_	-0.218233	60	0	_	-0.230903	60	C/A
A_67_P04692497	60	chr2	130253150	130253209	0	_	-0.0778367	60	1	_10_	0.517913	50	0	_	0.0281614	60	A/G
A_53_P145283	60	chr2	71158721	71158780	1	_36_	0.522079	35	0	_	-0.245355	60	0	_	-0.19166	60	T/G
A_67_P04691300	60	chr2	129801462	129801521	0	_	-0.286246	60	0	_	0.138296	60	1	_1_	-0.191645	59	
A_67_P00521908	60	chr2	147289206	147289265	2	_5_20_	0.631122	40	2	_5_20_	0.32504	40	0	_	0.1148	60	
A_67_P04727317	60	chr2	145503281	145503340	0	_	-0.0916801	60	0	_	-0.0393834	60	1	_4_	0.559414	56	C/A
A_67_P04593495	60	chr2	85558078	85558137	1	_3_	1.49315	57	1	_3_	1.21197	57	0	_	-0.339829	60	C/G
A_67_P04627080	60	chr2	102388254	102388313	1	_48_	0.246337	47	0	_	-0.0587876	60	0	_	0.0117782	60	G/C
A_67_P04647640	60	chr2	111838009	111838068	0	_	-0.0402247	60	1	_45_	-0.0422414	44	1	_45_	-0.011316	44	C/T
A_67_P04691114	60	chr2	129703427	129703486	0	_	-0.179651	60	1	_48_	-0.0307614	47	0	_	-0.083772	60	T/C
A_67_P04741841	60	chr2	152127573	152127632	1	_38_	0.0236841	37	0	_	-0.0174364	60	0	_	-0.0704001	60	C/A
A_67_P00446303	60	chr2	102253949	102254008	1	_46_	0.942427	45	0	_	-0.162724	60	0	_	-0.0944371	60	T/A
A_67_P00550122	60	chr2	164291665	164291724	1	_22_	0.273909	38	1	_22_	0.183575	38	0	_	-0.177054	60	T/A
A_67_P04495888	60	chr2	41262848	41262907	0	_	1.13918	60	0	_	-0.10261	60	1	_35_	1.01216	34	T/C
A_67_P04686377	59	chr2	127694242	127694300	0	_	0.12789	59	0	_	-0.0824821	59	1	_20_	0.274569	39	G/A
A_67_P04617341	60	chr2	97152104	97152163	0	_	0.124166	60	1	_5_	-0.248447	55	1	_5_	-0.0221951	55	A/C
A_67_P04750931	60	chr2	155690818	155690877	0	_	-0.0115548	60	2	_38_58_	1.24992	37	2	_38_58_	1.29555	37	
A_53_P112144	60	chr2	155797943	155798002	0	_	-0.108062	60	0	_	-0.0175223	60	1	_48_	0.166673	47	T/C
A_67_P00293323	60	chr2	4377529	4377588	0	_	0.134409	60	0	_	0.404666	60	1	_24_	0.756924	36	T/C
A_67_P00521314	60	chr2	146945542	146945601	1	_29_	0.498208	31	1	_29_	0.106914	31	0	_	-0.192466	60	C/T
A_67_P04507635	60	chr2	46827160	46827219	1	_14_	0.133377	46	0	_	0.0191521	60	0	_	0.11514	60	C/T
A_67_P04726385	60	chr2	145133763	145133822	0	_	0.143361	60	0	_	0.076081	60	1	_1_	0.103025	59	
A_67_P04707183	60	chr2	136541553	136541612	0	_	-0.105831	60	0	_	-0.085299	60	1	_16_	-0.126012	44	T/C
A_67_P04692913	60	chr2	130399531	130399590	0	_	-0.190168	60	1	_38_	-0.054749	37	0	_	-0.352164	60	T/C
A_67_P00428306	60	chr2	90287271	90287330	1	_23_	0.91265	37	1	_23_	0.736974	37	0	_	-0.00966548	60	G/A
A_67_P04495296	60	chr2	40951457	40951516	1	_42_	1.28124	41	0	_	-0.29702	60	1	_42_	1.01484	41	T/C
A_67_P04614346	60	chr2	95689926	95689985	0	_	-0.151381	60	0	_	-0.0223821	60	1	_12_	0.223943	48	A/T
A_67_P04746986	60	chr2	154137588	154137647	0	_	0.362719	60	0	_	-0.0353147	60	1	_1_	0.114193	59	
A_67_P00515933	60	chr2	143850746	143850805	0	_	-0.054814	60	0	_	0.147938	60	1	_49_	0.165298	48	G/A
A_53_P130494	60	chr2	180952030	180952089	0	_	2.26343	60	2	_17_37_	0.590014	23	0	_	-0.0523309	60	
A_67_P04516849	60	chr2	51252372	51252431	1	_36_	0.915624	35	0	_	-0.0513168	60	1	_36_	0.98584	35	C/T
A_67_P04784696	60	chr2	168969417	168969476	1	_16_	0.8733	44	2	_16_26_	0.736142	34	1	_16_	0.780567	44	T/C
A_67_P04665550	60	chr2	119276514	119276573	1	_43_	1.09333	42	1	_43_	0.833178	42	0	_	0.611476	60	A/G
A_67_P04775536	60	chr2	165400349	165400408	1	_46_	0.373129	45	1	_46_	0.251997	45	0	_	0.0444745	60	C/T
A_67_P04625836	60	chr2	101870129	101870188	1	_5_	0.020527	55	0	_	-0.181275	60	0	_	-0.35397	60	T/C
A_67_P04765550	60	chr2	161488515	161488574	0	_	0.646438	60	0	_	0.555089	60	1	_14_	1.22433	46	A/G
A_53_P172859	60	chr2	3339871	3339930	0	_	-0.317937	60	0	_	-0.326703	60	1	_17_	0.0846687	43	T/A
A_67_P04732858	60	chr2	147791855	147791914	1	_60_	0.217877	59	1	_60_	0.666585	59	0	_	-0.0483673	60	
A_67_P04709731	60	chr2	137634657	137634716	0	_	0.0697239	60	0	_	0.219394	60	1	_40_	0.964115	39	A/G
A_53_P119769	58	chr2	152904561	152904618	1	_53_	0.160699	52	0	_	-0.0175063	58	0	_	-0.179609	58	T/C
A_53_P161367	60	chr2	172202075	172202134	0	_	0.522121	60	0	_	-0.0129354	60	1	_8_	0.614448	52	C/T
A_67_P04741886	60	chr2	152140988	152141047	2	_39_43_	-0.282586	38	0	_	-0.242241	60	0	_	-0.478621	60	
A_67_P04617115	60	chr2	97025324	97025383	0	_	0.0893992	60	1	_57_	-0.104621	56	1	_57_	-0.00625491	56	A/C
A_67_P00535310	60	chr2	156149700	156149759	0	_	0.246981	60	1	_34_	0.707202	33	1	_34_	0.905941	33	A/G
A_67_P00451976	60	chr2	105374131	105374190	1	_17_	0.280432	43	1	_17_	0.248049	43	0	_	-0.0891159	60	G/A
A_67_P04624790	60	chr2	101455454	101455513	1	_30_	0.495416	30	0	_	0.0486307	60	0	_	-0.0969472	60	C/T
A_67_P00517449	60	chr2	144827601	144827660	0	_	0.000976247	60	0	_	-0.0730342	60	1	_36_	0.753087	35	C/T
A_67_P04684260	60	chr2	126886506	126886565	2	_14_41_	0.725452	26	2	_14_41_	0.449268	26	0	_	0.179104	60	
A_53_P151140	60	chr2	51959111	51959170	1	_60_	0.431344	59	0	_	-0.242545	60	1	_60_	0.192733	59	A/T
A_53_P101286	60	chr2	103445616	103445675	1	_45_	0.667273	44	1	_45_	0.494923	44	0	_	0.197735	60	G/A
A_67_P04675906	60	chr2	123388723	123388782	0	_	0.564981	60	0	_	0.505178	60	2	_13_43_	0.856593	29	
A_67_P04651129	60	chr2	113377797	113377856	1	_39_	0.178933	38	1	_39_	0.336006	38	0	_	-0.258983	60	A/C
A_53_P141592	60	chr2	144174792	144174851	1	_33_	0.220386	32	0	_	-0.111647	60	0	_	-0.303346	60	G/A
A_67_P04540499	60	chr2	62440050	62440109	1	_57_	-0.207571	56	0	_	-0.132213	60	0	_	-0.0830659	60	T/C
A_67_P04558573	60	chr2	70379179	70379238	1	_42_	0.0749722	41	1	_42_	0.241276	41	0	_	-0.0275189	60	G/C
A_67_P00492503	60	chr2	129894135	129894194	0	_	0.0937459	60	2	_28_48_	0.984816	27	0	_	-0.186697	60	
A_53_P117231	60	chr2	86911250	86911309	2	_20_37_	0.580573	23	0	_	0.528478	60	0	_	-0.368276	60	
A_67_P04723765	60	chr2	143977057	143977116	0	_	-0.226256	60	0	_	-0.225047	60	1	_9_	1.15805	51	A/C
A_67_P04742887	60	chr2	152546434	152546493	1	_54_	0.750812	53	0	_	0.156689	60	0	_	0.0263415	60	T/G
A_67_P04606336	60	chr2	92134542	92134601	1	_34_	1.25893	33	0	_	-0.00631503	60	0	_	0.0362971	60	T/G
A_67_P04772638	60	chr2	164341449	164341508	1	_29_	0.300121	31	1	_29_	0.208151	31	0	_	-0.144234	60	A/G
A_53_P147198	60	chr2	163404851	163404910	0	_	-0.0559819	60	0	_	0.0605703	60	1	_49_	0.816249	48	T/C
A_67_P00292944	60	chr2	4181584	4181643	0	_	0.152967	60	0	_	0.242989	60	1	_43_	0.724846	42	C/G
A_67_P04672186	60	chr2	121693999	121694058	1	_40_	-0.214835	39	1	_40_	0.00880119	39	1	_40_	0.00593344	39	A/G
A_67_P04594922	60	chr2	86297934	86297993	1	_18_	0.515006	42	1	_18_	0.704023	42	0	_	-0.020659	60	A/G
A_67_P04495932	60	chr2	41280216	41280275	1	_30_	0.156852	30	0	_	0.0753501	60	0	_	0.0424222	60	T/G
A_67_P04727619	60	chr2	145612215	145612274	1	_33_	0.380315	32	1	_33_	0.319026	32	0	_	0.0808381	60	T/C
A_67_P04777929	60	chr2	166312233	166312292	0	_	-0.162345	60	0	_	0.141079	60	1	_57_	-0.233431	56	C/T
A_67_P04599621	60	chr2	89129622	89129681	1	_13_	0.164902	47	1	_13_	0.318585	47	0	_	-0.0960939	60	C/T
A_67_P04549330	60	chr2	66315936	66315995	0	_	0.10449	60	0	_	0.165803	60	1	_56_	-0.877808	55	T/C
A_67_P00400288	60	chr2	71427731	71427790	1	_49_	0.394693	48	1	_49_	0.313676	48	0	_	-0.100536	60	C/T
A_67_P00401083	60	chr2	71859743	71859802	0	_	0.410021	60	1	_29_	0.429273	31	0	_	0.0533102	60	A/G
A_67_P00491308	60	chr2	129076834	129076893	0	_	-0.1745	60	1	_24_	0.790774	36	0	_	0.0378764	60	T/G
A_53_P124910	53	chr2	163905924	163905976	1	_27_	0.189245	26	1	_27_	0.341741	26	1	_27_	0.413485	26	A/G
A_67_P04456640	60	chr2	24962566	24962625	1	_43_	0.157838	42	0	_	0.113712	60	0	_	-0.123175	60	T/A
A_67_P04412925	60	chr2	4187808	4187867	0	_	0.0573539	60	0	_	-0.184046	60	2	_5_14_	0.332244	46	
A_67_P04599688	60	chr2	89179815	89179874	1	_7_	0.288739	53	1	_7_	0.210858	53	0	_	0.00741578	60	C/T
A_67_P04428459	60	chr2	10984461	10984520	0	_	-0.0338074	60	0	_	-0.197649	60	1	_59_	0.0561092	58	T/C
A_67_P04616560	60	chr2	96751107	96751166	1	_44_	-0.51342	43	1	_49_	-0.0262521	48	0	_	-0.314863	60	A/G
A_67_P04674995	60	chr2	122911778	122911837	1	_48_	0.273204	47	1	_48_	0.158469	47	1	_48_	0.271429	47	A/G
A_67_P04749634	60	chr2	155223484	155223543	0	_	0.0768067	60	2	_9_52_	0.571147	42	2	_9_52_	0.658204	42	
A_67_P04667047	60	chr2	119807492	119807551	0	_	-0.322916	60	0	_	-0.0154532	60	1	_36_	-0.788262	35	T/C
A_67_P04685693	60	chr2	127418296	127418355	1	_36_	0.405131	35	1	_36_	0.300177	35	0	_	0.0498311	60	T/C
A_53_P172012	58	chr2	71531690	71531747	1	_53_	0.233109	52	1	_53_	-0.00701188	52	0	_	0.147769	58	T/C
A_67_P04675226	60	chr2	123043954	123044013	1	_4_	0.451413	56	0	_	0.326754	60	1	_4_	0.290249	56	G/T
A_67_P04765809	60	chr2	161592997	161593056	0	_	0.256988	60	0	_	0.37676	60	1	_59_	-0.171596	58	G/A
A_67_P00399785	60	chr2	71138792	71138851	0	_	0.364768	60	0	_	0.120148	60	1	_12_	0.23947	48	C/T
A_67_P04417909	60	chr2	6206372	6206431	0	_	-0.185504	60	1	_59_	0.849141	58	0	_	0.821197	60	A/T
A_67_P00325455	60	chr2	25462470	25462529	1	_30_	0.274811	30	0	_	-0.0222048	60	0	_	0.0323649	60	T/A
A_67_P04672089	60	chr2	121660071	121660130	1	_45_	0.231464	44	1	_45_	0.168629	44	1	_45_	0.245218	44	A/G
A_67_P04664536	60	chr2	118893946	118894005	0	_	-0.085872	60	0	_	-0.110768	60	1	_40_	0.603513	39	T/C
A_67_P04549283	60	chr2	66300688	66300747	0	_	0.207586	60	0	_	-0.0249743	60	1	_28_	0.369366	32	A/T
A_67_P00572119	60	chr2	179808318	179808377	1	_36_	0.258409	35	1	_36_	-0.0714762	35	1	_36_	0.0516298	35	T/C
A_67_P04494859	60	chr2	40730369	40730428	1	_22_	0.283786	38	0	_	-0.2511	60	1	_22_	0.665501	38	A/T
A_67_P04514376	60	chr2	50138153	50138212	0	_	0.110532	60	0	_	-0.123891	60	1	_27_	0.514674	33	G/A
A_67_P04592272	60	chr2	84912991	84913050	1	_35_	0.1874	34	1	_35_	0.367754	34	0	_	0.137134	60	G/A
A_67_P04519234	60	chr2	52199456	52199515	1	_25_	3.70739	35	0	_	0.0820806	60	1	_25_	3.23111	35	A/G
A_67_P00325824	57	chr2	25708981	25709037	1	_16_	0.500938	41	0	_	0.163653	57	0	_	0.140815	57	T/C
A_67_P00569441	58	chr2	178421880	178421937	0	_	0.123239	58	0	_	0.148565	58	2	_16_52_	1.44999	35	
A_67_P00541030	60	chr2	159292406	159292465	1	_8_	0.584523	52	1	_8_	0.20779	52	1	_8_	0.36996	52	C/T
A_67_P00474442	60	chr2	119263799	119263858	1	_21_	0.628272	39	1	_21_	0.574916	39	1	_21_	0.623496	39	G/A
A_67_P00401278	59	chr2	71952607	71952665	1	_24_	0.336272	35	1	_24_	0.243781	35	0	_	-0.193463	59	T/C
A_67_P04752048	60	chr2	156111642	156111701	0	_	-0.382974	60	1	_53_	0.371643	52	1	_53_	0.415796	52	C/G
A_67_P04495209	60	chr2	40915209	40915268	1	_56_	-0.440735	55	0	_	0.0503477	60	0	_	-0.263116	60	T/C
A_67_P04643661	60	chr2	109653612	109653671	0	_	-0.0475584	60	0	_	0.209366	60	1	_35_	0.450085	34	T/C
A_67_P04597162	60	chr2	87684629	87684688	1	_15_	0.513653	45	1	_15_	0.486193	45	0	_	-0.00742749	60	C/A
A_53_P101283	60	chr2	89617159	89617218	0	_	-0.112539	60	0	_	0.0646141	60	1	_53_	0.163276	52	G/A
A_67_P04611120	60	chr2	93985253	93985312	2	_8_42_	0.612838	33	0	_	-0.593594	60	0	_	-0.277665	60	
A_67_P00436814	60	chr2	94965831	94965890	1	_28_	-0.0060189	32	1	_28_	0.0790029	32	1	_28_	0.213605	32	C/T
A_53_P140670	60	chr2	86908941	86909000	1	_9_	0.0137183	51	1	_9_	0.00128256	51	0	_	0.117606	60	C/T
A_67_P00516632	60	chr2	144252911	144252970	0	_	0.0397471	60	0	_	0.165804	60	1	_50_	2.09686	49	C/T
A_67_P00355471	60	chr2	43692326	43692385	1	_15_	0.0983623	45	0	_	-0.131169	60	1	_15_	-0.0508333	45	C/A
A_67_P04596719	60	chr2	87430437	87430496	1	_28_	0.564036	32	1	_28_	0.52035	32	0	_	0.0708161	60	T/G
A_67_P04525718	60	chr2	55590572	55590631	1	_45_	0.48141	44	0	_	-0.000413012	60	1	_45_	0.46637	44	C/T
A_67_P04755297	60	chr2	157371139	157371198	1	_33_	0.306392	32	1	_33_	0.177624	32	1	_33_	0.181808	32	A/G
A_67_P04764928	60	chr2	161238867	161238926	0	_	0.132772	60	0	_	-0.0549987	60	1	_2_	0.41282	58	G/A
A_53_P113631	56	chr2	158459483	158459538	1	_46_	0.928495	45	0	_	-0.00862511	56	0	_	-0.0366792	56	A/T
A_67_P04561630	60	chr2	71634463	71634522	1	_9_	0.0183304	51	1	_9_	-0.0234891	51	0	_	-0.292841	60	G/A
A_67_P04691483	60	chr2	129874560	129874619	0	_	0.456802	60	0	_	0.0609526	60	1	_43_	-0.372052	42	A/G
A_67_P04482014	60	chr2	34375196	34375255	1	_43_	0.149958	42	0	_	0.263184	60	0	_	0.219188	60	A/G
A_67_P04727694	60	chr2	145637042	145637101	1	_15_	0.0183679	45	1	_15_	0.0953642	45	0	_	0.00978372	60	A/G
A_67_P04767487	60	chr2	162285405	162285464	0	_	0.0290412	60	0	_	-0.0899891	60	1	_27_	0.0705556	33	A/G
A_67_P04523944	60	chr2	54572571	54572630	2	_33_48_	0.610213	32	0	_	-0.0424073	60	2	_33_48_	0.574884	32	
A_67_P00490145	58	chr2	128414800	128414857	0	_	0.0557806	58	1	_2_	-0.137835	56	0	_	-0.0414234	58	A/T
A_67_P04742284	60	chr2	152310123	152310182	0	_	0.0875845	60	1	_60_	0.0930373	59	1	_60_	1.0231	59	
A_67_P00538473	60	chr2	157889443	157889502	2	_19_60_	0.109471	40	0	_	0.107024	60	0	_	1.21232	60	
A_53_P174373	60	chr2	152294460	152294519	1	_19_	-0.00902843	41	0	_	0.0486842	60	0	_	-0.150717	60	G/A
A_67_P04516217	60	chr2	50976268	50976327	1	_14_	0.339582	46	0	_	-0.0136337	60	1	_14_	0.107826	46	T/C
A_67_P04559660	60	chr2	70873888	70873947	1	_15_	0.745017	45	0	_	0.0439567	60	0	_	0.0491799	60	A/C
A_67_P04744888	60	chr2	153303021	153303080	1	_43_	0.0601577	42	1	_43_	0.728793	42	1	_43_	0.538676	42	A/G
A_53_P120433	60	chr2	132596967	132597026	0	_	-0.0713222	60	0	_	-0.134205	60	1	_41_	0.198497	40	T/C
A_67_P00445320	60	chr2	101746928	101746987	0	_	0.0729892	60	1	_54_	0.39876	53	1	_54_	0.213344	53	C/T
A_67_P04746266	60	chr2	153848313	153848372	1	_49_	0.445294	48	0	_	0.00894464	60	0	_	0.986297	60	T/C
A_67_P04725035	60	chr2	144485347	144485406	0	_	-0.271021	60	0	_	-0.150416	60	1	_59_	0.224346	58	T/C
A_67_P04746641	60	chr2	153990375	153990434	1	_39_	0.168086	38	0	_	0.00197414	60	0	_	-0.00573613	60	T/C
A_67_P04625132	60	chr2	101583254	101583313	1	_39_	0.655197	38	1	_39_	0.509172	38	1	_39_	0.343633	38	A/G
A_67_P04810232	60	chr2	180746643	180746702	1	_24_	-0.000412939	36	1	_24_	0.30351	36	1	_24_	0.227446	36	G/C
A_67_P04733209	60	chr2	147954102	147954161	1	_55_	0.47598	54	1	_55_	0.470057	54	0	_	0.148183	60	T/G
A_67_P04792230	60	chr2	172058957	172059016	1	_8_	-0.401057	52	0	_	-0.288946	60	2	_8_26_	-0.317305	34	T/A
A_67_P00430693	60	chr2	91602659	91602718	1	_38_	0.00760926	37	1	_38_	0.468423	37	0	_	0.08229	60	A/G
A_67_P00567115	60	chr2	173751293	173751352	0	_	0.416257	60	0	_	-0.0270813	60	1	_11_	0.331767	49	A/G
A_67_P00317655	60	chr2	19896731	19896790	1	_7_	0.210852	53	0	_	-0.149636	60	0	_	-0.25999	60	T/C
A_53_P145313	59	chr2	88825852	88825910	1	_21_	0.267306	38	1	_21_	0.462919	38	0	_	-0.161169	59	T/C
A_67_P04524956	60	chr2	55160855	55160914	1	_20_	0.377866	40	0	_	-0.159161	60	1	_20_	0.395844	40	A/C
A_67_P00534948	60	chr2	155933056	155933115	0	_	-0.247397	60	1	_42_	2.60265	41	1	_44_	0.565072	43	A/G
A_53_P143225	60	chr2	27079161	27079220	0	_	0.0437127	60	0	_	-0.17227	60	1	_4_	0.381642	56	A/G
A_67_P04636577	60	chr2	106212883	106212942	1	_41_	0.173999	40	0	_	-0.181415	60	1	_41_	0.0282659	40	C/T
A_67_P04455604	60	chr2	24575942	24576001	1	_39_	0.406034	38	0	_	-0.0658381	60	0	_	-0.145728	60	T/G
A_67_P04629748	60	chr2	103432619	103432678	1	_50_	-0.140526	49	1	_50_	-0.126687	49	0	_	-0.10468	60	T/C
A_53_P127207	60	chr2	128960448	128960507	0	_	-0.032627	60	1	_59_	0.238743	58	1	_59_	0.213619	58	T/C
A_67_P04702351	60	chr2	134536438	134536497	0	_	-0.122481	60	0	_	0.131921	60	1	_6_	0.23789	54	C/G
A_67_P04719438	60	chr2	142082924	142082983	1	_58_	1.04403	57	0	_	0.00270823	60	0	_	-0.128493	60	C/T
A_67_P04751796	58	chr2	156007155	156007212	0	_	-0.120067	58	0	_	0.253448	58	1	_39_	0.142529	38	C/A
A_67_P04616366	60	chr2	96657047	96657106	1	_32_	-0.112455	31	0	_	-0.263611	60	0	_	-0.00787682	60	C/T
A_67_P00335605	60	chr2	31020592	31020651	1	_17_	0.253093	43	0	_	-0.0852857	60	0	_	-0.0906994	60	C/T
A_53_P165168	55	chr2	122024876	122024930	1	_32_	0.349204	31	1	_32_	0.153857	31	0	_	-0.152403	55	T/A
A_67_P00533481	60	chr2	155124144	155124203	0	_	0.163011	60	0	_	1.68	60	1	_19_	1.46464	41	C/T
A_67_P00440966	60	chr2	97905535	97905594	1	_16_	0.330402	44	1	_16_	0.435873	44	0	_	-0.111124	60	A/G
A_67_P04691343	60	chr2	129818836	129818895	0	_	-0.0839088	60	0	_	-0.182502	60	1	_33_	-0.0221699	32	G/T
A_67_P00519827	60	chr2	146104816	146104875	1	_6_	0.383236	54	1	_6_	0.29351	54	0	_	-0.0264721	60	T/C
A_53_P135079	60	chr2	162705416	162705475	0	_	0.202669	60	0	_	-0.183359	60	1	_14_	0.432388	46	A/G
A_67_P04523439	60	chr2	54255705	54255764	1	_52_	0.431015	51	0	_	-0.0575577	60	0	_	0.43153	60	T/A
A_67_P04665121	60	chr2	119111838	119111897	1	_11_	0.357226	49	1	_11_	0.247801	49	0	_	-0.0433399	60	C/A
A_67_P00571316	60	chr2	179413871	179413930	1	_47_	0.275722	46	1	_47_	0.332818	46	1	_47_	0.205895	46	C/T
A_67_P04729345	60	chr2	146312476	146312535	1	_1_	0.29181	59	1	_1_	0.284633	59	0	_	0.0234855	60	
A_53_P131255	58	chr2	120837461	120837518	0	_	-0.3547	58	1	_14_	-0.0372107	44	0	_	-0.169547	58	G/A
A_67_P00472331	60	chr2	118057134	118057193	1	_17_	0.46561	43	1	_17_	0.524788	43	0	_	0.425209	60	A/T
A_67_P04517672	60	chr2	51632192	51632251	1	_42_	0.0998818	41	0	_	-0.0580685	60	1	_42_	-0.0280365	41	A/G
A_67_P04669616	60	chr2	120737499	120737558	0	_	0.740735	60	0	_	0.54114	60	1	_2_	0.572627	58	T/C
A_67_P00455228	60	chr2	107394782	107394841	1	_4_	1.05222	56	1	_4_	0.71962	56	0	_	-0.143234	60	T/C
A_67_P04615806	60	chr2	96411217	96411276	1	_54_	-0.333649	53	0	_	-0.0229548	60	0	_	-0.0284417	60	A/G
A_67_P04494982	60	chr2	40792482	40792541	1	_12_	-0.344386	48	0	_	0.0133264	60	1	_12_	-0.0923977	48	A/G
A_67_P04793362	60	chr2	172553334	172553393	0	_	-0.727656	60	1	_19_	0.841691	41	0	_	-0.346594	60	C/T
A_67_P04551363	60	chr2	67316598	67316657	0	_	0.162666	60	0	_	0.0211434	60	1	_22_	0.978435	38	C/T
A_67_P04599033	60	chr2	88793839	88793898	1	_52_	0.824326	51	1	_52_	0.513671	51	0	_	-0.183702	60	G/A
A_67_P04692419	58	chr2	130231037	130231094	0	_	-0.030178	58	0	_	0.135012	58	1	_10_	0.207973	48	G/A
A_53_P120844	60	chr2	3714296	3714355	0	_	-0.0766447	60	0	_	-0.0117203	60	1	_31_	1.00364	30	T/C
A_67_P04722881	60	chr2	143633508	143633567	0	_	0.122608	60	0	_	-0.0132294	60	1	_19_	0.781205	41	C/A
A_67_P04781824	60	chr2	167822023	167822082	0	_	-0.00607125	60	0	_	-0.165835	60	1	_22_	0.852008	38	A/G
A_67_P04667978	60	chr2	120147357	120147416	0	_	-0.166479	60	0	_	-0.313189	60	1	_39_	0.323821	38	A/G
A_67_P00570436	60	chr2	178945039	178945098	0	_	-0.0877859	60	0	_	0.209551	60	1	_37_	0.105713	36	A/T
A_67_P00425113	60	chr2	86658209	86658268	1	_57_	0.178267	56	1	_57_	0.245004	56	0	_	-0.299087	60	G/C
A_67_P04679018	60	chr2	124783688	124783747	0	_	-0.0140798	60	0	_	0.129376	60	1	_34_	0.833426	33	T/G
A_67_P04451469	60	chr2	22279843	22279902	1	_28_	0.415368	32	0	_	-0.107016	60	0	_	-0.176983	60	T/C
A_67_P04674124	58	chr2	122454405	122454462	1	_17_	-1.2291	41	1	_17_	-0.863804	41	1	_17_	-1.00306	41	C/A
A_53_P137201	55	chr2	152808749	152808803	1	_54_	-0.023097	53	0	_	-0.0176392	55	0	_	0.139803	55	T/G
A_53_P115246	60	chr2	68912833	68912892	1	_41_	-0.426147	40	0	_	-0.146599	60	0	_	0.118654	60	A/T
A_67_P04541410	60	chr2	62819117	62819176	0	_	0.193237	60	0	_	0.0730032	60	1	_6_	0.357448	54	G/A
A_67_P00565260	60	chr2	172609393	172609452	0	_	0.0355315	60	0	_	0.0695396	60	1	_40_	-0.0603217	39	G/T
A_67_P00575667	60	chr2	181655762	181655821	1	_18_	0.243696	42	0	_	0.118028	60	0	_	0.0392488	60	C/A
A_53_P157384	58	chr2	157127220	157127277	1	_14_	0.0296905	44	0	_	0.228847	58	0	_	-0.58494	58	T/C
A_67_P04765606	60	chr2	161509256	161509315	1	_31_	0.523009	30	1	_31_	0.463104	30	1	_31_	0.485154	30	T/C
A_67_P04689242	60	chr2	128833609	128833668	0	_	-0.0789035	60	1	_25_	0.429055	35	1	_25_	0.50701	35	C/T
A_67_P00551012	60	chr2	164791891	164791950	0	_	-0.103385	60	0	_	-0.236355	60	1	_3_	0.064851	57	A/G
A_53_P177088	60	chr2	50875587	50875646	1	_43_	0.529215	42	0	_	0.222563	60	1	_43_	0.252677	42	G/A
A_67_P04414002	60	chr2	4606572	4606631	0	_	-0.00280236	60	0	_	0.0980801	60	1	_46_	0.456688	45	C/T
A_67_P04774104	60	chr2	164862774	164862833	0	_	-0.077105	60	0	_	-0.0417061	60	1	_55_	-0.0169081	54	T/A
A_67_P00444904	60	chr2	101522360	101522419	1	_2_	0.0533451	58	1	_26_	1.47386	34	0	_	0.0418603	60	G/C
A_53_P112919	60	chr2	153576484	153576543	1	_11_	0.146739	49	0	_	0.153715	60	1	_11_	0.278407	49	T/A
A_67_P00518251	60	chr2	145247246	145247305	0	_	0.0547911	60	0	_	0.104836	60	2	_8_37_	-0.00291742	28	
A_53_P120416	60	chr2	153700646	153700705	1	_54_	1.00404	53	0	_	-0.00398196	60	0	_	-0.45899	60	T/C
A_67_P00530900	60	chr2	153501267	153501326	1	_60_	-0.514294	59	0	_	0.0360109	60	0	_	0.0128218	60	
A_67_P04675012	60	chr2	122936193	122936252	1	_55_	0.31643	54	1	_55_	0.458792	54	1	_55_	0.330784	54	C/T
A_67_P04692677	60	chr2	130316890	130316949	0	_	-0.0979908	60	1	_38_	0.140658	37	0	_	0.0765887	60	C/G
A_53_P155021	59	chr2	164749536	164749594	1	_6_	0.171023	53	1	_6_	-0.103883	53	0	_	-0.207815	59	T/C
A_67_P00531496	60	chr2	153862882	153862941	2	_11_45_	1.71939	33	0	_	0.0453708	60	1	_45_	0.617995	44	A/G
A_67_P04450753	60	chr2	21816902	21816961	1	_30_	0.526038	30	0	_	0.0217586	60	0	_	0.0822013	60	T/C
A_67_P04514250	60	chr2	50088224	50088283	0	_	-0.0250764	60	0	_	0.0983519	60	1	_19_	0.164829	41	A/G
A_67_P04734882	60	chr2	148721722	148721781	2	_3_38_	1.28024	34	2	_3_38_	0.85001	34	0	_	0.118896	60	
A_53_P103774	60	chr2	161147358	161147417	1	_30_	0.829079	30	0	_	0.721543	60	0	_	-0.0811301	60	T/G
A_67_P04626448	60	chr2	102113079	102113138	1	_7_	0.001959	53	0	_	0.115415	60	0	_	0.131408	60	A/G
A_67_P04511600	60	chr2	48942592	48942651	0	_	-0.0903805	60	0	_	0.0118174	60	1	_1_	-0.365266	59	
A_67_P04506884	60	chr2	46394354	46394413	1	_57_	-0.0284657	56	0	_	0.0391536	60	1	_57_	-0.0499567	56	C/A
A_67_P00490412	60	chr2	128553105	128553164	0	_	0.0604668	60	1	_55_	-0.0882627	54	0	_	0.229947	60	A/G
A_67_P04686268	60	chr2	127635661	127635720	1	_30_	0.427008	30	1	_30_	0.403056	30	1	_30_	0.240853	30	G/T
A_67_P00292732	60	chr2	4066129	4066188	0	_	0.0530908	60	0	_	0.0542307	60	1	_27_	0.575433	33	T/A
A_67_P00535103	60	chr2	156024592	156024651	0	_	-0.168239	60	1	_37_	0.451104	36	1	_37_	0.193264	36	G/C
A_53_P174624	58	chr2	118477670	118477727	1	_19_	0.726898	39	1	_19_	0.375412	39	1	_19_	0.656275	39	A/G
A_53_P125398	60	chr2	172537554	172537613	1	_2_	-0.606577	58	1	_48_	-0.948195	47	2	_2_48_	-0.767117	45	T/C
A_67_P04651781	60	chr2	113640472	113640531	1	_23_	-1.18481	37	1	_23_	-1.34179	37	0	_	-0.00941879	60	G/A
A_67_P04730411	60	chr2	146760044	146760103	1	_38_	0.100743	37	1	_38_	0.153342	37	0	_	0.0583842	60	T/C
A_67_P04497883	60	chr2	42222367	42222426	1	_43_	0.191934	42	0	_	-0.0921309	60	1	_43_	0.271616	42	A/G
A_67_P00515817	60	chr2	143783940	143783999	0	_	-0.12656	60	0	_	-0.0199939	60	1	_34_	0.27886	33	T/G
A_53_P130361	60	chr2	113756276	113756335	1	_35_	0.594382	34	0	_	0.601508	60	0	_	-0.033868	60	A/G
A_67_P00516944	60	chr2	144444303	144444362	0	_	0.0607806	60	0	_	-0.0586422	60	2	_15_39_	0.696827	23	
A_67_P00552112	60	chr2	165372313	165372372	0	_	-0.296957	60	0	_	-0.297081	60	1	_14_	1.0778	46	A/C
A_67_P00361523	60	chr2	47449352	47449411	0	_	-0.0894431	60	0	_	0.0137533	60	1	_50_	0.286896	49	T/A
A_67_P04741715	60	chr2	152071179	152071238	1	_51_	-0.263659	50	0	_	-0.159565	60	0	_	-0.320214	60	C/A
A_67_P04689870	60	chr2	129082194	129082253	0	_	-0.0541681	60	1	_49_	0.761295	48	0	_	-0.381507	60	C/T
A_67_P04690616	60	chr2	129450705	129450764	0	_	-0.0692601	60	1	_48_	-0.759324	47	0	_	0.0150187	60	C/T
A_67_P04605183	60	chr2	91692226	91692285	1	_12_	0.477442	48	1	_12_	0.669293	48	0	_	-0.268219	60	A/G
A_67_P04516164	60	chr2	50958975	50959034	1	_12_	0.384578	48	0	_	0.0861623	60	1	_12_	0.189002	48	C/A
A_67_P04746044	60	chr2	153722869	153722928	0	_	4.96528	60	2	_12_31_	0.832169	29	0	_	0.356061	60	
A_67_P00544230	60	chr2	160997308	160997367	1	_43_	0.920979	42	1	_43_	0.670278	42	0	_	0.040319	60	C/T
A_67_P04664025	60	chr2	118705418	118705477	1	_23_	0.277542	37	1	_23_	0.341573	37	1	_23_	0.110088	37	A/G
A_67_P00533178	60	chr2	154961429	154961488	0	_	-0.302446	60	1	_17_	-0.0834366	43	1	_17_	0.0727116	43	G/A
A_67_P00340701	60	chr2	33676069	33676128	1	_57_	-0.162588	56	0	_	-0.111101	60	0	_	-0.0272513	60	A/G
A_67_P00320790	60	chr2	22090555	22090614	1	_14_	0.433901	46	0	_	-0.171229	60	0	_	-0.309673	60	G/C
A_53_P149662	60	chr2	67839360	67839419	0	_	0.1372	60	0	_	0.137017	60	1	_56_	0.358489	55	C/T
A_67_P04807382	60	chr2	179747204	179747263	1	_7_	0.0799813	53	1	_7_	0.114828	53	1	_7_	0.398944	53	C/T
A_67_P04783066	60	chr2	168303642	168303701	1	_17_	0.151966	43	1	_17_	-0.155856	43	1	_17_	-0.014741	43	A/G
A_67_P04691803	60	chr2	129997511	129997570	0	_	0.256297	60	1	_22_	0.730169	38	0	_	0.288358	60	T/C
A_67_P04811976	60	chr2	181356789	181356848	1	_28_	0.497033	32	0	_	-0.162206	60	0	_	-0.27138	60	T/C
A_67_P04631121	60	chr2	103962259	103962318	1	_55_	-0.127254	54	1	_55_	-0.0897629	54	1	_55_	0.0451603	54	A/T
A_67_P04554807	60	chr2	68812160	68812219	0	_	0.271673	60	0	_	0.0522921	60	1	_31_	0.145741	30	T/G
A_67_P00560349	60	chr2	169795321	169795380	1	_34_	-0.0394219	33	1	_34_	-0.146754	33	1	_34_	0.0024429	33	G/A
A_67_P00421803	60	chr2	84053857	84053916	1	_29_	0.493749	31	1	_29_	0.415594	31	0	_	0.0155027	60	A/T
A_67_P04518839	60	chr2	52065124	52065176	1	_32_	0.29268	31	0	_	0.0494686	53	1	_32_	-0.0451586	31	G/A
A_67_P04457866	60	chr2	25328776	25328835	1	_53_	-0.145685	52	0	_	0.00468805	60	0	_	-0.360015	60	G/C
A_67_P00550130	60	chr2	164295491	164295550	1	_15_	0.122827	45	1	_15_	0.103691	45	0	_	-0.0856987	60	T/G
A_67_P04458622	60	chr2	25602823	25602882	1	_17_	0.308066	43	0	_	-0.0146828	60	0	_	-0.135465	60	A/T
A_67_P04729896	60	chr2	146542091	146542150	1	_35_	0.514128	34	1	_35_	0.316157	34	0	_	-0.22726	60	A/G
A_67_P00438281	60	chr2	96127329	96127388	1	_14_	0.413241	46	1	_14_	-0.150494	46	0	_	0.133907	60	G/T
A_67_P00409381	60	chr2	76242920	76242979	0	_	0.287415	60	1	_40_	0.320847	39	1	_40_	0.168804	39	G/A
A_67_P00529512	60	chr2	152708754	152708813	1	_13_	-0.350759	47	0	_	-0.211262	60	0	_	-0.328927	60	G/A
A_67_P04768595	60	chr2	162743453	162743512	0	_	0.036065	60	0	_	-0.12463	60	1	_60_	0.401459	59	
A_53_P124800	60	chr2	117967097	117967156	1	_36_	0.075122	35	1	_36_	0.228507	35	0	_	0.192798	60	A/G
A_67_P04673602	60	chr2	122234723	122234782	1	_46_	-0.0689792	45	0	_	-0.213512	60	1	_46_	-0.135942	45	A/G
A_67_P00465020	60	chr2	114048256	114048315	1	_45_	-0.00574835	44	1	_45_	-0.0330991	44	0	_	0.177276	60	T/A
A_67_P00531077	59	chr2	153594815	153594873	1	_34_	0.379393	33	0	_	-0.0411269	59	0	_	0.0827991	59	C/A
A_53_P164002	59	chr2	85784937	85784995	0	_	0.43034	59	1	_50_	0.287732	49	0	_	0.0684185	59	G/A
A_53_P101771	60	chr2	157580412	157580471	0	_	0.161749	60	0	_	-0.385277	60	1	_19_	0.28882	41	A/G
A_67_P04732763	60	chr2	147757352	147757411	1	_14_	0.0449134	46	1	_14_	0.247876	46	0	_	-0.0148146	60	C/G
A_67_P04741930	60	chr2	152161181	152161240	1	_17_	1.73406	43	0	_	0.0582022	60	0	_	0.0791072	60	C/A
A_67_P04647804	60	chr2	111968523	111968582	1	_26_	0.522169	34	1	_26_	0.346238	34	1	_26_	0.669515	34	T/C
A_67_P04593390	60	chr2	85482082	85482141	2	_19_60_	0.674536	40	2	_19_60_	0.620471	40	0	_	-0.0364527	60	
A_67_P04665901	58	chr2	119418904	119418961	0	_	0.322852	58	0	_	0.472044	58	1	_46_	0.305679	45	C/T
A_67_P00293924	60	chr2	4688585	4688644	0	_	-0.0555316	60	0	_	-0.104434	60	1	_54_	0.716868	53	C/T
A_67_P00463718	60	chr2	113349129	113349188	1	_55_	-0.0961201	54	1	_55_	0.0632248	54	0	_	0.0361527	60	T/C
A_53_P168939	60	chr2	118821979	118822038	1	_27_	0.57008	33	1	_27_	0.38722	33	0	_	0.598213	60	G/A
A_67_P00318990	58	chr2	20757451	20757508	1	_21_	0.407284	37	0	_	-0.0566984	58	0	_	0.265213	58	A/G
A_53_P125914	60	chr2	93228643	93228702	0	_	-0.409609	60	1	_7_	0.0147266	53	0	_	-0.126191	60	C/T
A_53_P175407	60	chr2	129889095	129889154	0	_	-0.00200677	60	1	_17_	0.135608	43	0	_	-0.151958	60	C/T
A_67_P00546513	60	chr2	162229031	162229090	1	_43_	0.78237	42	1	_43_	0.791831	42	0	_	0.137206	60	T/A
A_67_P04627093	60	chr2	102394392	102394451	1	_27_	0.505529	33	0	_	0.109088	60	0	_	-0.0476483	60	A/G
A_67_P00533054	60	chr2	154882615	154882674	0	_	-0.071108	60	1	_20_	0.522632	40	1	_20_	0.455401	40	C/G
A_67_P04749174	60	chr2	155045454	155045513	0	_	-0.0314942	60	0	_	0.608957	60	1	_43_	0.30157	42	A/T
A_53_P139171	60	chr2	122055219	122055278	1	_32_	0.596494	31	1	_32_	0.245303	31	1	_32_	0.631831	31	G/A
A_67_P00539028	56	chr2	158198032	158198087	1	_54_	0.621374	53	1	_54_	0.313461	53	0	_	0.19139	56	C/T
A_67_P04451901	60	chr2	22569041	22569100	1	_46_	0.543538	45	0	_	0.14607	60	0	_	0.177687	60	C/G
A_53_P109676	60	chr2	79083917	79083976	0	_	-0.260857	60	0	_	-0.0580009	60	1	_38_	-0.0391731	37	T/C
A_67_P04724878	60	chr2	144414905	144414964	0	_	0.129568	60	0	_	-0.075565	60	1	_11_	0.297434	49	T/C
A_67_P04690078	60	chr2	129204685	129204744	0	_	-0.000403833	60	1	_52_	0.25171	51	0	_	-0.00209184	60	A/T
A_67_P04726720	60	chr2	145268894	145268953	0	_	-0.00353909	60	0	_	-0.13227	60	1	_10_	-0.0175817	50	G/T
A_67_P04562347	60	chr2	71914319	71914378	1	_49_	-0.0476801	48	1	_49_	0.0935853	48	0	_	-0.126921	60	A/T
A_53_P100797	60	chr2	5868078	5868137	0	_	-0.17529	60	0	_	-0.050094	60	1	_56_	1.51454	55	T/C
A_53_P156563	60	chr2	86442340	86442399	0	_	0.500865	60	1	_54_	0.306299	53	0	_	0.0324053	60	A/C
A_53_P155947	60	chr2	20701051	20701110	1	_43_	0.26009	42	0	_	-0.281453	60	0	_	-0.309171	60	T/C
A_67_P04666229	60	chr2	119524213	119524272	1	_24_	0.451414	36	1	_24_	0.275903	36	1	_24_	0.319948	36	A/G
A_67_P04617770	60	chr2	97340703	97340762	0	_	0.240349	60	1	_32_	1.20941	31	1	_32_	0.858406	31	G/A
A_67_P04489551	60	chr2	37887379	37887438	1	_52_	-0.19744	51	1	_52_	-0.0922454	51	0	_	-0.241855	60	C/A
A_67_P04726071	60	chr2	145005942	145006001	0	_	0.0272819	60	0	_	0.0885211	60	1	_12_	0.383208	48	A/G
A_53_P180317	60	chr2	62873033	62873092	0	_	0.0132963	60	0	_	-0.12669	60	1	_12_	0.477583	48	T/C
A_67_P04748814	60	chr2	154896522	154896581	0	_	-0.113306	60	1	_41_	0.569111	40	0	_	0.150978	60	T/C
A_53_P107922	60	chr2	160120749	160120808	0	_	-0.0557168	60	0	_	-0.0450139	60	1	_1_	0.00809315	59	A/G
A_67_P04692276	60	chr2	130173751	130173810	0	_	0.0871261	60	1	_33_	0.912568	32	1	_33_	0.847209	32	T/C
A_67_P04808464	58	chr2	180123810	180123867	0	_	0.978603	58	1	_14_	0.857011	44	0	_	0.765878	58	T/G
A_53_P177369	60	chr2	119351873	119351932	0	_	-0.169147	60	0	_	-0.468059	60	1	_58_	-0.273496	57	C/T
A_67_P04603087	57	chr2	90937215	90937271	1	_18_	1.10162	39	1	_18_	1.07704	39	0	_	-0.0423889	57	C/T
A_67_P04730249	60	chr2	146705673	146705732	2	_15_38_	0.676514	22	2	_15_38_	0.751966	22	0	_	-0.204467	60	
A_67_P00473106	60	chr2	118460530	118460589	1	_34_	-0.00741565	33	1	_34_	-0.0837832	33	0	_	-0.181047	60	T/A
A_67_P04721797	60	chr2	143186777	143186836	1	_56_	0.252208	55	0	_	0.106925	60	0	_	0.13543	60	A/G
A_67_P04598830	60	chr2	88695015	88695074	1	_23_	0.722141	37	1	_23_	0.652777	37	0	_	-0.22372	60	T/A
A_67_P04540732	60	chr2	62522447	62522506	1	_38_	0.270895	37	0	_	-0.0861001	60	1	_38_	0.420773	37	C/A
A_67_P04448878	60	chr2	20832660	20832719	1	_34_	0.374838	33	0	_	-0.0521852	60	0	_	0.0352925	60	C/A
A_67_P00518110	60	chr2	145174457	145174516	2	_2_43_	0.205702	40	0	_	-0.0861064	60	0	_	-0.225053	60	
A_67_P04792536	60	chr2	172170960	172171019	0	_	-0.342652	60	0	_	-0.795837	60	1	_42_	-0.434186	41	A/G
A_67_P00538719	60	chr2	158025405	158025464	1	_46_	0.139227	45	0	_	-0.317116	60	0	_	-0.0384211	60	A/G
A_67_P04579605	60	chr2	78815879	78815938	0	_	0.00702599	60	0	_	0.0164113	60	1	_58_	0.688766	57	A/G
A_53_P123053	56	chr2	153583952	153584007	1	_49_	0.263302	48	0	_	-0.0534622	56	0	_	0.0285699	56	A/G
A_67_P04652456	60	chr2	113904312	113904371	1	_13_	0.492158	47	0	_	0.597994	60	0	_	0.0551112	60	G/A
A_67_P04663664	60	chr2	118551261	118551320	1	_11_	1.24061	49	1	_11_	1.50463	49	1	_11_	1.03256	49	G/C
A_67_P00424794	60	chr2	86238950	86239009	1	_18_	0.0193933	42	1	_18_	-0.311081	42	0	_	0.0690845	60	T/G
A_67_P04676290	60	chr2	123587171	123587230	0	_	-0.198754	60	0	_	-0.00318398	60	1	_24_	0.183874	36	T/C
A_67_P04504418	60	chr2	45193266	45193325	1	_49_	-0.37468	48	0	_	-0.0452557	60	1	_49_	-0.260199	48	T/A
A_67_P04751343	60	chr2	155830728	155830787	0	_	-0.160198	60	1	_53_	-0.000981611	52	1	_53_	-0.546041	52	C/G
A_53_P151793	60	chr2	24613395	24613454	1	_5_	-0.0499124	55	0	_	0.226759	60	0	_	-0.000445607	60	A/C
A_67_P04584456	60	chr2	80891944	80892003	0	_	0.237653	60	1	_8_	0.289281	52	0	_	0.00662401	60	G/A
A_67_P00422651	58	chr2	84562843	84562900	1	_23_	0.204564	35	1	_23_	0.18883	35	0	_	-0.220724	58	T/C
A_67_P04724293	60	chr2	144185134	144185193	0	_	-0.169795	60	0	_	0.158851	60	1	_7_	0.197546	53	G/T
A_53_P119740	60	chr2	69694554	69694613	1	_52_	-0.036778	51	1	_52_	0.355598	51	0	_	-0.128011	60	A/G
A_67_P00515688	60	chr2	143715737	143715796	0	_	-0.140936	60	0	_	0.0162146	60	1	_19_	0.23751	41	A/G
A_67_P04427401	60	chr2	10485528	10485587	0	_	0.0329369	60	0	_	0.0658996	60	1	_50_	0.245263	49	A/C
A_67_P00575540	60	chr2	181589899	181589958	1	_52_	-0.429742	51	0	_	-0.180413	60	0	_	-0.245299	60	T/C
A_53_P172868	52	chr2	153916376	153916427	1	_27_	0.585265	26	0	_	-0.063073	52	0	_	-0.0682735	52	A/C
A_67_P04526932	60	chr2	56347651	56347710	1	_50_	0.507938	49	0	_	0.062564	60	0	_	0.250283	60	T/G
A_67_P00446745	60	chr2	102497119	102497178	0	_	-0.102455	60	0	_	0.726126	60	1	_27_	0.84652	33	C/T
A_67_P00558307	60	chr2	168756617	168756676	0	_	0.121897	60	0	_	-0.29737	60	2	_19_46_	0.70268	26	
A_67_P04524324	60	chr2	54785631	54785690	1	_23_	0.159784	37	0	_	-0.235299	60	0	_	0.0111921	60	C/G
A_53_P169615	53	chr2	145631338	145631390	1	_39_	0.758323	38	1	_39_	0.321335	38	0	_	0.377417	53	C/T
A_67_P04765690	60	chr2	161548838	161548897	0	_	1.26684	60	0	_	0.961991	60	2	_26_57_	1.52651	30	
A_67_P04597443	60	chr2	87850197	87850256	1	_17_	1.04153	43	1	_17_	0.88296	43	0	_	0.0836181	60	T/A
A_67_P04497923	60	chr2	42236614	42236673	1	_33_	0.551825	32	0	_	-0.00417676	60	1	_33_	0.590144	32	C/T
A_67_P00365587	60	chr2	50003719	50003778	0	_	-0.0621566	60	0	_	-0.479418	60	2	_3_58_	0.278156	54	
A_67_P04622310	60	chr2	100230056	100230115	1	_9_	0.287167	51	0	_	0.156398	60	0	_	-0.0757699	60	A/G
A_67_P04626101	60	chr2	101974183	101974242	1	_8_	0.015047	52	0	_	-0.0382617	60	0	_	0.0121946	60	G/C
A_67_P04665325	60	chr2	119184550	119184609	1	_49_	0.11332	48	1	_49_	0.386973	48	0	_	-0.138458	60	C/T
A_53_P119738	60	chr2	172645445	172645504	0	_	1.09894	60	0	_	0.708313	60	1	_5_	0.944499	55	C/T
A_53_P144708	60	chr2	87713726	87713785	1	_47_	0.41325	46	1	_47_	0.38979	46	0	_	-0.312996	60	C/T
A_67_P04589068	60	chr2	83512524	83512583	1	_59_	-0.101575	58	1	_59_	-0.184713	58	0	_	-0.128751	60	C/T
A_67_P04517867	60	chr2	51718255	51718307	1	_30_	0.569723	29	0	_	0.266215	53	1	_30_	0.595987	29	T/C
A_67_P04447425	60	chr2	20213468	20213527	1	_45_	-0.0664746	44	0	_	-0.0224557	60	1	_45_	-0.167605	44	A/G
A_53_P171576	60	chr2	52867798	52867857	1	_57_	0.401354	56	0	_	-0.207167	60	1	_57_	0.294825	56	C/T
A_53_P100476	60	chr2	120905435	120905494	1	_31_	0.732455	30	0	_	1.21066	60	1	_31_	0.930463	30	T/C
A_67_P04494898	60	chr2	40748504	40748563	1	_22_	0.828247	38	0	_	-0.399472	60	1	_22_	0.25331	38	C/T
A_67_P00368658	60	chr2	51833046	51833105	1	_37_	2.45678	36	0	_	0.193458	60	1	_37_	2.10641	36	G/A
A_53_P142959	51	chr2	38182019	38182069	1	_34_	0.531561	33	0	_	0.0265093	51	1	_34_	0.523223	33	C/G
A_67_P00426922	60	chr2	88615586	88615645	1	_25_	-0.276298	35	1	_25_	-0.68184	35	0	_	-0.0936131	60	G/A
A_67_P04743443	60	chr2	152750091	152750150	1	_44_	0.304443	43	1	_44_	-0.296537	43	0	_	0.625711	60	A/G
A_67_P04755669	60	chr2	157522531	157522590	1	_40_	-0.0202008	39	0	_	-0.0181384	60	1	_40_	-0.072404	39	G/A
A_67_P04637418	60	chr2	106563207	106563266	0	_	0.034845	60	1	_32_	0.0193093	31	0	_	-0.103889	60	C/A
A_67_P00432288	60	chr2	92434644	92434703	1	_60_	0.090084	59	0	_	-0.0876665	60	0	_	-0.161536	60	
A_67_P04445998	60	chr2	19463927	19463986	1	_21_	0.363343	39	0	_	-0.244946	60	0	_	-0.106244	60	C/T
A_53_P119622	60	chr2	153632998	153633057	1	_12_	-0.0652536	48	2	_12_23_	-0.0539916	37	2	_12_23_	-0.238253	37	T/C
A_67_P04654933	60	chr2	115008565	115008624	1	_38_	-0.00501649	37	1	_38_	-0.0908425	37	0	_	0.0807978	60	G/A
A_67_P00506254	60	chr2	137914166	137914225	0	_	-0.151264	60	0	_	-0.0911396	60	1	_23_	-0.194142	37	A/T
A_67_P04480769	60	chr2	33893163	33893222	2	_4_15_	0.227481	45	0	_	0.102964	60	0	_	0.210067	60	
A_67_P04721397	60	chr2	142961914	142961973	1	_42_	0.116768	41	0	_	-0.490563	60	0	_	-0.504475	60	G/T
A_67_P04412453	60	chr2	3994572	3994631	0	_	0.10126	60	0	_	-0.20416	60	1	_11_	0.724375	49	A/G
A_67_P04621745	60	chr2	99912645	99912704	0	_	0.0215393	60	0	_	0.553779	60	1	_6_	0.267479	54	G/A
A_67_P04611296	60	chr2	94051254	94051313	2	_20_51_	0.592043	30	0	_	-0.0710689	60	2	_20_51_	0.402156	30	
A_67_P04572671	60	chr2	76047087	76047146	1	_3_	0.212132	57	0	_	0.110095	60	1	_3_	0.235713	57	C/T
A_67_P04745760	60	chr2	153619056	153619115	1	_14_	0.706511	46	0	_	0.0191065	60	0	_	-0.166693	60	C/G
A_67_P04755408	60	chr2	157421919	157421978	1	_36_	0.193552	35	1	_36_	-0.0516551	35	1	_36_	0.190677	35	T/C
A_67_P04633786	60	chr2	105043462	105043521	1	_32_	-0.247411	31	0	_	0.281332	60	0	_	-0.51529	60	T/A
A_53_P167880	60	chr2	148446064	148446123	1	_52_	0.249247	51	1	_52_	0.190884	51	0	_	0.243384	60	C/T
A_53_P171601	60	chr2	86099284	86099343	1	_31_	-0.094395	30	1	_31_	0.153522	30	0	_	-0.0614503	60	C/T
A_67_P04747585	60	chr2	154363938	154363997	1	_57_	-0.0852141	56	0	_	0.228342	60	0	_	-0.0602303	60	C/A
A_67_P00532861	60	chr2	154742721	154742780	0	_	-0.0541707	60	0	_	0.844679	60	1	_43_	0.969272	42	T/C
A_67_P00562401	60	chr2	170922197	170922256	0	_	1.75273	60	1	_26_	1.52027	34	1	_26_	1.87727	34	A/G
A_67_P04496709	60	chr2	41691547	41691606	1	_27_	1.26823	33	0	_	-0.0750851	60	1	_27_	1.06451	33	A/G
A_67_P04555279	60	chr2	68990016	68990075	1	_8_	0.26978	52	0	_	0.276049	60	0	_	0.329742	60	T/C
A_67_P00546526	60	chr2	162235106	162235165	1	_46_	0.415132	45	1	_46_	0.1201	45	0	_	0.247257	60	A/T
A_67_P04749909	58	chr2	155316611	155316668	0	_	0.0627908	58	1	_44_	0.27683	43	1	_44_	1.24343	43	A/G
A_53_P137845	52	chr2	153562438	153562489	1	_38_	0.791795	37	0	_	0.152041	52	1	_38_	0.649847	37	A/G
A_67_P04806656	60	chr2	179469246	179469305	0	_	0.785265	60	1	_28_	0.677252	32	1	_28_	0.802338	32	C/A
A_53_P170731	60	chr2	130367820	130367879	0	_	-0.174309	60	2	_18_48_	0.396341	29	0	_	1.70714	60	
A_67_P04615507	60	chr2	96282079	96282138	1	_14_	-0.140223	46	1	_14_	-0.281711	46	1	_14_	-0.0372761	46	G/A
A_67_P04611580	60	chr2	94155469	94155528	0	_	0.172467	60	0	_	0.126541	60	1	_31_	0.297207	30	G/A
A_67_P04593226	60	chr2	85379018	85379077	0	_	-0.211781	60	1	_15_	0.114431	45	0	_	-0.103973	60	G/T
A_67_P04483252	60	chr2	34841425	34841484	1	_8_	0.146178	52	0	_	0.122518	60	0	_	-0.0204443	60	T/C
A_67_P04647739	60	chr2	111916760	111916819	1	_50_	0.35068	49	0	_	0.359126	60	1	_50_	0.430933	49	G/A
A_53_P146041	56	chr2	126751680	126751735	1	_24_	0.226479	32	1	_24_	0.00688979	32	0	_	-0.276796	56	G/A
A_67_P00365439	60	chr2	49931832	49931891	0	_	0.115774	60	0	_	0.204735	60	1	_47_	-0.0738228	46	A/C
A_67_P04766394	60	chr2	161832109	161832168	1	_24_	0.34648	36	1	_24_	0.100861	36	1	_24_	0.218128	36	T/C
A_67_P04692032	60	chr2	130091269	130091328	0	_	-0.0427267	60	1	_49_	0.199463	48	1	_49_	0.0691462	48	A/G
A_67_P00448606	60	chr2	103457853	103457912	1	_17_	0.197884	43	1	_17_	0.113574	43	0	_	-0.00177721	60	G/A
A_67_P04412270	60	chr2	3925778	3925837	0	_	-0.15281	60	0	_	-0.0830982	60	1	_47_	-0.159389	46	A/G
A_53_P160401	60	chr2	126931824	126931883	0	_	0.0556851	60	0	_	0.0652332	60	1	_2_	-0.794594	58	C/T
A_53_P171485	60	chr2	143954499	143954558	0	_	-0.293998	60	0	_	-0.122438	60	1	_4_	-0.00639248	56	A/T
A_67_P00520026	60	chr2	146198870	146198929	1	_29_	1.38417	31	1	_29_	1.53137	31	0	_	0.0107039	60	T/C
A_67_P04765471	60	chr2	161457597	161457656	1	_25_	-0.158997	35	1	_25_	0.0881772	35	1	_25_	0.0686616	35	T/A
A_67_P00476233	60	chr2	120237131	120237190	0	_	-0.0868371	60	0	_	0.193397	60	1	_50_	0.00708518	49	T/G
A_53_P174415	60	chr2	152374843	152374902	0	_	0.12976	60	0	_	0.385821	60	1	_17_	0.397007	43	T/A
A_67_P04597079	60	chr2	87638166	87638225	0	_	2.94593	60	1	_23_	2.21482	37	0	_	-0.144652	60	C/T
A_67_P04517522	60	chr2	51556289	51556348	1	_24_	0.422982	36	0	_	0.265646	60	1	_24_	0.458188	36	A/G
A_67_P04517291	60	chr2	51459413	51459472	1	_52_	-0.0548185	51	0	_	-0.215024	60	0	_	-0.150412	60	G/A
A_67_P04496461	60	chr2	41533305	41533364	2	_20_47_	0.899813	26	0	_	-0.0146696	60	0	_	0.792377	60	
A_67_P00549995	60	chr2	164222207	164222266	1	_28_	0.929019	32	1	_28_	0.967851	32	0	_	0.832388	60	T/G
A_53_P140917	60	chr2	60455516	60455575	0	_	-0.0368586	60	0	_	0.00237444	60	1	_11_	0.339102	49	G/A
A_67_P04665076	60	chr2	119094937	119094996	0	_	4.99496	60	0	_	4.41925	60	1	_48_	0.0573196	47	T/C
A_67_P00433923	60	chr2	93281666	93281725	0	_	0.0719053	60	2	_15_41_	0.50442	25	0	_	0.0877718	60	
A_67_P04726464	60	chr2	145162959	145163018	0	_	0.0754875	60	0	_	-0.0418552	60	1	_1_	1.64364	59	C/T
A_67_P04495346	60	chr2	40976475	40976534	1	_6_	0.542936	54	0	_	0.127456	60	0	_	0.505019	60	G/A
A_53_P178131	60	chr2	152812406	152812465	2	_17_36_	0.0479263	24	0	_	-0.048085	60	0	_	0.137644	60	
A_67_P04411456	60	chr2	3527875	3527934	0	_	-0.00435702	60	0	_	-0.234916	60	1	_35_	0.0143191	34	T/C
A_67_P00545546	60	chr2	161717745	161717804	1	_37_	0.611059	36	1	_37_	0.633306	36	0	_	0.171041	60	C/T
A_67_P04605166	60	chr2	91686365	91686424	0	_	0.392915	60	1	_51_	0.493596	50	0	_	0.395363	60	C/A
A_67_P04546902	60	chr2	65328446	65328505	1	_49_	0.624131	48	0	_	-0.0373505	60	0	_	-0.238901	60	T/C
A_67_P04668032	60	chr2	120166169	120166228	0	_	-0.509555	60	0	_	-0.178293	60	1	_43_	0.239091	42	T/C
A_67_P04725998	60	chr2	144979009	144979068	0	_	-0.156094	60	0	_	-0.00703063	60	1	_54_	1.21954	53	A/G
A_67_P04504144	60	chr2	45068000	45068059	2	_6_23_	0.47383	37	0	_	-0.224657	60	2	_6_23_	0.508719	37	
A_53_P130759	60	chr2	172627871	172627930	0	_	-0.308366	60	1	_38_	-0.39845	37	1	_38_	-0.33983	37	C/T
A_53_P148648	60	chr2	130364943	130365002	0	_	0.0289985	60	1	_12_	0.181144	48	0	_	0.165151	60	C/T
A_67_P04785092	60	chr2	169134503	169134562	0	_	-0.264895	60	0	_	-0.186068	60	1	_54_	-0.000446506	53	G/A
A_67_P00531172	60	chr2	153636618	153636677	1	_34_	0.889237	33	1	_34_	0.859304	33	1	_34_	0.668776	33	T/G
A_67_P00467770	60	chr2	115543607	115543666	1	_57_	0.648691	56	1	_57_	0.938182	56	0	_	-0.161467	60	C/T
A_67_P04509296	60	chr2	47835923	47835982	1	_4_	0.0632357	56	0	_	-0.00309966	60	1	_4_	0.00880437	56	G/C
A_67_P00515744	60	chr2	143744904	143744963	0	_	0.133576	60	0	_	0.268752	60	1	_55_	0.602453	54	A/C
A_67_P04457073	60	chr2	25096635	25096694	1	_22_	-0.135674	38	0	_	0.05897	60	0	_	-0.0608844	60	C/T
A_67_P00531426	60	chr2	153824194	153824253	0	_	-0.0388236	60	0	_	0.0119822	60	2	_15_52_	0.628272	36	
A_67_P04748787	60	chr2	154888172	154888231	0	_	0.229204	60	1	_50_	0.345046	49	1	_50_	0.477722	49	T/C
A_67_P04724474	58	chr2	144247048	144247105	0	_	-0.231203	58	0	_	0.14089	58	1	_14_	0.340204	44	A/T
A_53_P131856	60	chr2	87291152	87291211	1	_44_	0.359225	43	1	_44_	0.3321	43	0	_	0.20457	60	A/C
A_67_P04692398	60	chr2	130223880	130223939	0	_	0.0621201	60	2	_25_50_	0.725715	24	0	_	-0.090748	60	
A_53_P103156	60	chr2	164880968	164881027	1	_35_	0.413435	34	0	_	0.643172	60	1	_35_	0.285895	34	T/C
A_67_P04616848	60	chr2	96903686	96903745	0	_	0.129285	60	0	_	0.0415573	60	1	_31_	0.4532	30	C/T
A_67_P04750725	60	chr2	155620079	155620138	0	_	0.0763059	60	0	_	0.120079	60	1	_37_	-0.0304003	36	G/C
A_53_P166317	60	chr2	105023274	105023333	1	_48_	1.18313	47	0	_	1.07442	60	1	_48_	1.12469	47	C/T
A_67_P04757458	60	chr2	158208728	158208787	1	_44_	0.39401	43	1	_44_	0.320191	43	0	_	-0.347126	60	C/T
A_67_P00492744	60	chr2	130049596	130049655	0	_	-0.119858	60	1	_41_	-0.125159	40	0	_	-0.0949289	60	C/T
A_67_P00432268	60	chr2	92420144	92420203	1	_45_	-0.0356184	44	0	_	-0.117466	60	0	_	-0.304764	60	T/A
A_67_P04807527	60	chr2	179801941	179802000	2	_6_54_	0.950928	47	2	_6_54_	0.966752	47	2	_6_54_	1.2366	47	
A_67_P04497083	60	chr2	41854292	41854351	2	_20_31_	0.534732	29	0	_	-0.0146868	60	2	_20_31_	0.576591	29	
A_67_P04752402	59	chr2	156236542	156236600	0	_	0.345184	59	1	_47_	0.47307	46	1	_47_	0.222131	46	T/C
A_67_P00549986	60	chr2	164213940	164213999	1	_60_	-0.000177775	59	1	_60_	0.0622912	59	0	_	-0.209588	60	
A_53_P109932	60	chr2	153586875	153586934	1	_29_	0.716164	31	0	_	0.0266553	60	0	_	0.068121	60	T/C
A_67_P04616688	60	chr2	96817966	96818025	1	_41_	0.34937	40	1	_41_	0.156734	40	0	_	-0.0925635	60	A/G
A_67_P04459205	60	chr2	25814811	25814870	1	_19_	0.200709	41	0	_	0.0375127	60	0	_	0.0752606	60	T/C
A_67_P04497939	60	chr2	42244724	42244783	2	_37_52_	0.697505	36	0	_	-0.00456999	60	0	_	0.529534	60	
A_67_P04793127	60	chr2	172466131	172466190	0	_	-0.140969	60	1	_30_	0.369604	30	0	_	-0.118058	60	C/T
A_67_P04700080	60	chr2	133445352	133445411	0	_	0.0382663	60	0	_	-0.10862	60	1	_42_	0.146376	41	T/C
A_53_P124370	60	chr2	120303537	120303596	0	_	-0.162086	60	0	_	0.0387545	60	1	_27_	0.513072	33	G/T
A_67_P04786278	60	chr2	169594108	169594167	1	_16_	0.36505	44	1	_16_	0.358396	44	1	_16_	0.388258	44	C/T
A_53_P148525	57	chr2	118317471	118317527	0	_	-0.595534	57	1	_43_	-0.518201	42	1	_43_	-0.312957	42	G/A
A_53_P106302	60	chr2	155453660	155453719	0	_	0.48605	60	0	_	-0.0512122	60	1	_58_	0.443138	57	A/G
A_67_P04752832	60	chr2	156402228	156402287	1	_58_	-0.401603	57	0	_	-0.314575	60	0	_	0.0087016	60	A/G
A_67_P00518123	60	chr2	145181036	145181095	0	_	-0.115718	60	0	_	-0.273193	60	1	_12_	-0.09772	48	T/G
A_67_P00573133	58	chr2	180331723	180331780	0	_	0.772812	58	1	_24_	0.493076	34	1	_24_	0.589836	34	A/G
A_67_P04693132	60	chr2	130480194	130480253	0	_	-0.107921	60	1	_29_	0.643724	31	0	_	-0.0823004	60	A/G
A_67_P00567360	60	chr2	173910751	173910810	1	_40_	0.377642	39	1	_40_	0.312569	39	1	_40_	0.366287	39	A/G
A_67_P00445330	60	chr2	101752036	101752095	0	_	-0.186992	60	0	_	0.163908	60	1	_28_	0.377005	32	G/A
A_67_P04756950	60	chr2	158012036	158012095	0	_	-0.0643803	60	1	_30_	0.503732	30	1	_30_	0.453557	30	A/G
A_67_P04631042	60	chr2	103931552	103931611	1	_37_	-0.051507	36	1	_37_	0.141909	36	1	_37_	-0.157574	36	C/T
A_67_P00448592	60	chr2	103451954	103452013	1	_5_	0.61185	55	1	_5_	0.504667	55	0	_	-0.217456	60	G/A
A_67_P00492704	60	chr2	130007651	130007710	0	_	-0.137439	60	1	_45_	0.0466208	44	0	_	-0.0550559	60	A/G
A_67_P00407487	60	chr2	75270096	75270155	0	_	-0.178805	60	0	_	-0.276998	60	1	_58_	-0.189525	57	C/T
A_67_P04627200	60	chr2	102441441	102441500	0	_	-0.319534	60	1	_12_	0.595197	48	1	_12_	0.438824	48	G/A
A_53_P172351	60	chr2	163441009	163441068	0	_	0.0462437	60	0	_	-0.0719648	60	1	_29_	0.213335	31	T/C
A_67_P00425835	60	chr2	87443816	87443875	1	_20_	1.23	40	1	_20_	1.14352	40	0	_	0.103029	60	A/G
A_67_P04661743	60	chr2	117821971	117822030	0	_	0.136804	60	1	_51_	0.238689	50	1	_51_	0.247693	50	T/G
A_67_P00518755	60	chr2	145525799	145525858	0	_	0.0704725	60	0	_	-0.106188	60	1	_18_	0.688213	42	G/C
A_67_P04774955	60	chr2	165171861	165171920	1	_57_	-0.00533136	56	1	_57_	-0.134467	56	0	_	-0.33324	60	G/A
A_67_P00468724	60	chr2	116024077	116024136	1	_32_	0.653272	31	1	_32_	0.653635	31	1	_32_	0.678076	31	T/C
A_67_P04750372	60	chr2	155490844	155490903	0	_	-0.152588	60	1	_46_	0.557083	45	1	_46_	0.495132	45	T/G
A_67_P00549720	60	chr2	164076343	164076402	0	_	0.91737	60	1	_33_	0.681662	32	1	_33_	0.741119	32	A/C
A_67_P04726096	59	chr2	145016254	145016312	0	_	0.151616	59	0	_	0.32121	59	1	_17_	0.47502	42	G/A
A_67_P04744048	60	chr2	152977326	152977385	1	_2_	-0.0765363	58	0	_	-0.0452246	60	0	_	-0.133031	60	T/A
A_67_P04518638	60	chr2	52010247	52010306	0	_	1.11321	60	0	_	0.0867829	60	1	_33_	0.658505	32	T/A
A_53_P123155	60	chr2	50013487	50013546	0	_	0.0043249	60	0	_	0.0993044	60	1	_45_	0.392765	44	A/G
A_67_P04511472	60	chr2	48849595	48849654	0	_	-0.0686653	60	0	_	-0.134769	60	1	_51_	0.0623047	50	T/C
A_53_P116502	55	chr2	145540287	145540341	0	_	-0.0175009	55	0	_	-0.0492867	55	1	_21_	0.470837	34	A/G
A_67_P04507138	60	chr2	46556900	46556959	1	_39_	1.54725	38	0	_	0.12557	60	0	_	0.188822	60	C/T
A_53_P161349	60	chr2	117943223	117943282	1	_42_	-0.129923	41	1	_42_	-0.256084	41	1	_42_	-0.520326	41	G/A
A_53_P133900	60	chr2	143729030	143729089	0	_	0.0835358	60	0	_	0.284202	60	1	_1_	-0.314318	59	
A_67_P04416676	60	chr2	5722266	5722325	0	_	-0.128587	60	1	_24_	0.109263	36	0	_	0.0999944	60	A/G
A_53_P160342	60	chr2	164638667	164638726	1	_1_	0.234832	59	1	_1_	0.0957039	59	0	_	0.0569662	60	
A_67_P04538418	60	chr2	61491603	61491662	0	_	0.108568	60	0	_	0.300921	60	1	_34_	0.00696609	33	T/G
A_53_P166461	60	chr2	85613460	85613519	1	_60_	-0.798432	59	1	_60_	-0.642783	59	0	_	0.16364	60	T/C
A_67_P00424406	60	chr2	85887976	85888035	0	_	0.0591827	60	1	_37_	0.115304	36	0	_	-0.020131	60	T/G
A_67_P04812473	60	chr2	181556903	181556962	1	_36_	0.129187	35	0	_	-0.0563362	60	0	_	-0.0508263	60	G/T
A_67_P00445485	60	chr2	101825615	101825674	0	_	-0.516959	60	1	_53_	-0.531266	52	1	_53_	-0.744995	52	G/T
A_67_P04719604	60	chr2	142162180	142162239	1	_16_	0.0744687	44	0	_	-0.329323	60	0	_	0.0583824	60	G/A
A_67_P04790055	60	chr2	171113583	171113642	2	_1_49_	-0.047615	47	2	_1_49_	0.000481485	47	2	_1_49_	-0.00217258	47	
A_67_P04783737	60	chr2	168577104	168577163	1	_13_	0.296661	47	1	_13_	0.40321	47	1	_13_	0.390068	47	G/A
A_67_P04750679	60	chr2	155600226	155600285	0	_	-0.046466	60	0	_	0.873261	60	1	_56_	0.892516	55	T/C
A_53_P112605	60	chr2	113647532	113647591	1	_18_	0.10586	42	1	_18_	0.206544	42	0	_	0.0232695	60	A/G
A_53_P109028	60	chr2	154758654	154758713	0	_	-0.213798	60	1	_10_	0.590119	50	1	_10_	0.493889	50	C/G
A_67_P04519916	60	chr2	52459793	52459852	1	_51_	0.425601	50	0	_	0.0309966	60	0	_	0.591133	60	T/A
A_67_P04619094	60	chr2	98147118	98147177	0	_	-0.0451918	60	2	_50_53_	0.248439	49	0	_	-0.0603242	60	
A_67_P04561307	60	chr2	71511210	71511269	1	_21_	0.514752	39	1	_21_	0.364185	39	0	_	0.0416632	60	G/A
A_67_P04448914	60	chr2	20849008	20849067	1	_46_	0.37874	45	0	_	-0.0324844	60	0	_	0.0835665	60	T/C
A_53_P100038	60	chr2	104967391	104967450	0	_	-0.167182	60	0	_	-0.250823	60	1	_3_	0.0362455	57	G/A
A_67_P04557121	60	chr2	69668365	69668424	1	_60_	-0.156544	59	0	_	-0.181507	60	0	_	-0.0914054	60	
A_67_P04450036	60	chr2	21350005	21350064	1	_41_	0.517513	40	0	_	-0.0850529	60	0	_	-0.17597	60	A/G
A_67_P04528078	60	chr2	56972642	56972701	1	_6_	-0.118411	54	0	_	0.0663221	60	1	_6_	0.0349165	54	T/C
A_67_P04690469	60	chr2	129379089	129379148	0	_	0.313458	60	0	_	-0.086478	60	1	_45_	0.211443	44	A/C
A_67_P04536022	60	chr2	60464919	60464978	0	_	0.130557	60	0	_	0.0204822	60	1	_57_	0.255824	56	A/G
A_67_P04664629	60	chr2	118928093	118928152	1	_24_	0.990587	36	1	_24_	1.17015	36	1	_24_	1.10677	36	A/G
A_53_P109849	60	chr2	155572468	155572527	0	_	0.0625672	60	1	_7_	0.94115	53	1	_7_	3.48548	53	T/C
A_67_P04539970	60	chr2	62253719	62253778	0	_	-0.247174	60	0	_	0.0659891	60	1	_31_	2.78233	30	T/C
A_53_P121384	60	chr2	119703702	119703761	1	_17_	-0.0205139	43	1	_17_	-0.0384874	43	0	_	-0.0437313	60	A/G
A_67_P04628184	60	chr2	102813437	102813496	0	_	0.0710892	60	1	_49_	0.185299	48	0	_	-0.120131	60	T/G
A_67_P04517783	60	chr2	51676334	51676393	2	_26_56_	0.522037	29	0	_	-0.136031	60	2	_26_56_	0.40081	29	
A_67_P04598126	60	chr2	88269327	88269386	1	_41_	-0.30588	40	1	_41_	-0.310688	40	0	_	-0.164769	60	T/A
A_67_P04560493	60	chr2	71180517	71180576	1	_57_	-0.238301	56	0	_	-0.0939646	60	0	_	0.305395	60	G/T
A_67_P00528597	60	chr2	152192839	152192898	1	_8_	-0.811558	52	0	_	-0.246111	60	0	_	-0.465892	60	G/A
A_67_P00515950	60	chr2	143858933	143858992	0	_	0.0440727	60	0	_	0.0566745	60	1	_36_	0.250026	35	A/G
A_53_P125860	60	chr2	59434102	59434161	0	_	0.0169856	60	0	_	0.17772	60	1	_30_	0.780717	30	T/A
A_67_P00364946	60	chr2	49671654	49671713	0	_	0.463838	60	0	_	0.0302334	60	1	_30_	0.453034	30	C/T
A_67_P04725469	60	chr2	144742518	144742577	0	_	0.0571499	60	0	_	-0.0204383	60	1	_29_	0.5178	31	G/A
A_67_P04655308	60	chr2	115156436	115156495	0	_	-0.147305	60	0	_	0.0381113	60	1	_53_	-0.0664038	52	T/C
A_53_P129305	59	chr2	153828606	153828664	0	_	-0.0467881	59	0	_	-0.0459641	59	1	_56_	0.152798	55	A/T
A_53_P129430	60	chr2	125674682	125674741	0	_	0.457366	60	0	_	0.273951	60	1	_50_	0.250135	49	T/C
A_67_P04561826	60	chr2	71696121	71696180	1	_14_	0.0748914	46	1	_14_	0.241056	46	1	_14_	0.316218	46	T/C
A_67_P00444728	60	chr2	101434902	101434961	1	_4_	0.0207891	56	0	_	0.00664172	60	0	_	0.0799527	60	T/C
A_67_P04666431	60	chr2	119623090	119623149	1	_35_	0.209715	34	1	_35_	0.240017	34	0	_	0.836427	60	G/C
A_67_P04661003	60	chr2	117529174	117529233	0	_	0.211184	60	0	_	0.31596	60	1	_25_	0.500426	35	G/A
A_67_P04733726	60	chr2	148175336	148175395	2	_15_33_	-0.0818615	27	0	_	0.0322224	60	0	_	-0.0347537	60	
A_67_P04554153	59	chr2	68526603	68526661	0	_	0.0254962	59	0	_	-0.0772427	59	1	_50_	0.520229	49	T/C
A_67_P04598326	60	chr2	88388007	88388066	1	_30_	0.18793	30	1	_30_	0.247759	30	0	_	-0.0253766	60	A/T
A_67_P04785327	60	chr2	169227621	169227680	0	_	-0.103253	60	0	_	-0.274627	60	1	_21_	0.0690979	39	G/A
A_67_P04516242	60	chr2	50986611	50986670	1	_5_	0.265021	55	0	_	-0.00899595	60	0	_	0.363705	60	T/C
A_67_P04480271	60	chr2	33668545	33668604	1	_14_	-0.122504	46	0	_	0.216309	60	0	_	0.0631821	60	T/C
A_67_P00445094	60	chr2	101620788	101620847	1	_18_	0.439252	42	0	_	-0.0627678	60	0	_	-0.192538	60	C/G
A_67_P04765347	60	chr2	161403476	161403535	1	_20_	0.409549	40	1	_20_	0.176029	40	0	_	0.759373	60	T/C
A_53_P103773	55	chr2	181626705	181626759	1	_43_	0.701104	42	0	_	-0.0540934	55	1	_43_	2.38932	42	A/G
A_67_P04766330	60	chr2	161805632	161805691	1	_53_	0.24637	52	1	_53_	0.223929	52	1	_53_	0.408481	52	A/C
A_67_P04450618	60	chr2	21732025	21732084	2	_1_21_	1.27028	39	0	_	-0.0810082	60	0	_	0.239049	60	
A_67_P04730496	60	chr2	146788436	146788495	1	_44_	0.525203	43	1	_44_	0.405771	43	0	_	-0.147221	60	A/G
A_67_P04417041	60	chr2	5849976	5850035	0	_	0.00537995	60	2	_19_55_	0.193556	35	0	_	0.394534	60	
A_67_P04640501	60	chr2	108124422	108124481	1	_46_	0.367381	45	1	_46_	0.0348732	45	0	_	-0.116436	60	T/C
A_67_P04630902	57	chr2	103870438	103870494	1	_44_	0.399221	43	1	_44_	0.131626	43	1	_44_	2.15648	43	C/T
A_53_P161371	60	chr2	128428039	128428098	0	_	0.00773361	60	1	_24_	0.415373	36	0	_	-0.0483858	60	A/G
A_67_P00560016	60	chr2	169618209	169618268	1	_16_	0.4164	44	1	_16_	0.176582	44	1	_16_	0.703914	44	A/G
A_67_P04700808	60	chr2	133792004	133792063	0	_	0.0715229	60	0	_	0.0496981	60	1	_39_	-0.151993	38	A/C
A_67_P04648698	60	chr2	112357429	112357488	0	_	0.530797	60	1	_30_	0.481124	30	1	_30_	0.358102	30	G/A
A_67_P00531086	60	chr2	153598570	153598629	1	_25_	0.476262	35	0	_	0.159882	60	0	_	0.182806	60	T/C
A_67_P04479226	58	chr2	33260036	33260093	1	_48_	0.322681	47	0	_	0.223677	58	0	_	0.0139216	58	T/C
A_67_P04623167	60	chr2	100674805	100674864	1	_9_	-0.0971703	51	1	_9_	-0.018228	51	0	_	-0.109107	60	A/T
A_67_P04598797	60	chr2	88666346	88666405	1	_58_	0.935415	57	1	_58_	0.714782	57	0	_	0.0428402	60	T/C
A_67_P00531098	60	chr2	153603697	153603756	0	_	-0.295378	60	1	_37_	0.114558	36	1	_37_	0.109365	36	C/T
A_67_P04560795	60	chr2	71307398	71307457	1	_24_	0.265009	36	0	_	0.450055	60	0	_	-0.0408612	60	T/C
A_53_P153602	60	chr2	181288709	181288768	1	_44_	0.0542807	43	0	_	-0.0649844	60	0	_	-0.208065	60	A/T
A_67_P00464494	60	chr2	113773927	113773986	0	_	-0.0126754	60	1	_52_	0.0157146	51	0	_	0.0939193	60	T/A
A_67_P04743202	60	chr2	152663684	152663743	1	_38_	0.911285	37	0	_	-0.161824	60	0	_	-0.16478	60	C/T
A_67_P04785959	60	chr2	169470419	169470478	1	_14_	0.361237	46	1	_14_	0.318172	46	1	_14_	0.316655	46	G/A
A_67_P00464476	60	chr2	113762285	113762344	1	_20_	0.220821	40	1	_20_	0.19788	40	0	_	-0.0698827	60	T/C
A_67_P04417745	60	chr2	6133438	6133497	0	_	-0.000113561	60	1	_29_	0.983564	31	0	_	-0.0678688	60	A/T
A_53_P110643	60	chr2	71658808	71658867	1	_7_	0.442673	53	1	_7_	0.12455	53	0	_	0.0516494	60	C/T
A_53_P140555	49	chr2	154316294	154316342	1	_37_	0.0257946	36	0	_	-0.0418167	49	0	_	1.90422	49	A/G
A_53_P175259	60	chr2	102469188	102469247	1	_54_	0.441086	53	0	_	0.00430588	60	0	_	0.0346563	60	T/C
A_67_P00489560	60	chr2	128093303	128093362	0	_	0.109395	60	1	_35_	0.587987	34	0	_	-0.0464849	60	C/T
A_67_P04415286	60	chr2	5137641	5137700	0	_	-0.132575	60	1	_32_	0.331891	31	0	_	-0.197512	60	G/A
A_67_P04684020	60	chr2	126778067	126778126	1	_24_	0.729268	36	1	_24_	0.842071	36	0	_	0.160088	60	T/G
A_67_P04796579	60	chr2	173915253	173915312	1	_15_	0.184493	45	0	_	0.253513	60	1	_15_	1.16566	45	A/G
A_67_P00488717	59	chr2	127607600	127607658	1	_1_	-0.344428	58	1	_1_	-0.154618	58	1	_1_	0.00320812	58	
A_53_P151787	60	chr2	86951374	86951433	1	_59_	0.429248	58	1	_59_	0.0753571	58	0	_	-0.206803	60	A/T
A_67_P00526527	60	chr2	150510036	150510095	0	_	0.159432	60	0	_	0.279848	60	1	_35_	0.790207	34	T/C
A_53_P134672	60	chr2	164040215	164040274	0	_	0.604626	60	0	_	0.0974378	60	1	_33_	0.434933	32	C/A
A_67_P04654817	60	chr2	114955508	114955567	1	_50_	0.309656	49	0	_	0.164411	60	0	_	0.116622	60	C/T
A_67_P04501992	60	chr2	44157208	44157267	1	_52_	0.0770114	51	0	_	0.0220345	60	2	_52_60_	-0.0135785	51	A/G
A_67_P00333214	60	chr2	29685500	29685559	0	_	-0.0193314	60	0	_	-0.00532193	60	1	_57_	0.749569	56	A/G
A_67_P04494595	60	chr2	40599366	40599425	1	_20_	1.44569	40	0	_	0.0960177	60	1	_20_	1.38696	40	T/C
A_67_P04691243	60	chr2	129748709	129748768	0	_	0.00744115	60	0	_	0.226956	60	1	_38_	0.476653	37	G/A
A_67_P04541458	60	chr2	62840175	62840234	0	_	-0.113595	60	0	_	0.00961708	60	1	_11_	0.089873	49	C/T
A_67_P00319718	60	chr2	21154415	21154474	1	_17_	0.0223842	43	0	_	0.00744046	60	0	_	-0.181033	60	A/T
A_67_P04730794	60	chr2	146928458	146928517	1	_49_	0.396731	48	1	_49_	0.188525	48	0	_	-0.130952	60	G/T
A_67_P04495101	60	chr2	40853572	40853631	1	_46_	0.845036	45	0	_	0.130851	60	1	_46_	0.673967	45	C/A
A_67_P04627695	60	chr2	102625044	102625103	0	_	0.206311	60	1	_8_	-0.143635	52	0	_	0.0153793	60	A/G
A_67_P04555769	60	chr2	69193637	69193696	1	_60_	-0.726106	59	0	_	0.0165173	60	0	_	-0.00858296	60	
A_67_P04772486	60	chr2	164285725	164285784	1	_53_	0.786983	52	1	_53_	0.698163	52	1	_53_	0.575158	52	T/G
A_67_P04616608	60	chr2	96782046	96782105	0	_	0.397387	60	1	_59_	0.717138	58	1	_59_	0.731156	58	G/T
A_67_P04762511	60	chr2	160272087	160272146	0	_	0.0907944	60	0	_	0.369925	60	1	_59_	0.49721	58	G/A
A_67_P04595847	60	chr2	86876006	86876065	2	_3_25_	0.711276	35	3	_3_25_48_	0.511418	22	0	_	0.024219	60	
A_67_P04554658	60	chr2	68751025	68751084	1	_49_	0.510193	48	0	_	0.0905306	60	1	_49_	0.45495	48	G/A
A_67_P00530994	60	chr2	153553834	153553893	2	_26_53_	0.207559	26	0	_	0.112437	60	2	_44_58_	-0.32545	43	
A_67_P04727365	60	chr2	145521026	145521085	0	_	-0.0757962	60	0	_	-0.0390369	60	2	_29_40_	0.461029	28	
A_67_P04621496	60	chr2	99751310	99751369	1	_51_	0.711098	50	0	_	-0.18238	60	0	_	0.22676	60	T/C
A_67_P04534659	60	chr2	59907867	59907926	0	_	-0.281853	60	0	_	0.0319468	60	1	_60_	0.264949	59	T/G
A_67_P00537130	60	chr2	157157089	157157148	0	_	-0.133421	60	1	_22_	0.609748	38	0	_	0.013266	60	T/G
A_67_P04509398	60	chr2	47890357	47890416	0	_	0.0738037	60	0	_	0.119526	60	1	_2_	-0.117742	58	G/A
A_67_P04609334	60	chr2	93295219	93295278	0	_	0.119009	60	1	_55_	0.513002	54	0	_	-0.136294	60	T/G
A_67_P00473400	60	chr2	118626874	118626933	1	_17_	0.18959	43	1	_17_	0.159457	43	0	_	-0.380287	60	C/T
A_67_P04545904	60	chr2	64942569	64942628	0	_	0.137338	60	0	_	0.0110321	60	1	_43_	0.0989439	42	T/C
A_67_P00529414	60	chr2	152649771	152649830	2	_12_42_	0.44863	29	0	_	-0.0971742	60	0	_	-0.135084	60	
A_67_P04559528	60	chr2	70812679	70812738	1	_9_	0.31061	51	0	_	-0.111963	60	0	_	-0.166629	60	G/A
A_67_P04552126	60	chr2	67644320	67644379	0	_	0.120382	60	0	_	0.0750398	60	1	_23_	0.543215	37	T/C
A_67_P00472137	60	chr2	117961725	117961784	1	_54_	0.798077	53	1	_54_	0.813231	53	0	_	0.41244	60	G/A
A_67_P04691603	60	chr2	129932887	129932946	0	_	0.00719074	60	2	_18_57_	0.394391	38	0	_	0.0563196	60	
A_67_P04652754	60	chr2	114026436	114026495	1	_32_	0.288178	31	1	_32_	0.160754	31	0	_	-0.277066	60	C/T
A_67_P04598934	60	chr2	88740837	88740896	1	_44_	0.997597	43	1	_44_	0.885488	43	0	_	0.27713	60	C/A
A_53_P108196	60	chr2	145609068	145609127	1	_20_	0.170638	40	1	_20_	0.039332	40	0	_	0.187499	60	T/A
A_67_P04742229	60	chr2	152289894	152289953	1	_34_	-0.0610148	33	0	_	0.143438	60	0	_	-0.0441507	60	T/A
A_67_P00449799	60	chr2	104128036	104128095	1	_57_	-0.193779	56	1	_57_	-0.117599	56	0	_	-0.102416	60	A/G
A_67_P00425841	60	chr2	87446926	87446985	1	_41_	0.270725	40	1	_41_	0.129776	40	0	_	0.127713	60	A/G
A_67_P00293390	57	chr2	4410219	4410275	0	_	0.0831713	57	0	_	0.12796	57	1	_43_	0.671509	42	T/C
A_67_P04790771	60	chr2	171417870	171417929	0	_	0.174716	60	1	_35_	0.747809	34	1	_35_	0.743874	34	G/A
A_67_P04447213	60	chr2	20099892	20099951	1	_2_	0.235671	58	0	_	-0.0362247	60	0	_	-0.0353362	60	T/C
A_67_P04664001	60	chr2	118690696	118690755	1	_56_	-0.344841	55	1	_56_	-0.398842	55	0	_	-0.197767	60	A/C
A_67_P04675680	60	chr2	123284726	123284785	1	_21_	0.490164	39	1	_21_	0.329385	39	1	_60_	0.597412	59	G/C
A_67_P04666219	60	chr2	119514758	119514817	1	_10_	0.153363	50	0	_	0.261343	60	1	_10_	0.167124	50	A/G
A_53_P114351	60	chr2	86907419	86907478	1	_55_	0.678089	54	0	_	0.527228	60	0	_	0.135125	60	T/G
A_67_P04681591	60	chr2	125747076	125747135	2	_40_53_	0.381413	39	2	_40_53_	0.522968	39	0	_	-0.137186	60	
A_67_P00424922	58	chr2	86432660	86432717	1	_20_	1.14518	38	0	_	1.26376	58	0	_	-0.0826243	58	C/G
A_67_P04690453	60	chr2	129373752	129373811	0	_	-0.00309891	60	1	_51_	0.0216515	50	0	_	-0.294988	60	C/T
A_67_P00292684	60	chr2	4040701	4040760	0	_	0.0161538	60	0	_	0.0252242	60	1	_4_	-0.529598	56	G/A
A_53_P121539	60	chr2	101677856	101677915	0	_	0.0561407	60	1	_3_	0.069025	57	0	_	-0.0218077	60	C/A
A_67_P04596983	60	chr2	87590410	87590469	1	_42_	0.555465	41	1	_42_	0.150746	41	0	_	-0.0332913	60	G/A
A_53_P113403	60	chr2	64670682	64670741	0	_	-0.143942	60	1	_14_	0.0534256	46	0	_	-0.287343	60	T/G
A_67_P04746158	60	chr2	153788989	153789048	1	_38_	0.714267	37	1	_38_	0.776797	37	0	_	0.0699073	60	C/T
A_67_P00395576	60	chr2	68670183	68670242	1	_58_	0.10684	57	0	_	0.0896246	60	0	_	0.0999193	60	T/C
A_53_P136988	60	chr2	34769362	34769421	1	_35_	0.843887	34	0	_	-0.11185	60	0	_	0.18667	60	T/G
A_67_P04666112	60	chr2	119478586	119478645	1	_10_	0.401311	50	0	_	0.223923	60	0	_	0.366549	60	G/T
A_53_P150662	60	chr2	90929298	90929357	1	_36_	0.259407	35	1	_36_	0.216133	35	0	_	-0.00819488	60	A/G
A_53_P148139	60	chr2	120630879	120630938	0	_	0.0369327	60	0	_	-0.0570967	60	1	_18_	0.54059	42	C/T
A_67_P04623648	60	chr2	100911902	100911961	1	_14_	0.711122	46	0	_	-0.00153831	60	0	_	-0.209413	60	A/G
A_53_P100215	60	chr2	129967499	129967558	0	_	0.0686989	60	2	_31_52_	0.180203	30	0	_	-0.0433207	60	
A_67_P04753475	60	chr2	156661181	156661240	0	_	-0.000663978	60	0	_	0.00646337	60	1	_48_	1.24612	47	C/T
A_67_P04554684	60	chr2	68762003	68762062	1	_44_	0.331528	43	0	_	-0.115531	60	1	_44_	0.323572	43	T/A
A_53_P105664	60	chr2	117817889	117817948	1	_54_	1.54765	53	1	_54_	1.8809	53	1	_54_	1.52787	53	C/T
A_67_P00559362	60	chr2	169314962	169315021	1	_38_	-0.0780702	37	1	_38_	-0.00267044	37	1	_38_	0.188179	37	G/A
A_67_P04593624	60	chr2	85608702	85608761	1	_2_	0.0473784	58	1	_2_	0.147183	58	0	_	-0.240788	60	A/C
A_67_P04787857	60	chr2	170215981	170216040	1	_11_	0.0879049	49	0	_	-0.0651139	60	0	_	-0.120578	60	C/A
A_67_P04607799	60	chr2	92710664	92710723	1	_13_	0.265692	47	0	_	-0.0271607	60	0	_	0.0650734	60	C/T
A_53_P121821	59	chr2	25196172	25196230	1	_10_	0.178085	49	0	_	-0.0173069	59	0	_	-0.0154097	59	T/C
A_67_P04730603	60	chr2	146850835	146850894	1	_53_	0.346411	52	0	_	0.389653	60	0	_	-0.0982023	60	G/T
A_67_P00447321	60	chr2	102777409	102777468	2	_5_53_	1.39347	47	0	_	-0.0281974	60	2	_5_53_	1.51958	47	
A_67_P04661525	60	chr2	117746145	117746204	0	_	0.0554874	60	0	_	0.0486686	60	2	_14_44_	0.728088	29	
A_67_P00294561	60	chr2	5071374	5071433	0	_	-0.473795	60	1	_2_	-0.021077	58	1	_2_	-0.111907	58	T/G
A_67_P04517587	60	chr2	51585347	51585406	1	_51_	0.0721468	50	0	_	0.0799968	60	1	_51_	0.166777	50	G/A
A_67_P04691440	60	chr2	129860102	129860161	0	_	0.0867692	60	1	_44_	0.571031	43	0	_	0.0943445	60	C/T
A_53_P180224	60	chr2	145343123	145343182	0	_	0.0816404	60	0	_	-0.114531	60	1	_5_	0.547464	55	C/T
A_67_P04726696	60	chr2	145259584	145259643	0	_	0.0937319	60	0	_	-0.0466382	60	1	_3_	0.484189	57	T/C
A_67_P04621679	60	chr2	99867355	99867414	1	_5_	0.52888	55	0	_	-0.0113324	60	0	_	-0.0405279	60	G/A
A_67_P04468249	60	chr2	29284596	29284655	1	_12_	0.0159983	48	0	_	-0.376705	60	0	_	-0.226205	60	T/C
A_67_P00467854	60	chr2	115578190	115578249	0	_	0.52486	60	0	_	0.651239	60	1	_32_	0.368618	31	C/T
A_67_P00535348	60	chr2	156169316	156169375	0	_	-0.148619	60	0	_	0.26196	60	1	_8_	0.0865719	52	T/C
A_67_P04728125	60	chr2	145811594	145811653	3	_2_25_51_	3.74868	25	3	_2_25_51_	3.95749	25	0	_	-0.214185	60	
A_67_P04665093	60	chr2	119102201	119102260	0	_	0.120482	60	0	_	0.159981	60	1	_22_	0.0482159	38	T/A
A_67_P04640251	60	chr2	107977148	107977207	1	_26_	0.456972	34	1	_26_	0.508673	34	0	_	-0.00276571	60	C/T
A_67_P04683726	60	chr2	126653653	126653712	2	_13_53_	0.714377	39	2	_13_53_	0.594064	39	0	_	0.0449771	60	
A_53_P179895	60	chr2	121740942	121741001	1	_7_	-0.13291	53	1	_7_	-0.202401	53	1	_7_	-0.521693	53	G/A
A_67_P04692246	60	chr2	130157955	130158014	0	_	-0.000562871	60	1	_25_	0.617368	35	0	_	0.153472	60	C/T
A_67_P04765928	60	chr2	161642818	161642877	0	_	-0.0780674	60	0	_	0.0971756	60	1	_47_	0.0299712	46	A/C
A_53_P130605	60	chr2	162362525	162362584	1	_44_	0.203208	43	1	_44_	-0.132847	43	0	_	-0.241525	60	T/C
A_67_P04525749	60	chr2	55631505	55631564	1	_51_	0.237684	50	0	_	0.0471356	60	0	_	0.108945	60	G/T
A_67_P04549217	60	chr2	66275576	66275635	0	_	-0.0227908	60	0	_	0.106699	60	1	_58_	-0.225534	57	T/C
A_67_P00489513	60	chr2	128071979	128072038	0	_	-0.378636	60	1	_12_	-0.28114	48	1	_12_	-0.122133	48	G/A
A_67_P04496549	60	chr2	41611012	41611071	1	_8_	-0.00463161	52	0	_	-0.0825399	60	1	_8_	-0.205782	52	T/A
A_67_P00534415	60	chr2	155628304	155628363	0	_	-0.146454	60	2	_15_56_	0.172356	40	2	_15_56_	0.282197	40	
A_67_P04540487	60	chr2	62435213	62435272	1	_27_	0.891546	33	0	_	-0.114509	60	0	_	-0.0478596	60	C/G
A_67_P00329568	60	chr2	27744842	27744901	0	_	0.23153	60	0	_	0.0736345	60	1	_15_	0.113163	45	T/C
A_53_P163436	60	chr2	91073622	91073681	1	_51_	-0.204895	50	2	_51_52_	-0.0917715	50	0	_	-0.00676067	60	A/T
A_67_P04589450	60	chr2	83656225	83656284	0	_	0.0162153	60	1	_5_	0.0841883	55	0	_	0.0220038	60	G/A
A_67_P04451378	60	chr2	22223171	22223230	1	_14_	0.272724	46	0	_	0.00738478	60	0	_	0.00318258	60	G/A
A_67_P04811114	60	chr2	181051344	181051403	2	_3_45_	1.0135	41	0	_	0.00129527	60	0	_	0.0866788	60	
A_53_P135697	59	chr2	85577494	85577552	1	_10_	0.452557	49	1	_10_	0.290124	49	0	_	-0.0183975	59	C/T
A_67_P04594739	60	chr2	86202397	86202456	1	_45_	0.232485	44	1	_45_	0.375609	44	0	_	0.131857	60	T/A
A_67_P00548931	60	chr2	163573275	163573334	1	_31_	0.31029	30	1	_31_	0.137614	30	0	_	-0.113447	60	A/G
A_67_P04428079	60	chr2	10800573	10800632	0	_	-0.0496884	60	0	_	0.171752	60	1	_54_	0.156269	53	T/G
A_53_P173965	60	chr2	68413835	68413894	0	_	-0.0637263	60	0	_	-0.142249	60	1	_50_	0.413875	49	T/C
A_67_P04530084	60	chr2	57931315	57931374	1	_52_	0.160516	51	0	_	-0.0635168	60	1	_52_	0.0914115	51	C/T
A_67_P00493366	60	chr2	130387713	130387772	0	_	-0.250637	60	1	_17_	0.256888	43	0	_	0.0192506	60	G/C
A_67_P00329591	60	chr2	27754366	27754425	0	_	-0.123095	60	0	_	0.192741	60	1	_41_	0.99899	40	T/A
A_67_P04629368	60	chr2	103273718	103273777	1	_37_	0.565655	36	1	_37_	0.622228	36	0	_	0.709468	60	C/T
A_67_P04518415	60	chr2	51932275	51932334	0	_	0.483731	60	0	_	-0.119303	60	1	_5_	0.481974	55	A/G
A_67_P04693469	60	chr2	130636266	130636325	0	_	0.148489	60	1	_12_	0.199333	48	0	_	0.180812	60	A/G
A_67_P04486955	60	chr2	36528031	36528090	1	_53_	0.253659	52	0	_	0.145026	60	1	_53_	0.140818	52	C/A
A_67_P04632534	60	chr2	104534753	104534812	0	_	-0.0295289	60	0	_	-0.000446312	60	1	_36_	0.284791	35	C/A
A_67_P04748355	60	chr2	154688923	154688982	0	_	0.171643	60	1	_1_	0.579075	59	1	_1_	0.453753	59	
A_67_P00553337	60	chr2	166020203	166020262	0	_	0.237312	60	0	_	0.180696	60	1	_57_	0.476714	56	T/C
A_53_P136059	59	chr2	4057964	4058022	0	_	-0.0759206	59	0	_	0.0383619	59	1	_22_	0.0188163	37	G/A
A_53_P124972	47	chr2	130082412	130082458	0	_	0.176223	47	1	_31_	0.194605	30	0	_	0.119237	47	T/A
A_67_P04666628	59	chr2	119693816	119693874	1	_9_	0.236311	50	1	_9_	0.247647	50	1	_9_	0.404816	50	A/G
A_67_P04734913	60	chr2	148749964	148750023	1	_43_	0.267774	42	1	_43_	0.0371064	42	0	_	-0.065941	60	A/G
A_67_P00526541	60	chr2	150516104	150516163	0	_	-0.154473	60	0	_	-0.0668333	60	1	_11_	0.783375	49	A/G
A_53_P158220	60	chr2	134243545	134243604	0	_	0.0724927	60	0	_	0.0780722	60	1	_41_	-0.263632	40	T/C
A_67_P04601512	60	chr2	90355926	90355985	1	_2_	-0.433944	58	1	_2_	-0.467397	58	0	_	-0.107936	60	C/T
A_67_P04592600	60	chr2	85049204	85049263	0	_	-1.06696	60	2	_37_58_	-1.18567	36	0	_	-0.173791	60	
A_67_P04562317	60	chr2	71902748	71902807	1	_13_	1.14301	47	1	_13_	1.11223	47	0	_	-0.00633899	60	T/C
A_67_P04614408	60	chr2	95713021	95713080	0	_	0.153586	60	0	_	-0.200047	60	1	_15_	0.273691	45	A/G
A_67_P04668824	60	chr2	120430843	120430902	1	_13_	0.461857	47	1	_13_	0.283277	47	1	_13_	0.252624	47	C/T
A_67_P04650987	60	chr2	113316244	113316303	1	_39_	1.77641	38	1	_39_	1.46646	38	0	_	0.11983	60	T/C
A_67_P04726514	60	chr2	145191278	145191337	0	_	0.214917	60	0	_	-0.190168	60	1	_27_	-0.0357544	33	A/G
A_67_P04673866	60	chr2	122358653	122358712	1	_60_	-0.121384	59	1	_60_	-0.607264	59	1	_60_	-0.0360521	59	
A_67_P04724630	60	chr2	144302932	144302991	0	_	-0.126163	60	0	_	-0.184161	60	1	_42_	0.158091	41	C/A
A_67_P04747108	60	chr2	154190397	154190456	1	_24_	0.478874	36	0	_	0.0811376	60	0	_	0.122678	60	A/G
A_67_P04521569	60	chr2	53149496	53149555	0	_	-0.0709903	60	0	_	-0.0223907	60	1	_53_	-0.0546827	52	C/T
A_67_P04448163	60	chr2	20560991	20561050	1	_7_	0.342988	53	0	_	0.0778711	60	0	_	0.177848	60	A/G
A_67_P04495197	60	chr2	40910354	40910413	1	_31_	0.77312	30	0	_	0.0197448	60	1	_31_	0.605804	30	C/T
A_67_P04449322	60	chr2	21015627	21015686	1	_28_	0.343552	32	0	_	-0.292377	60	0	_	-0.297354	60	C/T
A_67_P04625027	60	chr2	101544072	101544131	1	_5_	0.0104704	55	0	_	-0.129773	60	0	_	-0.114188	60	A/G
A_67_P04668836	60	chr2	120436760	120436819	1	_27_	-0.343414	33	1	_27_	-0.331351	33	1	_27_	-0.572247	33	A/T
A_67_P00425788	60	chr2	87402276	87402335	1	_24_	0.446267	36	1	_24_	0.424166	36	0	_	-0.0405823	60	T/A
A_67_P04786648	60	chr2	169736625	169736684	1	_54_	-0.0442719	53	0	_	0.0199673	60	0	_	-0.164366	60	T/A
A_67_P04499349	60	chr2	42991087	42991146	1	_12_	0.553655	48	0	_	-0.104982	60	0	_	0.49682	60	G/C
A_53_P110600	60	chr2	152471666	152471725	2	_23_29_	0.478768	31	0	_	0.125454	60	0	_	0.112277	60	
A_67_P04730306	60	chr2	146725588	146725647	1	_11_	1.26907	49	1	_11_	1.03871	49	0	_	0.203232	60	C/T
A_67_P04639946	60	chr2	107812207	107812266	1	_44_	0.25665	43	1	_44_	0.261216	43	0	_	-0.199225	60	C/T
A_67_P04657775	60	chr2	116196798	116196857	0	_	0.0676546	60	0	_	0.00825674	60	1	_1_	0.0912293	59	A/G
A_67_P04462766	60	chr2	27153329	27153388	0	_	-0.0886692	60	0	_	-0.122641	60	1	_43_	0.291301	42	T/A
A_67_P04560700	60	chr2	71271118	71271177	1	_34_	0.360872	33	0	_	0.0420603	60	0	_	0.0984252	60	T/C
A_53_P125752	60	chr2	172622025	172622084	1	_25_	0.226912	35	1	_25_	0.16798	35	1	_25_	0.117546	35	C/T
A_53_P132060	60	chr2	91403648	91403707	1	_57_	0.230609	56	1	_57_	0.330108	56	0	_	0.152576	60	A/G
A_53_P143064	60	chr2	87331266	87331325	1	_30_	0.535795	30	1	_30_	0.752617	30	0	_	-0.146961	60	C/T
A_67_P04785721	60	chr2	169381650	169381709	1	_20_	1.04381	40	2	_20_46_	1.51692	25	2	_20_46_	0.873686	25	C/A
A_67_P04664598	60	chr2	118915761	118915820	0	_	-0.288346	60	0	_	-0.0726967	60	1	_31_	-0.27823	30	A/G
A_67_P04729971	60	chr2	146570010	146570069	1	_32_	3.6459	31	0	_	2.19231	60	0	_	-0.118773	60	G/A
A_67_P04860605	60	chr3	30438523	30438582	0	_	0.119443	60	1	_33_	0.306009	32	0	_	0.0525732	60	T/C
A_67_P04888636	60	chr3	43232393	43232452	1	_36_	0.2121	35	0	_	-0.231542	60	0	_	-0.21344	60	G/A
A_67_P04927919	60	chr3	62648055	62648114	0	_	0.00882534	60	1	_17_	1.05181	43	0	_	-0.0635846	60	A/G
A_67_P05063388	60	chr3	126486567	126486618	2	_10_29_	0.591073	23	1	_10_	0.716442	42	2	_10_29_	0.794239	23	T/A
A_67_P05138818	60	chr3	159175087	159175146	0	_	0.120518	60	0	_	0.0570729	60	1	_9_	2.16888	51	C/T
A_67_P04953919	60	chr3	76203031	76203090	1	_46_	0.225766	45	0	_	0.0863335	60	0	_	-0.0166215	60	C/T
A_67_P05028672	60	chr3	109972990	109973049	1	_45_	0.328472	44	0	_	0.085712	60	1	_45_	0.286998	44	G/A
A_67_P00768654	60	chr3	138117539	138117598	1	_15_	0.252195	45	1	_15_	0.328743	45	1	_15_	0.341967	45	C/G
A_67_P04905765	60	chr3	52324670	52324729	0	_	-0.397668	60	2	_19_35_	0.125829	25	1	_35_	0.283817	34	G/A
A_67_P00784442	60	chr3	147362494	147362553	2	_19_55_	-0.314478	35	2	_19_55_	-0.408369	35	2	_19_55_	-0.284205	35	
A_53_P139372	48	chr3	108332020	108332067	0	_	-0.119512	48	1	_23_	0.322654	25	0	_	-0.148013	48	A/G
A_67_P00701095	59	chr3	94489598	94489656	0	_	0.0896327	59	1	_28_	0.554361	31	1	_28_	0.488906	31	C/A
A_67_P04904350	60	chr3	51769684	51769743	0	_	0.180987	60	0	_	-0.0566339	60	1	_39_	0.427954	38	T/A
A_67_P04896406	60	chr3	47839920	47839979	1	_28_	0.237427	32	1	_21_	0.151968	39	0	_	-0.109975	60	A/G
A_67_P04974018	60	chr3	85705958	85706017	1	_35_	0.813922	34	0	_	0.0639241	60	0	_	0.0686134	60	C/T
A_67_P05066435	60	chr3	127720447	127720506	1	_23_	-0.183907	37	1	_23_	0.0863933	37	1	_23_	-0.0520694	37	T/C
A_67_P04963666	60	chr3	81249118	81249177	0	_	0.0491686	60	1	_34_	0.428534	33	0	_	0.0303869	60	C/T
A_67_P05064064	60	chr3	126769076	126769135	1	_48_	0.49044	47	1	_48_	0.564733	47	1	_48_	2.65445	47	A/G
A_67_P04866315	60	chr3	33027843	33027902	0	_	-1.58578	60	0	_	-0.439907	60	1	_59_	-0.770895	58	G/A
A_67_P05059055	60	chr3	124328345	124328404	0	_	-0.219464	60	0	_	-0.0158454	60	1	_9_	-0.00900281	51	A/G
A_67_P04832167	60	chr3	14785914	14785973	1	_19_	0.527111	41	1	_19_	0.492129	41	0	_	0.0564502	60	G/A
A_67_P05131899	60	chr3	155932535	155932594	1	_48_	0.845524	47	0	_	0.763363	60	0	_	-0.0653779	60	T/C
A_67_P05091769	60	chr3	138851256	138851315	0	_	0.501449	60	1	_49_	0.27666	48	1	_49_	0.540277	48	C/T
A_67_P05094050	60	chr3	139937615	139937674	1	_3_	1.71277	57	2	_3_50_	1.23568	46	1	_3_	1.58501	57	T/C
A_67_P05067074	60	chr3	127974660	127974719	1	_47_	0.741757	46	1	_47_	0.508087	46	1	_47_	0.75517	46	A/G
A_67_P05062824	60	chr3	126196523	126196582	2	_9_38_	0.278175	28	2	_9_38_	-0.081512	28	0	_	-0.0363951	60	
A_67_P04875932	60	chr3	37441117	37441176	1	_60_	0.105994	59	0	_	-0.148777	60	1	_60_	0.120096	59	
A_67_P05066959	60	chr3	127924747	127924806	1	_34_	0.29062	33	1	_34_	0.00836343	33	1	_34_	0.0655947	33	T/A
A_67_P05121975	60	chr3	151754635	151754694	0	_	-0.127343	60	0	_	-0.24568	60	1	_33_	0.0317428	32	A/G
A_67_P04875330	60	chr3	37192498	37192557	1	_46_	0.0304741	45	0	_	0.0149154	60	1	_46_	-0.0881494	45	A/G
A_67_P05004412	60	chr3	99681295	99681354	1	_8_	0.858534	52	1	_8_	0.078666	52	0	_	0.326997	60	C/T
A_67_P05066566	60	chr3	127776221	127776280	1	_9_	-0.25976	51	1	_9_	-0.289048	51	1	_9_	-0.233769	51	A/G
A_67_P04969784	60	chr3	83996654	83996713	0	_	0.304277	60	0	_	-0.375401	60	1	_49_	-0.341284	48	G/A
A_67_P04975549	60	chr3	86336096	86336155	1	_10_	1.56572	50	0	_	-0.115526	60	1	_10_	1.43874	50	C/T
A_67_P04952139	60	chr3	75315263	75315322	0	_	0.453512	60	0	_	-0.212824	60	1	_16_	0.447895	44	T/G
A_67_P04996927	60	chr3	96211975	96212034	0	_	-0.0344607	60	1	_7_	0.245693	53	0	_	0.0564122	60	T/C
A_67_P05094446	60	chr3	140127421	140127480	2	_17_42_	1.14424	24	2	_17_42_	0.992695	24	2	_17_42_	0.983517	24	
A_67_P04896936	60	chr3	48178133	48178182	1	_49_	0.17453	48	0	_	0.301595	50	0	_	0.00504341	50	A/T
A_67_P05062858	60	chr3	126220442	126220501	1	_38_	0.250047	37	1	_38_	0.301775	37	1	_38_	0.0810759	37	C/A
A_67_P05125595	60	chr3	153229026	153229085	0	_	-0.0944387	60	0	_	-0.0293034	60	1	_42_	0.342158	41	T/A
A_67_P04822710	60	chr3	9168678	9168737	1	_21_	-0.0552892	39	1	_21_	0.211202	39	0	_	-0.00571298	60	C/T
A_67_P05104324	58	chr3	144391320	144391377	0	_	0.0238524	58	0	_	-0.158716	58	1	_12_	0.433721	46	T/C
A_67_P04856690	60	chr3	28651591	28651650	1	_18_	0.345799	42	0	_	-0.0165057	60	0	_	-0.088523	60	G/T
A_67_P04996805	60	chr3	96166062	96166121	0	_	-0.247115	60	1	_25_	0.0227587	35	0	_	0.116506	60	A/G
A_53_P176135	60	chr3	37268258	37268317	1	_42_	0.302952	41	0	_	-0.0232941	60	1	_42_	0.0848709	41	G/A
A_67_P05076541	60	chr3	131983919	131983978	1	_41_	1.33698	40	1	_41_	1.15975	40	0	_	1.3799	60	T/A
A_67_P04827498	60	chr3	11784290	11784349	1	_56_	0.488718	55	1	_56_	0.308743	55	1	_56_	0.496426	55	C/T
A_67_P05019352	60	chr3	105914480	105914539	0	_	-0.0287997	60	1	_47_	0.0690772	46	0	_	-0.184708	60	A/T
A_67_P00731061	60	chr3	115287088	115287147	1	_60_	0.331069	59	1	_60_	0.224128	59	0	_	-0.0252486	60	T/G
A_67_P04938830	60	chr3	68280121	68280180	1	_39_	0.458524	38	1	_39_	0.471947	38	1	_39_	0.509448	38	G/A
A_53_P111113	60	chr3	130716608	130716667	0	_	0.0634325	60	0	_	0.217588	60	1	_58_	1.05688	57	G/C
A_67_P04945880	60	chr3	71653840	71653899	0	_	-0.101292	60	1	_52_	0.443586	51	0	_	0.464007	60	C/T
A_67_P04879713	60	chr3	39109517	39109576	1	_36_	0.437371	35	0	_	0.0297292	60	1	_36_	0.525417	35	A/G
A_67_P04824600	60	chr3	10027585	10027644	0	_	0.921974	60	1	_27_	0.962054	33	0	_	0.212544	60	T/G
A_67_P04834871	60	chr3	17128804	17128863	0	_	-0.0140881	60	0	_	-0.0292296	60	1	_24_	0.0307901	36	C/T
A_67_P04940937	60	chr3	69150560	69150619	1	_41_	0.738653	40	1	_41_	0.686801	40	0	_	0.127946	60	T/C
A_53_P147071	60	chr3	36917356	36917415	2	_29_43_	0.35992	28	0	_	-0.257432	60	0	_	-0.0870247	60	
A_67_P04987843	60	chr3	91555493	91555552	0	_	0.194516	60	1	_51_	0.251608	50	0	_	0.103087	60	G/T
A_67_P04997189	60	chr3	96295730	96295789	1	_57_	-0.0203302	56	0	_	-0.1121	60	1	_57_	0.0732856	56	C/T
A_67_P04907026	60	chr3	52839864	52839923	0	_	-0.158646	60	1	_21_	0.208166	39	1	_21_	0.342926	39	C/T
A_53_P162264	58	chr3	85737186	85737243	1	_52_	0.0146745	51	0	_	-0.103864	58	0	_	-0.0790013	58	T/C
A_67_P04851258	60	chr3	26208697	26208756	1	_32_	1.49442	31	0	_	-0.0105923	60	0	_	0.149375	60	A/G
A_67_P04873989	60	chr3	36663350	36663409	0	_	0.36012	60	0	_	0.0571997	60	1	_53_	0.412051	52	A/G
A_53_P128020	60	chr3	84203436	84203495	1	_26_	0.133975	34	1	_26_	0.307079	34	1	_26_	0.255165	34	A/T
A_67_P04990559	60	chr3	93161905	93161964	1	_20_	0.832453	40	0	_	-0.108656	60	1	_20_	0.677244	40	T/C
A_67_P05137675	59	chr3	158452262	158452320	0	_	0.0522268	59	0	_	-0.0962431	59	1	_30_	0.470105	29	C/T
A_53_P163410	60	chr3	129906976	129907035	0	_	-0.313335	60	0	_	-0.14233	60	1	_10_	-0.0485465	50	G/T
A_67_P05089755	60	chr3	138022012	138022071	1	_36_	0.310526	35	1	_36_	0.229202	35	1	_36_	0.172123	35	A/T
A_67_P04945113	60	chr3	71192123	71192182	1	_17_	0.137081	43	1	_17_	-0.356426	43	1	_17_	-0.0117993	43	T/C
A_67_P05005894	60	chr3	100323654	100323713	1	_46_	-0.0393384	45	1	_46_	-0.201127	45	0	_	-0.373155	60	A/T
A_67_P05126547	60	chr3	153617896	153617955	0	_	-0.587831	60	0	_	-0.333995	60	1	_31_	-0.229666	30	C/T
A_67_P05067180	60	chr3	128022163	128022222	1	_6_	-0.0990742	54	1	_6_	-0.141486	54	1	_6_	-0.261041	54	C/T
A_67_P04836321	60	chr3	18086831	18086890	1	_54_	0.29222	53	0	_	0.0468442	60	0	_	-0.114644	60	G/A
A_67_P00619967	60	chr3	37569774	37569833	0	_	-0.189745	60	0	_	-0.0192309	60	1	_31_	0.0674642	30	G/T
A_67_P04892222	60	chr3	45460368	45460427	1	_9_	1.94355	51	0	_	0.0573618	60	0	_	0.1186	60	C/T
A_67_P05037394	60	chr3	114905011	114905070	1	_32_	0.475245	31	1	_32_	0.546462	31	0	_	0.0186013	60	C/T
A_67_P00756707	60	chr3	130706206	130706265	0	_	-0.0443334	60	0	_	-0.0457023	60	1	_13_	0.923192	47	A/G
A_67_P05096658	60	chr3	141252907	141252966	0	_	0.0938731	60	0	_	0.0204371	60	1	_38_	0.426222	37	C/T
A_67_P00797347	60	chr3	154628581	154628640	1	_48_	0.252675	47	1	_48_	0.159033	47	0	_	-0.331302	60	C/T
A_53_P144464	60	chr3	34270068	34270127	1	_38_	0.515126	37	0	_	-0.185033	60	0	_	0.120877	60	G/A
A_67_P04988289	60	chr3	92101435	92101494	0	_	0.258576	60	1	_3_	-0.0747623	57	0	_	0.392613	60	A/G
A_67_P05065089	60	chr3	127186835	127186894	1	_47_	0.0239142	46	1	_47_	-0.0820001	46	1	_47_	-0.192325	46	T/C
A_67_P04943565	60	chr3	70350619	70350678	1	_46_	0.255688	45	0	_	0.249745	60	0	_	-0.219238	60	C/T
A_67_P04897721	60	chr3	48602011	48602070	1	_25_	0.327017	35	1	_25_	0.374754	35	0	_	-0.00332021	60	T/C
A_67_P05090334	60	chr3	138254180	138254239	1	_10_	-0.14069	50	1	_10_	-0.148885	50	1	_10_	-0.0305855	50	G/A
A_67_P04874477	60	chr3	36842868	36842927	2	_29_53_	-0.0505523	28	0	_	-0.053621	60	2	_29_53_	-0.0932379	28	
A_67_P05042714	60	chr3	117188276	117188335	1	_15_	0.310821	45	1	_15_	0.165856	45	0	_	-0.165081	60	A/T
A_53_P175588	60	chr3	37217661	37217720	1	_32_	1.1779	31	0	_	-0.0976005	60	1	_32_	1.29106	31	G/A
A_67_P05138238	60	chr3	158800483	158800542	0	_	-0.133359	60	0	_	-0.248526	60	1	_13_	0.306291	47	C/T
A_67_P04835928	60	chr3	17840379	17840438	1	_22_	0.540762	38	1	_22_	0.278387	38	1	_22_	0.44297	38	A/C
A_67_P04816972	60	chr3	5672223	5672282	1	_27_	0.526467	33	1	_27_	0.558962	33	0	_	-0.0604437	60	G/A
A_53_P154365	60	chr3	130690213	130690272	0	_	-0.0320143	60	0	_	0.0449718	60	1	_24_	0.260612	36	T/C
A_67_P04920838	60	chr3	58981919	58981978	0	_	0.0906295	60	2	_8_21_	1.45643	39	0	_	0.165919	60	
A_67_P05135255	60	chr3	157393845	157393904	1	_18_	0.842961	42	1	_18_	0.279482	42	0	_	-0.162413	60	A/G
A_67_P04892301	60	chr3	45488635	45488694	1	_10_	0.0519435	50	0	_	0.0937213	60	0	_	1.7553	60	G/A
A_67_P04880462	59	chr3	39414953	39415011	0	_	0.202132	59	0	_	0.0380099	59	1	_55_	0.101473	54	A/G
A_67_P05061519	60	chr3	125573929	125573988	1	_30_	0.207931	30	1	_30_	0.2061	30	0	_	-0.164431	60	G/A
A_67_P05138383	60	chr3	158892867	158892926	0	_	-0.409358	60	0	_	-0.317841	60	1	_60_	-0.617221	59	G/A
A_67_P05031212	60	chr3	111286061	111286120	0	_	0.00423341	60	0	_	0.0431574	60	1	_49_	1.65573	48	C/T
A_67_P05066479	60	chr3	127737640	127737699	1	_60_	-0.132776	59	1	_60_	-0.210241	59	1	_60_	-0.163246	59	
A_67_P05002112	60	chr3	98329295	98329354	0	_	-0.386315	60	0	_	-0.182692	60	1	_49_	-0.0334392	48	T/A
A_67_P04908267	60	chr3	53337812	53337871	0	_	0.0954551	60	1	_33_	0.22029	32	0	_	0.104763	60	G/A
A_67_P05072803	60	chr3	130398754	130398813	0	_	-0.182806	60	0	_	-0.00935211	60	1	_16_	0.33931	44	T/C
A_67_P00772656	60	chr3	140793520	140793579	0	_	0.117336	60	0	_	-0.0389632	60	1	_45_	0.429375	44	G/A
A_67_P04954000	60	chr3	76258384	76258443	1	_32_	-0.113848	31	0	_	-0.404897	60	0	_	-0.200962	60	G/C
A_67_P00578500	60	chr3	5776714	5776773	1	_6_	0.535821	54	1	_6_	0.511454	54	0	_	-0.013167	60	C/T
A_67_P04876292	60	chr3	37593326	37593385	1	_50_	0.542806	49	0	_	-0.140419	60	1	_50_	0.532167	49	G/C
A_67_P05042868	60	chr3	117273613	117273672	1	_13_	0.141324	47	1	_13_	0.230237	47	0	_	-0.194698	60	T/C
A_67_P04877324	60	chr3	37991399	37991458	1	_33_	-0.0363073	32	0	_	0.0415496	60	1	_33_	-0.00341542	32	A/G
A_53_P169208	60	chr3	110253466	110253525	1	_30_	0.077158	30	1	_30_	-0.211248	30	1	_30_	-0.237908	30	G/A
A_67_P05073678	60	chr3	130736905	130736964	0	_	-0.0679573	60	0	_	-0.0587464	60	1	_42_	0.488776	41	A/G
A_67_P04948838	60	chr3	73347279	73347338	1	_31_	0.668611	30	1	_31_	0.524675	30	1	_31_	0.532449	30	T/C
A_67_P00755028	60	chr3	129815392	129815451	0	_	-0.0215117	60	0	_	-0.0431286	60	1	_8_	0.497694	52	C/G
A_67_P04893467	60	chr3	46115997	46116056	1	_5_	-0.0388134	55	0	_	0.0112968	60	0	_	-0.109241	60	A/C
A_67_P00729388	60	chr3	112775639	112775698	1	_55_	0.0823505	54	0	_	-0.110199	60	1	_55_	0.118032	54	C/T
A_67_P04866824	60	chr3	33225055	33225114	1	_39_	0.525112	38	0	_	-0.00244762	60	0	_	-0.0821541	60	C/T
A_67_P04817028	60	chr3	5719136	5719195	1	_48_	0.165488	47	1	_48_	0.0959323	47	0	_	-0.211351	60	G/A
A_67_P05121902	60	chr3	151724838	151724897	1	_11_	-0.00824006	49	1	_11_	0.243047	49	1	_11_	2.06571	49	T/C
A_67_P04896162	60	chr3	47687777	47687836	1	_13_	0.616766	47	1	_13_	0.490016	47	0	_	2.3921	60	G/A
A_67_P04948082	60	chr3	72978688	72978747	1	_30_	0.286642	30	1	_30_	0.0921103	30	1	_30_	0.215089	30	A/C
A_67_P00614316	60	chr3	34018122	34018181	1	_3_	0.0613124	57	0	_	-0.091976	60	0	_	-0.288247	60	C/T
A_67_P04936742	60	chr3	67324989	67325048	0	_	0.143255	60	1	_5_	0.298583	55	0	_	-0.0340182	60	C/T
A_67_P05010682	60	chr3	102295247	102295306	1	_26_	3.44616	34	1	_26_	3.40983	34	1	_26_	3.08278	34	A/C
A_53_P103353	60	chr3	37711269	37711328	1	_19_	-0.15185	41	0	_	-0.122239	60	1	_19_	-0.290859	41	A/G
A_67_P00758858	60	chr3	132002258	132002317	1	_15_	0.308541	45	1	_15_	0.620955	45	0	_	0.33547	60	A/G
A_67_P04937415	60	chr3	67633406	67633465	0	_	0.169379	60	1	_9_	0.402202	51	0	_	-0.109056	60	T/A
A_67_P04965094	60	chr3	81984312	81984371	1	_45_	0.139365	44	1	_45_	0.132093	44	1	_45_	-0.0274381	44	G/A
A_67_P05096274	60	chr3	141061774	141061833	0	_	0.0652341	60	0	_	0.0722773	60	1	_36_	0.584551	35	G/A
A_67_P05051498	60	chr3	121126873	121126932	0	_	0.0723256	60	0	_	0.116092	60	1	_49_	0.737646	48	G/A
A_67_P04896071	60	chr3	47628814	47628873	1	_31_	-0.0273307	30	1	_31_	0.0528777	30	0	_	-0.253101	60	A/G
A_67_P00739157	60	chr3	120044778	120044837	1	_46_	0.201571	45	1	_46_	0.10127	45	1	_46_	0.128957	45	T/C
A_67_P05019743	60	chr3	106064931	106064990	1	_58_	-0.0530693	57	0	_	-0.0236788	60	0	_	0.147639	60	T/C
A_67_P04860985	60	chr3	30581637	30581696	0	_	-0.012768	60	1	_48_	0.874299	47	0	_	-0.0422851	60	T/C
A_67_P04832222	60	chr3	14818353	14818412	1	_18_	0.33308	42	1	_18_	0.526191	42	0	_	-0.07793	60	T/C
A_67_P04856647	60	chr3	28634460	28634519	2	_14_33_	0.395776	27	0	_	0.146677	60	0	_	0.173594	60	
A_53_P128573	55	chr3	92764801	92764855	0	_	0.126457	55	1	_47_	0.249625	46	0	_	0.0659949	55	T/C
A_67_P04876767	60	chr3	37775674	37775733	1	_45_	0.00660755	44	0	_	-0.0987563	60	1	_45_	0.147803	44	G/A
A_67_P05037349	60	chr3	114888852	114888911	2	_6_59_	1.41112	52	2	_6_59_	1.41549	52	0	_	0.0334044	60	
A_67_P00675472	60	chr3	76323841	76323900	2	_4_26_	1.29964	34	0	_	-0.0232753	60	0	_	0.0675645	60	
A_67_P00661025	60	chr3	65825471	65825530	1	_29_	0.443465	31	1	_29_	0.303235	31	0	_	-0.0478701	60	A/G
A_67_P04839936	60	chr3	20038914	20038973	2	_6_60_	0.402683	53	0	_	0.116623	60	0	_	0.0588334	60	
A_67_P05096433	60	chr3	141144904	141144963	0	_	-0.0687136	60	0	_	0.0562771	60	2	_6_35_	1.10845	28	
A_67_P00802653	60	chr3	157687427	157687486	1	_56_	0.632188	55	0	_	0.821016	60	0	_	0.16924	60	T/A
A_67_P00637090	60	chr3	50056974	50057033	1	_59_	0.692602	58	1	_59_	0.295584	58	0	_	0.188725	60	G/A
A_53_P101597	60	chr3	37534411	37534470	1	_37_	-0.00296191	36	0	_	-0.117707	60	1	_37_	0.274864	36	C/T
A_67_P05096878	60	chr3	141358588	141358647	0	_	0.113368	60	0	_	0.117298	60	1	_29_	2.83755	31	A/G
A_67_P05095779	60	chr3	140821662	140821721	0	_	-0.196313	60	0	_	0.139127	60	1	_18_	0.598187	42	C/G
A_67_P04912813	60	chr3	55220100	55220159	0	_	0.0992303	60	1	_27_	0.249966	33	0	_	-0.121426	60	C/T
A_53_P137851	54	chr3	123540872	123540925	1	_29_	0.116347	28	1	_29_	0.272593	28	0	_	-0.120087	54	T/C
A_67_P05056776	60	chr3	123244330	123244389	1	_43_	-0.0239127	42	0	_	0.487981	60	0	_	-0.220253	60	T/C
A_67_P05083535	60	chr3	135320232	135320291	0	_	-0.276929	60	0	_	-0.201492	60	1	_54_	0.190975	53	C/G
A_67_P00794840	60	chr3	153222706	153222765	0	_	-0.0891973	60	0	_	-0.354912	60	1	_43_	0.465161	42	A/C
A_67_P04938205	60	chr3	68012860	68012919	0	_	-0.253509	60	1	_49_	0.572639	48	0	_	-0.123372	60	C/T
A_67_P04943773	60	chr3	70450633	70450692	0	_	0.0314418	60	1	_15_	-0.133644	45	1	_15_	-0.221295	45	T/C
A_67_P00644885	60	chr3	54450650	54450709	0	_	-0.0255857	60	1	_58_	0.243063	57	0	_	-0.261625	60	T/C
A_67_P05002893	57	chr3	98914961	98915007	0	_	0.218679	47	0	_	0.227966	47	1	_15_	0.708799	32	G/A
A_67_P04817181	60	chr3	5809002	5809061	1	_23_	0.892467	37	1	_23_	0.847261	37	0	_	-0.136963	60	T/C
A_67_P04954020	60	chr3	76270928	76270987	1	_46_	-0.259483	45	0	_	0.0343256	60	1	_46_	-0.0310469	45	G/A
A_67_P04953484	60	chr3	75982446	75982505	1	_26_	0.291649	34	0	_	-0.190269	60	0	_	-0.388072	60	T/C
A_67_P04931078	60	chr3	64245387	64245446	2	_10_54_	0.359876	43	2	_10_54_	0.27851	43	0	_	-0.122245	60	
A_53_P134996	60	chr3	115736551	115736610	0	_	-0.47316	60	0	_	-0.507851	60	1	_59_	-0.382109	58	C/T
A_67_P04876603	60	chr3	37704015	37704074	1	_54_	-0.226546	53	0	_	-0.0881632	60	1	_54_	-0.592047	53	T/C
A_67_P05018566	60	chr3	105616412	105616471	1	_28_	0.216449	32	1	_28_	0.30399	32	0	_	0.0819191	60	G/C
A_67_P04878376	60	chr3	38502475	38502534	1	_13_	1.04894	47	0	_	0.112415	60	1	_13_	1.12296	47	C/T
A_67_P05068663	60	chr3	128667208	128667267	1	_23_	0.424256	37	1	_23_	0.400208	37	1	_23_	0.242046	37	A/G
A_67_P00734337	60	chr3	117266584	117266643	1	_58_	0.057045	57	1	_58_	0.124894	57	0	_	0.184387	60	T/G
A_67_P00619155	60	chr3	37087872	37087931	1	_13_	-1.06236	47	0	_	-0.249107	60	0	_	-0.605174	60	A/G
A_53_P157491	60	chr3	57926058	57926117	1	_44_	0.264077	43	0	_	0.274612	60	0	_	0.260765	60	C/T
A_67_P04975137	60	chr3	86163670	86163729	1	_39_	0.175945	38	0	_	0.0150401	60	1	_39_	-0.317767	38	G/C
A_67_P04889777	60	chr3	43944306	43944365	1	_28_	0.186918	32	0	_	-0.0677432	60	0	_	0.0618268	60	T/C
A_67_P04966583	59	chr3	82612829	82612887	1	_50_	0.564664	49	0	_	0.0640285	59	0	_	-0.0864129	59	C/T
A_67_P04956582	60	chr3	77730326	77730385	0	_	-0.0949931	60	0	_	0.213629	60	2	_4_47_	0.209922	42	
A_67_P04975671	60	chr3	86390453	86390512	2	_1_39_	0.0399512	37	2	_1_39_	0.135452	37	2	_1_39_	0.376839	37	
A_67_P05116374	60	chr3	149278582	149278641	1	_57_	-0.179162	56	1	_57_	-0.11445	56	1	_57_	-0.399252	56	G/A
A_53_P119468	60	chr3	87252128	87252187	1	_60_	-0.102217	59	1	_60_	-0.0814722	59	1	_60_	-0.12059	59	
A_67_P04838065	60	chr3	19081213	19081272	1	_36_	0.28562	35	0	_	0.00137344	60	0	_	0.0853424	60	C/T
A_53_P104665	60	chr3	125892214	125892273	1	_7_	-0.902264	53	1	_7_	0.168526	53	0	_	-0.465085	60	G/A
A_67_P05010969	60	chr3	102410069	102410128	1	_23_	0.329025	37	1	_23_	0.329241	37	1	_23_	0.686661	37	C/T
A_67_P00769958	60	chr3	138882982	138883041	0	_	-0.462711	60	0	_	-0.37087	60	1	_43_	0.367487	42	G/A
A_67_P05005221	60	chr3	100062503	100062562	1	_2_	0.679566	58	1	_2_	0.60839	58	1	_2_	0.601933	58	A/G
A_53_P136461	60	chr3	105134134	105134193	1	_40_	0.178424	39	0	_	0.00118132	60	1	_40_	-0.33121	39	T/C
A_67_P04954172	60	chr3	76345920	76345979	1	_35_	0.0512964	34	0	_	-0.00370488	60	0	_	0.0592802	60	A/G
A_67_P04860900	60	chr3	30551288	30551347	0	_	-0.0523351	60	1	_30_	0.373576	30	0	_	0.0083502	60	C/T
A_67_P04838519	60	chr3	19356598	19356657	1	_42_	0.174354	41	0	_	-0.0193303	60	0	_	0.0542859	60	C/G
A_67_P00620422	60	chr3	37812485	37812544	1	_32_	-0.368027	31	0	_	-0.324844	60	0	_	0.345576	60	A/C
A_67_P00720622	60	chr3	107120994	107121053	1	_29_	-0.403423	31	0	_	-0.246558	60	0	_	-0.138092	60	G/T
A_67_P05061320	60	chr3	125469060	125469119	1	_28_	1.03257	32	1	_28_	1.15435	32	0	_	-0.0372445	60	G/A
A_67_P00618842	60	chr3	36891737	36891796	2	_35_57_	0.470572	34	0	_	-0.0344859	60	2	_35_57_	0.505286	34	
A_67_P04822281	60	chr3	8975434	8975493	1	_37_	-0.353256	36	1	_37_	0.00622397	36	0	_	-0.334793	60	T/C
A_67_P04946894	60	chr3	72237937	72237996	1	_29_	0.599356	31	1	_29_	0.657857	31	1	_29_	0.566549	31	C/T
A_67_P00700845	60	chr3	93642968	93643027	1	_18_	-0.133622	42	0	_	-0.0810255	60	1	_18_	0.101716	42	T/G
A_67_P04969937	60	chr3	84047956	84048015	1	_50_	-0.174291	49	0	_	0.369534	60	1	_50_	0.0236281	49	C/T
A_67_P05106751	60	chr3	145397115	145397174	0	_	0.642487	60	0	_	0.565639	60	1	_60_	0.639439	59	
A_67_P05098348	60	chr3	141938765	141938824	1	_36_	-0.195557	35	1	_36_	-0.0601716	35	1	_36_	-0.215582	35	A/G
A_67_P00704153	59	chr3	96447116	96447174	2	_11_41_	-0.746368	29	2	_11_41_	-0.564095	29	2	_11_41_	-0.961317	29	
A_67_P00676868	60	chr3	77416135	77416194	0	_	-0.115455	60	1	_55_	0.16558	54	1	_55_	0.197713	54	A/G
A_67_P05116579	60	chr3	149353048	149353107	1	_6_	-0.512675	54	1	_6_	-0.339609	54	1	_6_	-0.338854	54	A/C
A_53_P110875	56	chr3	79928382	79928437	1	_22_	-0.086032	34	1	_22_	0.124987	34	0	_	-0.0436681	56	C/T
A_67_P04970803	60	chr3	84393756	84393815	1	_51_	0.208329	50	0	_	0.0550013	60	1	_51_	0.216786	50	A/G
A_53_P119192	60	chr3	45518081	45518140	1	_60_	-0.16293	59	0	_	-0.19125	60	0	_	0.0382402	60	
A_67_P04879219	60	chr3	38883285	38883344	1	_24_	0.798639	36	0	_	0.160871	60	1	_24_	0.730856	36	A/G
A_67_P04873858	60	chr3	36615718	36615777	1	_21_	0.495973	39	0	_	0.239851	60	0	_	0.242274	60	G/T
A_67_P04876112	60	chr3	37518263	37518322	1	_55_	-0.335117	54	0	_	-0.033526	60	1	_55_	-0.145814	54	T/C
A_67_P00725426	60	chr3	109753031	109753090	0	_	0.00510977	60	1	_33_	0.296213	32	0	_	-0.0222891	60	T/C
A_67_P04951395	60	chr3	74866652	74866711	0	_	0.364837	60	0	_	0.223807	60	1	_13_	0.648018	47	C/G
A_67_P04900633	60	chr3	50129863	50129922	1	_54_	0.326297	53	0	_	0.176134	60	0	_	0.164176	60	A/G
A_67_P04896442	60	chr3	47856445	47856504	1	_7_	0.658835	53	1	_7_	0.0509012	53	0	_	0.0364472	60	C/T
A_67_P04854266	60	chr3	27662441	27662500	1	_25_	0.120764	35	0	_	-0.0868905	60	0	_	-0.0372689	60	T/C
A_53_P153389	60	chr3	127554177	127554236	1	_10_	0.641099	50	1	_10_	0.459297	50	1	_10_	0.677317	50	A/G
A_67_P04943826	60	chr3	70482086	70482145	1	_18_	0.601791	42	0	_	-0.0347361	60	0	_	0.21024	60	T/G
A_53_P120277	60	chr3	84681200	84681259	1	_25_	0.49475	35	0	_	-0.0508675	60	1	_25_	0.501138	35	T/C
A_67_P05102846	60	chr3	143796959	143797018	0	_	0.0940673	60	0	_	-0.0313974	60	1	_30_	0.36041	30	A/C
A_67_P05061300	60	chr3	125462119	125462178	1	_48_	-0.339222	47	1	_48_	0.0862629	47	0	_	-0.324643	60	A/G
A_67_P05037714	60	chr3	115053224	115053283	1	_34_	-0.830517	33	1	_34_	-1.16195	33	0	_	-0.536412	60	A/G
A_67_P04817476	60	chr3	6016946	6017005	1	_28_	1.20409	32	2	_28_59_	1.27513	30	0	_	-0.175188	60	A/C
A_67_P04820243	60	chr3	7799484	7799543	1	_39_	-0.0403492	38	1	_39_	-0.176615	38	0	_	0.141595	60	A/G
A_67_P05116325	60	chr3	149261253	149261312	0	_	-0.140346	60	0	_	-0.0118705	60	1	_52_	-0.0418602	51	C/T
A_67_P05070960	60	chr3	129678005	129678064	1	_8_	-0.0997013	52	1	_8_	-0.127239	52	1	_8_	0.0396271	52	A/T
A_67_P05079400	60	chr3	133239527	133239586	0	_	-0.0507173	60	0	_	-0.0737724	60	1	_37_	0.0611063	36	A/G
A_67_P05061507	60	chr3	125569376	125569435	1	_20_	0.548343	40	1	_20_	0.480808	40	0	_	-0.0244649	60	C/T
A_67_P00705079	60	chr3	97068046	97068105	0	_	0.110416	60	0	_	-0.0817416	60	1	_45_	-0.162454	44	A/T
A_67_P00688197	60	chr3	84672139	84672198	0	_	-0.0223765	60	1	_58_	0.216178	57	0	_	-0.0401234	60	G/C
A_67_P00690778	60	chr3	86078898	86078957	1	_60_	-0.0352319	59	0	_	-0.0200274	60	0	_	0.0121822	60	A/C
A_67_P00578195	60	chr3	5487163	5487222	1	_56_	-0.294321	55	1	_56_	0.00946959	55	0	_	0.0438777	60	T/C
A_67_P05080981	60	chr3	134062104	134062163	0	_	0.190397	60	0	_	0.163518	60	1	_34_	0.487488	33	C/T
A_53_P111307	60	chr3	95761601	95761660	0	_	-0.223277	60	0	_	-0.287494	60	1	_5_	-0.249765	55	G/A
A_53_P120187	60	chr3	26755185	26755244	1	_27_	0.655877	33	0	_	-0.243859	60	1	_27_	0.0281653	33	A/G
A_67_P00792367	60	chr3	151732115	151732174	1	_22_	0.727652	38	1	_22_	0.846807	38	0	_	0.466162	60	A/G
A_67_P04993515	60	chr3	94919413	94919472	0	_	-0.101154	60	1	_27_	0.598774	33	0	_	-0.00354989	60	C/T
A_67_P05014493	60	chr3	103932295	103932354	1	_50_	0.558092	49	0	_	-0.199773	60	1	_50_	0.621974	49	A/T
A_53_P146619	60	chr3	123454831	123454890	3	_36_49_59_	0.698949	35	2	_36_49_	0.503932	35	0	_	-0.0769328	60	
A_67_P04958449	60	chr3	78875132	78875191	0	_	0.15529	60	0	_	0.255075	60	1	_10_	0.223401	50	C/A
A_53_P107815	60	chr3	102849292	102849351	1	_25_	0.131273	35	1	_32_	0.171676	31	0	_	-0.0343951	60	A/G
A_67_P04877046	60	chr3	37884973	37885032	1	_21_	1.07427	39	0	_	0.108986	60	0	_	0.954265	60	T/C
A_67_P04881439	60	chr3	39914507	39914566	1	_29_	0.426454	31	1	_29_	0.432879	31	1	_29_	0.491793	31	G/A
A_67_P04986210	60	chr3	90425424	90425483	0	_	-0.248896	60	1	_45_	-0.11657	44	0	_	-0.332657	60	G/T
A_67_P05112521	60	chr3	147728946	147729005	1	_52_	0.737733	51	1	_52_	0.653555	51	1	_52_	0.846604	51	A/G
A_67_P04953935	60	chr3	76220845	76220904	1	_17_	-0.269088	43	0	_	-0.0390139	60	0	_	-0.119827	60	C/A
A_67_P00751605	58	chr3	127811524	127811581	1	_17_	0.0970126	41	0	_	-0.0215201	58	1	_17_	-0.0112771	41	G/A
A_67_P05133491	60	chr3	156646689	156646748	1	_52_	0.0313552	51	1	_52_	0.131054	51	1	_52_	-0.111884	51	C/T
A_67_P00584402	60	chr3	10388555	10388614	1	_51_	0.402946	50	1	_51_	0.469589	50	1	_51_	0.4362	50	T/G
A_67_P04873130	60	chr3	36226844	36226903	0	_	0.0523923	60	0	_	0.128312	60	1	_6_	0.645398	54	C/T
A_67_P00743096	60	chr3	122314280	122314339	1	_44_	0.880815	43	1	_44_	0.552277	43	1	_44_	1.30043	43	A/T
A_67_P00622285	60	chr3	38928370	38928429	2	_37_51_	0.97055	36	0	_	0.0625339	60	1	_37_	0.827113	36	T/G
A_67_P04975108	60	chr3	86152840	86152899	1	_16_	0.252616	44	0	_	0.0754222	60	1	_16_	0.507871	44	C/T
A_67_P04857950	59	chr3	29296846	29296904	1	_39_	0.218945	38	0	_	-0.00225598	59	0	_	0.0293958	59	T/G
A_67_P00659909	60	chr3	65200241	65200300	0	_	0.377475	60	0	_	-0.0653099	60	1	_50_	0.459692	49	G/A
A_67_P04988664	60	chr3	92266818	92266877	0	_	-0.00495743	60	1	_34_	0.0459477	33	0	_	0.0653156	60	T/C
A_53_P175209	60	chr3	78588479	78588538	0	_	0.819008	60	1	_57_	0.893922	56	0	_	0.791772	60	G/A
A_67_P04953901	60	chr3	76193255	76193314	1	_40_	2.27235	39	0	_	-0.065348	60	0	_	0.033152	60	C/A
A_67_P04942961	60	chr3	70054889	70054948	1	_44_	0.392186	43	0	_	-0.025085	60	0	_	-0.239834	60	G/A
A_67_P04917182	60	chr3	57207194	57207253	1	_10_	0.740559	50	0	_	0.0244331	60	0	_	-0.0138237	60	C/T
A_67_P04931971	60	chr3	65063718	65063777	0	_	-0.338766	60	0	_	-0.0807316	60	1	_11_	0.340676	49	C/T
A_67_P05056721	60	chr3	123217008	123217067	1	_30_	0.612123	30	1	_30_	0.453179	30	0	_	0.126144	60	T/G
A_53_P111132	60	chr3	130123538	130123597	0	_	-0.0802635	60	0	_	0.0720265	60	1	_20_	1.21598	40	T/C
A_67_P04963102	60	chr3	80989883	80989942	0	_	-0.0495361	60	1	_57_	0.229544	56	0	_	-0.106728	60	G/A
A_67_P04966591	60	chr3	82618444	82618503	0	_	0.259987	60	1	_43_	2.36076	42	0	_	-0.0283026	60	T/C
A_67_P05094113	60	chr3	139968610	139968669	2	_2_40_	0.491833	37	2	_2_40_	0.311394	37	2	_2_40_	0.449889	37	
A_67_P04892202	60	chr3	45451687	45451746	2	_10_28_	0.757493	32	1	_10_	-0.102975	50	0	_	0.0562742	60	T/C
A_67_P04973579	60	chr3	85534169	85534228	1	_10_	0.848716	50	1	_10_	0.664737	50	1	_10_	0.851351	50	T/C
A_67_P04960602	60	chr3	79783765	79783824	1	_60_	0.0188373	59	0	_	-0.17478	60	1	_5_	0.506832	55	A/G
A_67_P04877469	60	chr3	38064629	38064688	1	_36_	0.0966812	35	0	_	-0.0231225	60	1	_36_	0.0751575	35	A/G
A_67_P05120168	60	chr3	150944356	150944415	0	_	0.0441619	60	0	_	0.0121486	60	1	_33_	0.354752	32	T/A
A_67_P04954244	60	chr3	76376014	76376073	0	_	0.264225	60	0	_	0.158529	60	1	_13_	0.59447	47	C/A
A_67_P04943537	60	chr3	70337242	70337301	0	_	0.114172	60	2	_2_47_	1.04662	44	2	_2_47_	0.900734	44	
A_67_P05067710	60	chr3	128242614	128242673	1	_53_	1.9586	52	1	_53_	2.04447	52	1	_53_	-0.09878	52	T/C
A_67_P05064570	60	chr3	126980228	126980287	1	_33_	2.21237	32	1	_33_	2.18139	32	0	_	1.94872	60	A/G
A_67_P00652015	60	chr3	59005777	59005836	0	_	0.112682	60	1	_35_	1.69115	34	0	_	0.273117	60	T/C
A_67_P04968560	60	chr3	83451188	83451247	0	_	0.156334	60	0	_	0.282006	60	1	_55_	0.00188437	54	T/A
A_53_P150923	60	chr3	36756808	36756867	0	_	0.254834	60	0	_	0.0317215	60	1	_60_	-0.785107	59	
A_67_P05012425	60	chr3	103078311	103078370	0	_	-0.198207	60	1	_10_	-0.272895	50	1	_10_	-0.0934694	50	G/A
A_67_P05038884	60	chr3	115642187	115642246	0	_	0.103567	60	0	_	0.0452434	60	1	_7_	0.477483	53	A/G
A_67_P04856197	60	chr3	28460699	28460758	1	_24_	0.421727	36	0	_	0.0857912	60	0	_	0.0832886	60	G/A
A_67_P04921565	60	chr3	59271686	59271745	1	_8_	2.34794	52	0	_	-0.065482	60	0	_	-0.0978536	60	G/C
A_67_P05059033	60	chr3	124318523	124318582	0	_	0.260947	60	0	_	0.241149	60	1	_34_	0.393254	33	G/C
A_67_P04930326	60	chr3	63905354	63905413	1	_30_	0.606096	30	0	_	0.147529	60	0	_	-0.120355	60	G/A
A_67_P05037535	60	chr3	114957970	114958029	2	_4_35_	0.641227	30	2	_4_35_	0.549009	30	0	_	-0.0739409	60	
A_67_P05092753	60	chr3	139259336	139259395	1	_34_	1.00267	33	2	_27_34_	0.779835	26	2	_27_34_	0.69807	26	T/A
A_67_P04875625	60	chr3	37308733	37308781	1	_32_	1.04677	31	0	_	-0.185538	49	1	_32_	0.850106	31	A/G
A_67_P04877061	60	chr3	37892016	37892075	1	_59_	-0.387787	58	0	_	0.0983602	60	0	_	-0.38039	60	A/G
A_67_P05059739	60	chr3	124642572	124642631	1	_28_	0.676403	32	0	_	0.57237	60	0	_	0.0316035	60	C/T
A_67_P05007211	60	chr3	100927847	100927906	1	_40_	0.190654	39	1	_40_	-0.0329303	39	0	_	-0.0915897	60	A/C
A_67_P00593375	60	chr3	19589693	19589752	1	_11_	-0.0649498	49	0	_	-0.050851	60	0	_	-0.0982751	60	G/A
A_67_P04947970	60	chr3	72907746	72907805	1	_58_	-0.0954935	57	1	_58_	-0.132167	57	1	_58_	-0.229445	57	T/C
A_67_P04841654	60	chr3	20922343	20922402	1	_60_	0.245135	59	0	_	-0.0837089	60	1	_60_	0.387456	59	
A_67_P05061715	60	chr3	125660383	125660442	1	_59_	0.646453	58	1	_59_	0.396776	58	0	_	0.0822148	60	T/C
A_67_P04978872	60	chr3	87818124	87818183	1	_22_	0.266173	38	1	_22_	0.165902	38	1	_22_	0.169343	38	G/A
A_67_P04872222	60	chr3	35788540	35788599	0	_	-0.1922	60	0	_	-0.332208	60	1	_38_	0.125002	37	C/T
A_67_P05057705	60	chr3	123614068	123614127	2	_35_60_	0.475452	34	2	_35_60_	0.364808	34	0	_	0.0115231	60	
A_67_P05043124	60	chr3	117395681	117395740	2	_3_33_	0.711484	29	2	_3_33_	0.652193	29	0	_	0.100324	60	
A_67_P04926811	60	chr3	62050425	62050484	0	_	0.0529782	60	1	_22_	0.50497	38	0	_	-0.044727	60	T/C
A_67_P04888418	60	chr3	43102327	43102386	1	_24_	0.989618	36	0	_	0.146025	60	0	_	0.126711	60	A/G
A_67_P00634891	60	chr3	48308794	48308853	2	_3_23_	0.648003	37	2	_3_23_	0.67337	37	0	_	-0.0113998	60	
A_67_P05057550	60	chr3	123548112	123548171	1	_43_	1.03126	42	1	_43_	0.786309	42	0	_	-0.240908	60	T/C
A_67_P04984326	60	chr3	89745793	89745852	0	_	0.151032	60	1	_43_	0.296741	42	0	_	0.0830596	60	T/C
A_67_P05018515	60	chr3	105597825	105597884	1	_13_	0.356779	47	1	_13_	0.140602	47	0	_	-0.248155	60	G/T
A_67_P04866524	60	chr3	33113352	33113411	1	_44_	-0.065442	43	0	_	-0.0301955	60	0	_	-0.203997	60	G/A
A_53_P109542	60	chr3	82159423	82159482	1	_44_	0.502223	43	1	_44_	0.14193	43	0	_	0.178201	60	C/G
A_67_P00609862	60	chr3	30913650	30913709	1	_58_	-0.0216982	57	0	_	-0.139527	60	0	_	-0.237362	60	C/T
A_67_P00768641	58	chr3	138111873	138111930	1	_24_	-0.0881875	34	1	_24_	-0.0682323	34	1	_24_	0.0962078	34	G/A
A_53_P112674	60	chr3	117063242	117063301	1	_53_	0.185489	52	1	_53_	0.283648	52	1	_53_	0.181885	52	C/A
A_67_P04877416	60	chr3	38033505	38033564	0	_	1.03339	60	0	_	-0.119096	60	1	_47_	0.318044	46	T/C
A_67_P04949185	60	chr3	73556133	73556192	2	_26_46_	-0.453082	25	0	_	-0.0593679	60	0	_	-0.126539	60	
A_67_P04880092	60	chr3	39253908	39253967	1	_2_	-0.00773586	58	1	_2_	0.418797	58	0	_	0.140342	60	G/T
A_67_P00735312	60	chr3	117818154	117818213	1	_14_	0.473104	46	1	_14_	0.479205	46	0	_	0.073307	60	T/C
A_53_P100832	60	chr3	152031408	152031467	0	_	-0.0962566	60	0	_	-0.140792	60	1	_32_	0.195997	31	G/A
A_67_P05114973	60	chr3	148759084	148759143	1	_38_	0.746967	37	1	_38_	0.685914	37	0	_	-0.183261	60	T/G
A_67_P04972819	60	chr3	85207356	85207415	0	_	-0.499356	60	1	_20_	-0.526677	40	0	_	-0.745814	60	G/T
A_67_P04841758	60	chr3	20989355	20989414	1	_55_	-0.150658	54	0	_	-0.266977	60	1	_55_	-0.470226	54	C/T
A_53_P156419	60	chr3	115934931	115934990	1	_49_	0.877351	48	1	_49_	0.907868	48	1	_49_	1.16727	48	T/C
A_53_P117612	52	chr3	96368590	96368641	1	_46_	0.664828	45	0	_	-0.110431	52	0	_	0.212071	52	G/A
A_67_P04872202	60	chr3	35769502	35769561	0	_	-0.0465185	60	0	_	-0.0548173	60	1	_51_	0.173508	50	A/C
A_53_P164980	60	chr3	122945398	122945457	0	_	0.0761536	60	0	_	-0.02116	60	1	_45_	1.89124	44	A/T
A_67_P05019169	60	chr3	105846192	105846251	0	_	-0.310354	60	1	_58_	-0.924026	57	0	_	0.111615	60	T/C
A_53_P158575	55	chr3	95227435	95227489	1	_39_	0.519675	38	1	_39_	0.410399	38	0	_	0.051131	55	G/A
A_67_P04888616	60	chr3	43214554	43214613	1	_2_	-0.0186545	58	0	_	-0.131215	60	0	_	-0.333684	60	A/C
A_67_P05101362	60	chr3	143196703	143196762	1	_45_	0.24545	44	1	_45_	0.164832	44	1	_45_	0.0906574	44	T/G
A_67_P04952398	60	chr3	75442419	75442478	0	_	0.0142068	60	0	_	-0.0377917	60	1	_30_	0.32011	30	A/C
A_67_P05035336	60	chr3	113854780	113854839	1	_36_	-0.00286702	35	1	_36_	-0.0631053	35	1	_36_	-0.053811	35	T/C
A_67_P04864338	60	chr3	32164226	32164285	1	_53_	0.091654	52	0	_	0.082964	60	0	_	0.0400412	60	G/A
A_67_P05063074	60	chr3	126346334	126346393	1	_39_	0.444702	38	1	_39_	0.0987059	38	1	_39_	0.0964298	38	G/A
A_67_P05059079	60	chr3	124338131	124338190	1	_45_	0.288763	44	1	_45_	0.177578	44	1	_45_	-0.0432662	44	T/C
A_67_P04869054	60	chr3	34366856	34366915	1	_39_	1.80095	38	0	_	0.0888549	60	0	_	1.64203	60	G/T
A_67_P00754697	60	chr3	129638631	129638690	1	_57_	0.0728123	56	1	_57_	0.11948	56	0	_	0.192386	60	G/A
A_67_P04878033	60	chr3	38339501	38339560	1	_56_	1.27441	55	0	_	0.168517	60	1	_56_	1.10534	55	A/C
A_67_P00689632	60	chr3	85458232	85458291	1	_56_	0.126543	55	0	_	-0.0231119	60	1	_56_	0.134448	55	A/G
A_67_P04870970	60	chr3	35189597	35189656	1	_55_	0.47514	54	0	_	0.234141	60	0	_	-0.033962	60	A/G
A_67_P04967957	60	chr3	83198441	83198500	0	_	0.0597244	60	1	_45_	0.0361646	44	1	_45_	0.207582	44	A/G
A_53_P140090	60	chr3	138268469	138268528	1	_60_	-1.14878	59	0	_	-0.932083	60	1	_60_	-0.994791	59	
A_67_P04974754	60	chr3	85999030	85999089	1	_40_	0.487676	39	0	_	-0.168656	60	0	_	-0.0809027	60	C/T
A_67_P00655992	60	chr3	61879071	61879130	0	_	0.130934	60	1	_11_	-0.123319	49	0	_	0.0138514	60	A/C
A_67_P04911839	60	chr3	54814695	54814754	0	_	-0.103151	60	1	_53_	-0.414866	52	0	_	-0.197024	60	T/C
A_67_P00756638	60	chr3	130668496	130668555	0	_	-0.166337	60	0	_	-0.0428283	60	1	_41_	0.663365	40	A/G
A_67_P04881976	60	chr3	40178156	40178215	1	_14_	0.341235	46	1	_10_	0.551288	50	1	_10_	0.322765	50	G/C
A_67_P04836206	60	chr3	18023822	18023881	0	_	-0.0379335	60	0	_	0.409643	60	1	_40_	0.211483	39	G/T
A_67_P04875865	60	chr3	37405410	37405469	1	_41_	-0.317516	40	0	_	0.14874	60	1	_41_	-0.339129	40	T/A
A_67_P04873875	60	chr3	36623010	36623069	0	_	-0.0569571	60	0	_	0.0255121	60	1	_23_	0.462513	37	T/C
A_67_P04876459	60	chr3	37648357	37648416	1	_49_	-0.451844	48	0	_	-0.043795	60	0	_	3.34112	60	A/G
A_67_P04966724	60	chr3	82669450	82669509	1	_41_	0.428657	40	0	_	-0.196224	60	1	_41_	0.600245	40	C/T
A_67_P04852832	60	chr3	26986836	26986895	1	_23_	0.658415	37	0	_	0.0425306	60	0	_	-0.0238207	60	T/G
A_67_P05016940	60	chr3	104962088	104962147	1	_1_	0.0524512	59	0	_	0.0192022	60	1	_1_	0.0918448	59	
A_67_P05044298	60	chr3	117872268	117872327	1	_51_	0.14004	50	1	_51_	0.184799	50	0	_	0.180487	60	T/C
A_67_P05061109	60	chr3	125376423	125376482	1	_23_	0.59462	37	1	_23_	0.446925	37	0	_	0.0208537	60	C/T
A_67_P04978649	60	chr3	87724274	87724333	0	_	0.0309145	60	1	_16_	0.337823	44	1	_16_	0.033391	44	C/T
A_67_P05129442	60	chr3	154794504	154794563	1	_1_	0.0522918	59	1	_1_	0.239602	59	0	_	-0.146484	60	
A_67_P05088665	60	chr3	137549663	137549722	1	_34_	0.535924	33	1	_34_	0.239036	33	1	_34_	0.413267	33	C/T
A_67_P05037942	60	chr3	115146102	115146161	1	_49_	0.352202	48	1	_59_	0.107952	58	0	_	0.0642082	60	C/T
A_53_P116163	60	chr3	95558987	95559046	0	_	-0.0690945	60	0	_	-0.25588	60	1	_3_	-0.294102	57	A/G
A_67_P05035880	60	chr3	114108515	114108574	1	_51_	-0.383567	50	1	_51_	-0.482733	50	1	_51_	-0.47889	50	A/G
A_67_P04962499	60	chr3	80758972	80759031	1	_21_	0.599621	39	0	_	0.0882435	60	1	_21_	0.75571	39	G/A
A_67_P05003585	60	chr3	99286526	99286585	1	_49_	-0.0409176	48	1	_49_	0.00195039	48	0	_	-0.388091	60	C/G
A_67_P04879698	60	chr3	39104034	39104093	2	_38_48_	-0.387069	37	0	_	-0.291025	60	1	_48_	-0.270237	47	T/C
A_53_P129972	60	chr3	105085864	105085923	1	_58_	-0.168547	57	0	_	-0.393343	60	1	_58_	-0.133206	57	T/A
A_67_P04865160	60	chr3	32546409	32546468	2	_9_41_	0.50361	31	0	_	-0.22416	60	2	_9_41_	0.043587	31	
A_67_P05123131	60	chr3	152244810	152244869	1	_58_	-0.141186	57	1	_58_	-0.0997391	57	0	_	-0.0889597	60	G/A
A_67_P04896246	60	chr3	47759648	47759707	1	_45_	0.440136	44	1	_45_	0.0901944	44	0	_	0.0591226	60	T/A
A_67_P04962710	60	chr3	80835070	80835129	1	_56_	0.10933	55	0	_	-0.161652	60	1	_56_	-0.0297508	55	C/G
A_67_P00660857	60	chr3	65735614	65735673	0	_	0.0405674	60	1	_19_	0.355869	41	0	_	0.2829	60	A/G
A_67_P04968068	60	chr3	83245357	83245416	0	_	0.0905601	60	1	_17_	0.242829	43	1	_17_	0.450752	43	A/G
A_53_P138248	60	chr3	95594641	95594700	0	_	0.000964185	60	0	_	-0.234236	60	1	_43_	-0.0152235	42	A/G
A_53_P118649	60	chr3	49956463	49956522	1	_37_	0.183379	36	1	_37_	-0.0842129	36	0	_	-0.257962	60	C/T
A_67_P04944950	60	chr3	71088766	71088825	1	_52_	0.106781	51	0	_	0.110063	60	0	_	-0.107599	60	G/A
A_67_P04849974	60	chr3	25677748	25677807	0	_	-0.0400663	60	1	_53_	1.03841	52	0	_	-0.00996154	60	C/T
A_67_P00678011	60	chr3	78380666	78380725	0	_	1.05893	60	0	_	0.0983401	60	1	_25_	0.914291	35	A/G
A_67_P00632917	60	chr3	46696765	46696818	1	_31_	0.283524	30	0	_	-0.131475	54	0	_	-0.194407	54	A/G
A_67_P05122058	60	chr3	151785262	151785321	0	_	0.0273623	60	0	_	-0.125828	60	2	_4_21_	1.07487	39	
A_67_P04951512	60	chr3	74940822	74940881	0	_	0.148474	60	0	_	-0.117535	60	1	_50_	0.330768	49	C/T
A_53_P177866	60	chr3	96763718	96763777	1	_34_	0.189356	33	1	_34_	0.373855	33	1	_34_	2.31442	33	T/G
A_67_P00692094	60	chr3	86830447	86830506	0	_	-0.3504	60	1	_9_	0.187143	51	0	_	-0.383357	60	C/G
A_67_P00740192	60	chr3	120671922	120671981	1	_3_	-0.0458985	57	1	_3_	-0.110653	57	0	_	-0.0176381	60	C/T
A_53_P114544	58	chr3	65354398	65354455	0	_	0.12525	58	0	_	-0.0722751	58	2	_1_53_	-0.126096	51	
A_67_P04981807	45	chr3	88889666	88889710	0	_	0.23181	45	1	_38_	-0.117113	37	0	_	0.459772	45	C/T
A_67_P04903367	60	chr3	51375781	51375840	0	_	-0.0763815	60	0	_	-0.0510351	60	1	_11_	0.205071	49	T/C
A_67_P00638676	60	chr3	51040628	51040687	2	_26_39_	0.641941	25	2	_26_39_	0.411427	25	0	_	-0.0399846	60	
A_67_P05132825	60	chr3	156366941	156367000	0	_	0.133495	60	0	_	0.144208	60	1	_3_	0.354598	57	A/C
A_67_P05056836	60	chr3	123275256	123275315	1	_2_	-1.00963	58	1	_2_	-0.720518	58	0	_	-0.00760301	60	C/T
A_67_P04854697	60	chr3	27820842	27820901	1	_23_	0.229873	37	0	_	0.104672	60	0	_	0.0994082	60	T/C
A_67_P04866113	60	chr3	32921052	32921111	0	_	-0.06171	60	0	_	0.0606248	60	2	_7_35_	1.0938	27	
A_67_P00677275	60	chr3	77779571	77779630	0	_	0.158355	60	0	_	0.646263	60	1	_43_	0.390437	42	A/G
A_67_P05063914	60	chr3	126709786	126709845	2	_28_54_	0.807518	27	2	_28_54_	0.642731	27	2	_28_54_	0.871027	27	
A_67_P05089535	60	chr3	137935452	137935511	1	_29_	1.14779	31	0	_	0.789527	60	1	_29_	0.797411	31	C/T
A_67_P00603842	59	chr3	27405953	27406011	1	_8_	0.168728	51	0	_	0.0474592	59	0	_	0.0886502	59	T/G
A_67_P05037854	60	chr3	115101972	115102031	1	_59_	0.0242386	58	1	_59_	0.172209	58	0	_	-0.32432	60	G/T
A_67_P05049732	60	chr3	120282079	120282138	0	_	-0.0541518	60	0	_	0.124062	60	1	_36_	0.717583	35	G/A
A_67_P00686898	60	chr3	83990136	83990195	1	_18_	0.31435	42	0	_	-0.221686	60	1	_18_	0.169275	42	A/G
A_67_P04877947	60	chr3	38298616	38298675	1	_41_	-0.434121	40	0	_	-0.31306	60	2	_33_41_	-0.582596	32	A/C
A_67_P04978172	60	chr3	87481426	87481485	1	_22_	0.789517	38	0	_	0.11682	60	0	_	0.483239	60	C/A
A_67_P00661880	60	chr3	66377312	66377371	0	_	-0.0529094	60	2	_39_54_	-0.0667188	38	0	_	-0.161473	60	
A_67_P05011558	60	chr3	102680699	102680758	1	_50_	0.0925748	49	0	_	0.0154787	60	0	_	-0.0278153	60	T/C
A_67_P04886721	60	chr3	42338517	42338576	0	_	0.138924	60	1	_2_	0.288833	58	1	_2_	0.330259	58	C/A
A_67_P05057639	60	chr3	123589127	123589186	1	_51_	-0.0109878	50	1	_51_	-0.182148	50	0	_	-0.133357	60	A/G
A_67_P04997925	60	chr3	96630158	96630217	0	_	-0.101139	60	0	_	-0.0645028	60	1	_45_	0.30445	44	T/G
A_67_P00697530	60	chr3	90185400	90185459	0	_	-0.108435	60	1	_20_	0.577228	40	0	_	-0.192139	60	G/A
A_53_P120217	60	chr3	93140114	93140173	0	_	0.0468064	60	1	_23_	0.217435	37	0	_	0.048829	60	G/T
A_67_P05106405	60	chr3	145267489	145267548	1	_56_	0.0837487	55	1	_56_	-0.130796	55	0	_	-0.203227	60	G/T
A_67_P00720930	60	chr3	107286014	107286073	1	_56_	0.588196	55	1	_56_	0.46889	55	0	_	0.194512	60	A/G
A_67_P00660363	60	chr3	65449950	65450009	0	_	-0.116397	60	2	_18_41_	0.617481	22	2	_18_41_	0.639553	22	
A_67_P05090965	60	chr3	138520380	138520439	0	_	0.0336391	60	0	_	-0.122024	60	1	_14_	0.289253	46	C/A
A_67_P05064005	60	chr3	126746706	126746765	1	_35_	0.346359	34	1	_35_	0.25091	34	1	_35_	0.361164	34	G/T
A_67_P04830471	60	chr3	13765574	13765633	0	_	-0.031415	60	0	_	-0.112253	60	1	_42_	0.328301	41	T/A
A_67_P04974486	60	chr3	85890931	85890990	1	_24_	0.256852	36	0	_	-0.0570249	60	0	_	-0.0017193	60	T/C
A_67_P00639134	58	chr3	51322351	51322408	0	_	-0.184014	58	0	_	0.120612	58	1	_28_	0.364722	30	G/A
A_67_P05064603	60	chr3	126992664	126992723	1	_37_	0.363829	36	1	_37_	0.236536	36	1	_37_	0.21308	36	C/T
A_67_P04989189	60	chr3	92496376	92496435	0	_	-0.183931	60	1	_2_	-0.000926476	58	0	_	0.0086856	60	G/C
A_67_P04876538	60	chr3	37677944	37678003	1	_24_	-0.0705493	36	0	_	-0.148667	60	1	_24_	0.101986	36	A/G
A_67_P05027699	60	chr3	109598326	109598385	0	_	0.0136851	60	1	_54_	0.237797	53	0	_	0.0443984	60	T/C
A_67_P05111900	60	chr3	147454056	147454115	1	_42_	0.0436961	41	1	_42_	0.183195	41	0	_	0.0438848	60	A/T
A_67_P05083379	60	chr3	135259431	135259490	0	_	0.0916698	60	0	_	0.115555	60	1	_34_	-0.093168	33	A/G
A_67_P05005241	60	chr3	100068988	100069047	1	_40_	-0.090333	39	1	_40_	-0.269226	39	1	_40_	0.00393204	39	C/T
A_67_P05021630	60	chr3	107252135	107252194	1	_34_	0.807602	33	0	_	-0.0408303	60	0	_	0.115725	60	C/A
A_67_P04860856	60	chr3	30533132	30533191	0	_	0.00123404	60	1	_33_	0.513599	32	0	_	-0.0361128	60	A/G
A_67_P00682175	60	chr3	81142038	81142097	0	_	-0.00517225	60	1	_38_	0.24217	37	0	_	-0.0476733	60	A/T
A_67_P04948777	60	chr3	73310004	73310063	1	_34_	0.414301	33	1	_34_	0.328357	33	1	_34_	0.466143	33	T/A
A_67_P05063257	60	chr3	126427214	126427273	1	_19_	0.638704	41	1	_19_	0.358002	41	1	_19_	0.390556	41	T/A
A_67_P04971298	60	chr3	84592006	84592065	1	_5_	0.20775	55	0	_	0.0774026	60	1	_5_	-0.0297623	55	G/T
A_67_P04963061	60	chr3	80971921	80971980	1	_48_	0.0506697	47	0	_	0.07719	60	1	_48_	-0.064113	47	G/A
A_53_P151143	60	chr3	81202910	81202969	0	_	0.241536	60	1	_21_	0.301045	39	0	_	0.102969	60	C/T
A_67_P05014376	60	chr3	103887473	103887532	1	_37_	0.0631856	36	0	_	0.056389	60	1	_37_	0.0481066	36	G/A
A_67_P04925380	60	chr3	61258565	61258624	1	_60_	-0.0287532	59	0	_	-0.150806	60	0	_	-0.179587	60	A/C
A_67_P05050708	55	chr3	120753271	120753325	1	_51_	-0.0840846	50	1	_51_	-0.153729	50	0	_	-0.120554	55	G/T
A_53_P118196	60	chr3	107710259	107710318	0	_	0.0564768	60	1	_60_	0.611436	59	0	_	0.0365221	60	A/G
A_53_P151598	60	chr3	135226987	135227046	0	_	0.0583206	60	0	_	0.167873	60	2	_8_57_	0.942676	48	
A_67_P04887293	60	chr3	42634564	42634623	0	_	-0.240161	60	1	_52_	0.0174427	51	1	_52_	0.0814911	51	A/C
A_67_P05036179	60	chr3	114211402	114211461	1	_37_	0.227016	36	1	_37_	0.258006	36	0	_	-0.367509	60	C/T
A_67_P00756077	60	chr3	130383355	130383414	0	_	-0.255858	60	0	_	-0.12603	60	1	_29_	-0.515525	31	G/A
A_67_P05119066	60	chr3	150437449	150437508	1	_55_	-0.429909	54	1	_55_	-0.468947	54	1	_55_	-0.368086	54	G/A
A_53_P159832	57	chr3	28933230	28933286	1	_18_	0.449243	39	0	_	-0.23584	57	0	_	0.193942	57	T/A
A_67_P00695366	60	chr3	88865521	88865580	0	_	0.0707421	60	1	_20_	0.854454	40	0	_	0.0914066	60	A/C
A_67_P05005481	60	chr3	100179878	100179937	1	_47_	0.141916	46	1	_47_	0.135577	46	0	_	0.149772	60	A/G
A_67_P04849331	60	chr3	25287074	25287133	0	_	-0.0875644	60	1	_25_	0.449048	35	0	_	-0.020788	60	A/G
A_67_P00582872	60	chr3	9444309	9444368	1	_60_	-0.17846	59	1	_60_	-0.0495015	59	0	_	-0.0144776	60	
A_67_P04959945	60	chr3	79538424	79538483	0	_	-0.0380334	60	0	_	0.0184448	60	1	_25_	0.360318	35	G/A
A_67_P04951294	60	chr3	74794414	74794473	0	_	0.375545	60	0	_	-0.0425947	60	1	_47_	0.543725	46	G/T
A_67_P00709217	60	chr3	99987984	99988043	0	_	0.106536	60	0	_	-0.000195453	60	1	_3_	0.507316	57	A/G
A_67_P04946702	60	chr3	72132618	72132677	1	_37_	0.392004	36	1	_37_	0.21243	36	1	_37_	0.213428	36	T/A
A_67_P00685826	60	chr3	83346096	83346155	0	_	-0.324875	60	0	_	-0.079636	60	2	_5_55_	1.79795	49	
A_67_P04849071	60	chr3	25163013	25163072	0	_	0.141592	60	1	_41_	0.58909	40	0	_	0.120299	60	A/G
A_53_P174996	60	chr3	21138390	21138449	1	_25_	1.88487	35	0	_	-0.064051	60	0	_	0.697261	60	T/C
A_67_P04948908	60	chr3	73388012	73388071	0	_	2.0895	60	2	_13_32_	1.87937	28	2	_13_32_	1.916	28	
A_67_P05013768	60	chr3	103632988	103633047	0	_	0.0473607	60	1	_34_	0.337925	33	1	_34_	0.404282	33	A/G
A_67_P04879680	60	chr3	39098009	39098068	1	_41_	-0.0161594	40	0	_	0.165869	60	1	_41_	-0.0112919	40	T/C
A_53_P165713	60	chr3	125675134	125675193	1	_52_	1.45568	51	1	_52_	1.31505	51	0	_	0.0986024	60	T/G
A_67_P04894230	60	chr3	46588706	46588765	2	_4_43_	0.869059	38	0	_	-0.0983535	60	0	_	-0.0814731	60	
A_53_P118634	60	chr3	65037101	65037160	0	_	0.237952	60	0	_	-0.0238001	60	1	_42_	0.671251	41	A/G
A_67_P05064032	60	chr3	126758140	126758199	1	_59_	0.262785	58	1	_59_	0.431442	58	1	_59_	0.439653	58	C/T
A_67_P05063862	60	chr3	126690101	126690160	2	_33_56_	0.282975	32	2	_33_56_	0.396583	32	2	_33_56_	0.161628	32	
A_67_P05043220	60	chr3	117433637	117433696	1	_13_	4.39291	47	2	_13_23_	2.50669	37	0	_	-0.131385	60	C/T
A_53_P154453	60	chr3	106111492	106111551	1	_54_	0.076581	53	1	_54_	0.0671062	53	0	_	0.105607	60	T/G
A_67_P05093028	60	chr3	139448034	139448093	1	_29_	0.708009	31	1	_29_	0.701239	31	1	_29_	0.892728	31	G/A
A_67_P00714159	60	chr3	102826098	102826157	0	_	-0.134167	60	1	_30_	0.102413	30	0	_	-0.216487	60	C/G
A_67_P04917080	60	chr3	57162889	57162948	1	_48_	0.745551	47	0	_	0.108804	60	0	_	0.169405	60	C/T
A_67_P05083997	60	chr3	135504467	135504526	1	_14_	0.482728	46	1	_14_	0.427722	46	1	_14_	0.440863	46	A/G
A_67_P00651380	60	chr3	58606663	58606722	1	_23_	0.158909	37	1	_23_	0.171329	37	0	_	-0.0782217	60	A/C
A_53_P157285	60	chr3	69311418	69311477	0	_	-0.405832	60	1	_12_	-0.69285	48	1	_12_	-0.83227	48	G/A
A_67_P04972723	60	chr3	85165157	85165216	1	_50_	-0.0830026	49	1	_50_	-0.214358	49	1	_50_	-0.330914	49	A/C
A_67_P05092789	60	chr3	139284110	139284169	0	_	0.247548	60	1	_5_	0.389373	55	0	_	0.303613	60	C/T
A_67_P00618580	59	chr3	36754752	36754810	1	_1_	-0.212234	58	0	_	0.151194	59	1	_1_	-0.315893	58	
A_67_P04975736	60	chr3	86411703	86411762	0	_	-0.0825671	60	1	_51_	-0.415239	50	1	_51_	-0.115834	50	A/G
A_67_P04999178	60	chr3	97107443	97107502	0	_	0.00547526	60	0	_	-0.0727399	60	1	_42_	0.0636948	41	A/G
A_67_P04828548	60	chr3	12635639	12635698	0	_	-0.0105799	60	0	_	-0.0834322	60	1	_28_	0.582672	32	C/T
A_67_P04959123	60	chr3	79204217	79204276	0	_	-0.0687147	60	1	_17_	0.189836	43	1	_17_	0.133879	43	G/A
A_67_P00751145	60	chr3	127546082	127546141	0	_	0.58686	60	1	_30_	0.811268	30	0	_	0.654787	60	C/G
A_67_P04879928	60	chr3	39184164	39184223	1	_43_	-0.166502	42	1	_43_	-0.211858	42	1	_43_	-0.252515	42	G/C
A_67_P05064667	60	chr3	127015734	127015793	1	_23_	-0.422617	37	1	_23_	-0.524014	37	1	_23_	-0.507966	37	C/A
A_67_P04997985	60	chr3	96648556	96648615	0	_	0.0400268	60	1	_25_	0.152766	35	1	_25_	0.438926	35	T/C
A_67_P04836894	60	chr3	18406583	18406642	0	_	-0.203934	60	1	_33_	0.896201	32	1	_33_	0.810998	32	C/T
A_67_P00696694	60	chr3	89739098	89739157	0	_	-0.0416918	60	1	_8_	0.233847	52	0	_	0.141725	60	T/C
A_53_P100318	60	chr3	69823325	69823384	1	_42_	0.63291	41	0	_	0.146225	60	0	_	0.0592768	60	T/C
A_67_P00778210	60	chr3	143869743	143869802	0	_	-0.00266956	60	0	_	-0.0715768	60	2	_7_24_	0.890307	36	
A_67_P04883380	60	chr3	40796142	40796201	1	_56_	-0.180937	55	0	_	-0.204036	60	0	_	-0.249599	60	G/A
A_67_P04968597	60	chr3	83474758	83474817	1	_43_	-0.40381	42	0	_	-0.0602546	60	1	_43_	-0.439373	42	A/G
A_67_P00675505	60	chr3	76351509	76351568	1	_56_	-0.399667	55	0	_	-0.045213	60	0	_	-0.42193	60	A/G
A_67_P04978164	60	chr3	87477979	87478038	2	_16_50_	1.25284	33	2	_16_50_	1.19308	33	2	_16_50_	1.37972	33	
A_67_P04901883	60	chr3	50702931	50702990	1	_55_	0.182866	54	1	_55_	0.242523	54	0	_	0.255913	60	C/T
A_67_P05121885	60	chr3	151716562	151716621	1	_21_	-0.395543	39	1	_21_	-0.436275	39	1	_21_	-0.570679	39	T/C
A_67_P04954828	60	chr3	76684269	76684328	2	_9_60_	2.63482	50	0	_	-0.0647865	60	0	_	-0.0315253	60	
A_67_P00578664	60	chr3	5951481	5951540	1	_9_	0.304094	51	1	_9_	0.547775	51	0	_	0.173841	60	C/T
A_53_P104868	60	chr3	127553166	127553225	1	_18_	0.179085	42	0	_	0.0574371	60	1	_18_	0.324178	42	A/G
A_67_P05093693	60	chr3	139780999	139781058	2	_25_44_	1.41655	24	2	_25_44_	0.81865	24	2	_25_44_	1.26294	24	
A_53_P178380	60	chr3	127820724	127820783	1	_57_	0.860557	56	1	_57_	0.599076	56	1	_57_	0.695555	56	A/C
A_67_P04918403	60	chr3	57835427	57835486	1	_49_	0.125248	48	0	_	0.0571895	60	0	_	-0.0714408	60	C/G
A_67_P04923483	60	chr3	60368019	60368078	0	_	-0.227295	60	1	_48_	0.318177	47	1	_48_	0.447259	47	C/A
A_67_P05100172	60	chr3	142690109	142690168	1	_7_	1.02976	53	1	_7_	1.04303	53	1	_7_	0.888955	53	G/A
A_53_P166891	60	chr3	154259815	154259874	0	_	0.176663	60	1	_47_	0.10391	46	0	_	0.157801	60	G/A
A_67_P00646093	60	chr3	55128753	55128812	0	_	-0.140671	60	1	_47_	0.258703	46	0	_	0.052543	60	A/G
A_67_P04966321	60	chr3	82484872	82484931	1	_34_	1.93092	33	1	_34_	1.73673	33	0	_	0.0277664	60	G/T
A_67_P04816775	60	chr3	5535424	5535483	1	_50_	-0.0169862	49	1	_50_	0.0387719	49	0	_	-0.0225249	60	C/T
A_67_P05027503	60	chr3	109511064	109511123	0	_	0.0436676	60	1	_41_	0.350654	40	0	_	0.00180341	60	A/G
A_67_P04978577	60	chr3	87670994	87671053	0	_	0.458335	60	1	_19_	0.237932	41	0	_	0.0053309	60	T/C
A_53_P151891	60	chr3	127862718	127862777	2	_18_53_	0.362593	34	2	_18_53_	0.0918835	34	1	_53_	0.153426	52	G/T
A_67_P04940868	60	chr3	69122443	69122502	1	_57_	-0.697085	56	1	_57_	-0.462661	56	0	_	-0.353547	60	A/G
A_67_P05129487	60	chr3	154810456	154810515	1	_29_	0.398373	31	1	_29_	0.191922	31	0	_	-0.340654	60	A/T
A_53_P117269	60	chr3	104433880	104433939	1	_27_	0.496769	33	1	_27_	0.274478	33	1	_27_	0.449827	33	A/G
A_67_P00619616	60	chr3	37363725	37363784	1	_28_	0.62933	32	0	_	0.150103	60	2	_4_28_	0.766232	32	G/A
A_67_P04818286	60	chr3	6574363	6574422	1	_26_	0.628643	34	1	_26_	0.576473	34	0	_	-0.0710381	60	G/A
A_67_P04949091	60	chr3	73492164	73492223	1	_30_	0.643483	30	0	_	0.00296094	60	0	_	0.0505177	60	A/G
A_67_P04889856	60	chr3	44005119	44005178	2	_43_56_	0.286758	42	0	_	-0.0244745	60	0	_	-0.174541	60	
A_67_P04961931	60	chr3	80422954	80423013	0	_	-0.00445921	60	0	_	0.0223934	60	1	_56_	0.75206	55	A/T
A_67_P04886647	60	chr3	42307903	42307962	1	_29_	0.625735	31	1	_29_	0.716897	31	1	_29_	0.540681	31	C/T
A_67_P00671993	60	chr3	73594592	73594651	1	_1_	-0.0928109	59	0	_	-0.144666	60	0	_	-0.383643	60	
A_67_P04859030	60	chr3	29785876	29785935	1	_51_	0.121575	50	0	_	-0.152321	60	0	_	-0.421961	60	A/C
A_67_P05009556	59	chr3	101860116	101860174	0	_	0.0863814	59	0	_	-0.168336	59	1	_4_	-0.0635051	55	A/G
A_67_P04912120	60	chr3	54910194	54910253	0	_	-0.0515875	60	1	_7_	0.0284604	53	0	_	-0.334165	60	G/A
A_67_P05053578	60	chr3	121946553	121946612	0	_	-0.0308059	60	0	_	0.148459	60	1	_34_	1.28858	33	A/G
A_67_P00688405	60	chr3	84774974	84775033	0	_	0.0335977	60	0	_	-0.0769313	60	1	_8_	2.59081	52	G/T
A_67_P05031853	60	chr3	111722611	111722670	0	_	-0.0306979	60	1	_17_	0.914282	43	1	_17_	0.923215	43	C/T
A_67_P04876563	60	chr3	37687092	37687151	1	_51_	-0.0584652	50	0	_	0.253265	60	1	_51_	-0.0357869	50	C/A
A_67_P05060092	60	chr3	124832597	124832656	1	_28_	1.13008	32	1	_28_	1.28077	32	0	_	0.631493	60	T/C
A_67_P04864878	60	chr3	32416634	32416693	1	_30_	0.4331	30	0	_	-0.0966395	60	0	_	1.35316	60	T/C
A_67_P05057789	60	chr3	123646535	123646594	1	_59_	-0.209346	58	1	_59_	-0.147033	58	0	_	-0.235605	60	A/G
A_67_P05043072	60	chr3	117362602	117362661	1	_9_	0.394612	51	1	_9_	0.130832	51	0	_	0.129056	60	T/C
A_67_P04873154	60	chr3	36244912	36244971	0	_	-0.0382684	60	0	_	-0.135479	60	1	_34_	0.523178	33	A/C
A_67_P05010811	60	chr3	102342644	102342703	0	_	0.113224	60	0	_	-0.0340654	60	1	_17_	0.18671	43	A/C
A_67_P00617950	60	chr3	36308896	36308955	0	_	-0.12036	60	0	_	0.0462218	60	1	_33_	0.411261	32	G/T
A_67_P05061457	60	chr3	125539595	125539654	2	_4_43_	0.610064	38	2	_4_43_	0.388834	38	0	_	0.146992	60	
A_67_P04976114	60	chr3	86570045	86570104	0	_	0.23664	60	0	_	-0.0717153	60	1	_15_	0.314325	45	T/A
A_53_P173782	60	chr3	86926714	86926773	1	_54_	1.00326	53	0	_	-0.0932006	60	1	_54_	1.13102	53	A/G
A_53_P172294	60	chr3	133145010	133145069	0	_	0.106321	60	0	_	-0.349219	60	1	_2_	0.434679	58	C/A
A_67_P00714357	60	chr3	102947812	102947871	1	_45_	-0.817261	44	1	_45_	-0.899749	44	1	_45_	-0.78266	44	A/G
A_53_P179171	60	chr3	60123751	60123810	1	_22_	0.407003	38	0	_	0.734036	60	1	_22_	0.63378	38	T/C
A_53_P155035	60	chr3	25316986	25317045	0	_	0.118761	60	1	_33_	0.686272	32	0	_	-0.314403	60	T/C
A_67_P04839343	60	chr3	19749120	19749179	1	_32_	0.241148	31	0	_	-0.0772895	60	0	_	0.10232	60	G/A
A_67_P05061773	60	chr3	125683984	125684043	2	_20_50_	0.174805	29	2	_20_50_	0.602647	29	0	_	-0.225097	60	
A_53_P104624	60	chr3	102238553	102238612	2	_29_45_	1.00737	28	2	_29_45_	0.652059	28	2	_29_45_	0.980466	28	
A_67_P04893752	60	chr3	46302816	46302875	1	_46_	0.394324	45	1	_46_	0.450892	45	0	_	-0.191542	60	C/G
A_67_P04960524	60	chr3	79753665	79753724	0	_	0.0187649	60	1	_27_	0.293471	33	0	_	0.092346	60	C/T
A_53_P159596	60	chr3	82036124	82036183	1	_3_	0.373204	57	0	_	-0.185441	60	1	_3_	0.261434	57	A/G
A_53_P178782	60	chr3	38689774	38689833	1	_44_	-0.269282	43	0	_	-0.175305	60	1	_44_	0.179938	43	T/C
A_67_P04894316	60	chr3	46626214	46626273	1	_37_	0.987159	36	0	_	0.128265	60	0	_	0.0786199	60	C/A
A_67_P00760779	60	chr3	133106263	133106322	0	_	0.100918	60	0	_	0.12377	60	1	_24_	0.513256	36	T/C
A_53_P126681	60	chr3	124423009	124423068	1	_24_	0.916792	36	1	_24_	0.783834	36	0	_	0.449989	60	C/G
A_53_P158956	60	chr3	126394668	126394727	2	_7_28_	0.424627	32	2	_7_28_	0.459043	32	2	_7_28_	0.392607	32	
A_67_P05063875	60	chr3	126695100	126695159	1	_16_	0.0186796	44	1	_16_	0.265635	44	1	_16_	0.0046362	44	C/T
A_67_P04935299	60	chr3	66559086	66559145	0	_	-0.167127	60	1	_15_	0.12568	45	0	_	-0.0781574	60	T/C
A_53_P176045	60	chr3	127942983	127943042	1	_54_	1.20629	53	1	_54_	1.43344	53	1	_54_	1.64842	53	G/T
A_67_P05063707	60	chr3	126630648	126630707	2	_28_49_	1.46399	27	1	_38_	1.2719	37	2	_28_49_	1.21792	27	T/C
A_67_P04886239	60	chr3	42077052	42077111	0	_	-0.0121922	60	1	_50_	0.49854	49	1	_50_	0.511653	49	T/C
A_67_P05064482	60	chr3	126951062	126951121	2	_12_28_	1.33571	32	0	_	1.22744	60	0	_	1.45945	60	
A_67_P00696461	60	chr3	89629024	89629083	0	_	0.0665665	60	1	_58_	0.238969	57	0	_	0.0669771	60	G/A
A_53_P179579	60	chr3	90743820	90743879	0	_	-0.160435	60	1	_36_	0.35147	35	0	_	0.269174	60	G/A
A_67_P05017984	60	chr3	105368469	105368528	1	_44_	0.0966468	43	1	_44_	0.211842	43	0	_	-0.147136	60	G/T
A_53_P109025	60	chr3	104787272	104787331	1	_25_	0.192388	35	0	_	-0.0300181	60	0	_	-0.0685302	60	A/G
A_67_P00731630	60	chr3	115685485	115685544	1	_13_	-0.11698	47	1	_13_	-0.144645	47	1	_13_	-0.232225	47	A/G
A_53_P171584	60	chr3	133051696	133051755	0	_	-0.052945	60	0	_	-0.114928	60	1	_46_	-0.406534	45	T/C
A_53_P129391	60	chr3	154460831	154460890	1	_37_	0.516155	36	1	_37_	0.509157	36	0	_	-0.896574	60	A/G
A_67_P00720507	60	chr3	107037689	107037748	1	_51_	0.203899	50	1	_51_	0.398989	50	1	_51_	0.197335	50	T/C
A_67_P04885664	60	chr3	41727232	41727291	0	_	-0.12944	60	0	_	-0.106102	60	1	_41_	-0.107369	40	A/C
A_67_P00683591	60	chr3	82061312	82061371	1	_29_	0.203132	31	1	_29_	0.306505	31	1	_29_	0.236683	31	C/A
A_67_P05076103	60	chr3	131778339	131778398	0	_	0.682983	60	1	_24_	0.27822	36	0	_	0.312681	60	A/G
A_67_P05063060	60	chr3	126338595	126338654	1	_14_	0.453548	46	1	_14_	0.0973328	46	1	_14_	0.288683	46	T/G
A_67_P00747840	60	chr3	125620667	125620726	1	_38_	0.8241	37	0	_	0.542733	60	1	_38_	-0.122157	37	A/G
A_67_P05120108	60	chr3	150919369	150919428	0	_	0.106385	60	0	_	-0.0155925	60	1	_48_	0.753216	47	C/T
A_67_P04852432	60	chr3	26774297	26774356	0	_	0.267769	60	0	_	-0.097728	60	1	_35_	0.274065	34	A/G
A_67_P04977986	60	chr3	87378656	87378715	1	_22_	0.419572	38	1	_22_	0.380271	38	1	_22_	0.462564	38	G/A
A_67_P05044398	60	chr3	117916048	117916107	0	_	0.0642063	60	0	_	-0.0549285	60	1	_23_	0.565555	37	A/G
A_67_P04833571	60	chr3	16183625	16183684	1	_6_	-0.477786	54	1	_6_	-0.521237	54	0	_	0.126818	60	G/A
A_67_P00728829	60	chr3	112302750	112302809	1	_40_	-0.108912	39	0	_	0.134653	60	1	_40_	-0.0811006	39	T/G
A_53_P112932	53	chr3	37611573	37611625	1	_35_	-0.140358	34	0	_	-0.263223	53	1	_35_	0.0564396	34	C/T
A_67_P04866088	60	chr3	32914254	32914313	0	_	-0.230175	60	0	_	0.0564635	60	1	_41_	-0.197859	40	T/G
A_67_P00642063	60	chr3	52873432	52873491	0	_	-0.127566	60	0	_	-0.0044965	60	1	_1_	-0.0357861	59	
A_67_P05073009	60	chr3	130476624	130476683	0	_	-0.00827559	60	0	_	-0.062251	60	1	_42_	0.223101	41	T/C
A_53_P109776	60	chr3	137894924	137894983	1	_28_	0.434313	32	1	_28_	0.227445	32	0	_	-0.34509	60	T/G
A_53_P125355	60	chr3	36279828	36279887	0	_	0.0142656	60	0	_	0.113557	60	1	_15_	0.053158	45	A/G
A_67_P04876268	60	chr3	37580247	37580306	0	_	0.358039	60	0	_	0.171021	60	1	_49_	0.00520259	48	G/C
A_67_P05041782	60	chr3	116781265	116781324	0	_	-0.033768	60	0	_	-0.0476755	60	2	_24_52_	-0.0240465	27	
A_53_P136793	60	chr3	102182427	102182486	1	_16_	0.19843	44	1	_16_	0.540078	44	1	_16_	0.675346	44	G/A
A_67_P04906988	60	chr3	52826689	52826748	0	_	0.149288	60	0	_	0.212409	60	1	_10_	0.468922	50	A/G
A_67_P04830320	60	chr3	13709660	13709719	0	_	0.0570614	60	0	_	0.210808	60	1	_49_	-0.0286827	48	C/T
A_67_P04954595	60	chr3	76552173	76552232	1	_45_	0.713828	44	0	_	0.00127093	60	1	_45_	1.79515	44	G/T
A_67_P05029253	60	chr3	110227715	110227774	1	_47_	0.237409	46	1	_47_	0.0137468	46	1	_47_	0.221123	46	G/T
A_67_P04930506	60	chr3	63971959	63972018	1	_19_	0.0424152	41	0	_	-0.00528637	60	0	_	-0.0493652	60	T/C
A_53_P132782	60	chr3	31052665	31052724	1	_37_	0.293143	36	0	_	0.0442956	60	1	_37_	0.287717	36	C/T
A_67_P05070833	60	chr3	129622679	129622738	1	_26_	0.041087	34	1	_26_	0.372288	34	1	_26_	0.132409	34	A/G
A_53_P172200	60	chr3	96197591	96197650	1	_41_	0.370265	40	1	_41_	0.0958824	40	1	_41_	0.193972	40	A/G
A_67_P04819724	60	chr3	7492219	7492278	1	_19_	-0.106726	41	1	_19_	-0.164222	41	0	_	-0.0602676	60	T/C
A_67_P04878901	60	chr3	38726250	38726309	2	_4_31_	1.22165	29	0	_	0.177391	60	2	_4_31_	1.18698	29	
A_67_P04872073	60	chr3	35711673	35711732	1	_30_	0.267348	30	0	_	-1.02341	60	0	_	0.0616107	60	A/T
A_67_P04865058	60	chr3	32507132	32507191	1	_48_	0.470496	47	0	_	-0.518319	60	1	_48_	0.810458	47	C/T
A_67_P04830592	60	chr3	13828932	13828991	0	_	-0.0778418	60	0	_	0.190184	60	1	_11_	0.00365783	49	G/T
A_67_P05063233	60	chr3	126416427	126416486	1	_7_	-0.239601	53	1	_7_	-0.162624	53	1	_7_	-0.141616	53	G/A
A_67_P00695356	60	chr3	88847302	88847361	1	_34_	0.833049	33	1	_34_	1.02513	33	0	_	0.0755799	60	A/G
A_67_P04954212	60	chr3	76361214	76361273	2	_2_25_	0.383524	35	0	_	0.0410454	60	0	_	0.117303	60	
A_67_P00619684	60	chr3	37400192	37400251	1	_18_	0.493102	42	0	_	-0.074173	60	1	_18_	0.421826	42	C/T
A_53_P180162	60	chr3	14848959	14849018	1	_14_	0.212276	46	1	_14_	0.14407	46	0	_	0.377402	60	G/A
A_67_P04828321	60	chr3	12441378	12441437	1	_22_	0.429582	38	1	_22_	0.176694	38	1	_22_	0.150912	38	C/T
A_67_P04998839	60	chr3	96970544	96970603	2	_15_50_	0.253177	34	0	_	0.00195671	60	0	_	-0.0339827	60	
A_53_P155224	60	chr3	83218827	83218886	0	_	-0.074253	60	0	_	0.0127811	60	1	_5_	0.426864	55	A/G
A_67_P04960312	60	chr3	79676726	79676785	0	_	-0.12689	60	0	_	-0.169167	60	1	_2_	0.211034	58	G/A
A_67_P05057133	60	chr3	123379582	123379641	1	_40_	2.2092	39	1	_40_	1.53623	39	0	_	-0.176161	60	T/C
A_67_P00677243	60	chr3	77748155	77748214	0	_	0.0400395	60	1	_28_	0.293546	32	1	_28_	0.155252	32	T/A
A_67_P04988098	60	chr3	91764416	91764475	1	_44_	0.0287813	43	0	_	-0.0866868	60	1	_44_	0.000861842	43	A/T
A_67_P05118537	60	chr3	150214943	150215002	1	_26_	0.655357	34	1	_26_	0.558727	34	1	_26_	0.877748	34	C/T
A_67_P05044445	60	chr3	117933782	117933841	0	_	0.0089013	60	0	_	-0.148621	60	1	_15_	0.14902	45	C/T
A_67_P05036479	60	chr3	114374794	114374853	1	_43_	0.235994	42	0	_	0.0527906	60	0	_	-0.0620802	60	A/T
A_67_P05125267	60	chr3	153103907	153103966	1	_22_	0.333105	38	1	_22_	0.293131	38	0	_	0.024026	60	G/A
A_53_P107132	60	chr3	109408498	109408557	0	_	0.0461528	60	1	_47_	0.22168	46	0	_	0.00636647	60	A/G
A_53_P154572	60	chr3	59342104	59342163	0	_	0.0389961	60	1	_6_	-0.0198687	54	1	_6_	0.0183748	54	T/G
A_53_P112170	60	chr3	41855276	41855335	0	_	0.0880778	60	1	_4_	0.308109	56	1	_4_	0.373475	56	T/C
A_67_P04995100	60	chr3	95541022	95541081	0	_	-0.264585	60	0	_	0.0143095	60	1	_12_	0.148996	48	G/C
A_53_P124276	60	chr3	103770674	103770733	1	_10_	0.151411	50	0	_	-0.0511801	60	0	_	-0.0981546	60	C/T
A_67_P04897774	60	chr3	48622065	48622124	1	_32_	1.01509	31	1	_32_	1.03993	31	0	_	0.0218807	60	G/A
A_67_P04926474	60	chr3	61858437	61858496	0	_	0.222104	60	1	_12_	0.593515	48	1	_12_	0.626683	48	G/A
A_67_P04816850	60	chr3	5577403	5577462	0	_	-0.088813	60	1	_7_	-0.0110288	53	0	_	-0.187301	60	C/T
A_67_P00659659	60	chr3	65051353	65051412	0	_	-0.208658	60	0	_	0.173112	60	1	_59_	0.539237	58	A/T
A_67_P04857643	60	chr3	29035199	29035258	2	_20_50_	-0.788538	29	0	_	-0.0198811	60	0	_	-0.054747	60	
A_67_P04818891	60	chr3	6950678	6950737	1	_59_	0.747924	58	1	_59_	0.890524	58	0	_	0.0678819	60	C/T
A_67_P05015638	60	chr3	104413608	104413667	0	_	-0.24168	60	2	_4_26_	-0.0263455	34	0	_	-0.164767	60	
A_67_P04938969	60	chr3	68336393	68336452	1	_53_	0.41164	52	1	_53_	0.271644	52	1	_53_	0.191963	52	G/A
A_67_P00721640	58	chr3	107650656	107650713	0	_	-0.207789	58	0	_	-0.123199	58	1	_56_	1.99297	55	A/G
A_67_P04910798	60	chr3	54400713	54400772	0	_	0.179806	60	1	_9_	0.376673	51	0	_	0.0939467	60	T/G
A_67_P05002712	60	chr3	98783203	98783262	0	_	-0.00725187	60	0	_	-0.32292	60	1	_8_	0.19588	52	G/A
A_67_P00673856	60	chr3	75198110	75198156	0	_	-0.0429868	47	0	_	-0.0688596	47	1	_17_	0.304902	30	T/C
A_67_P05061710	60	chr3	125655795	125655854	1	_27_	1.07009	33	1	_27_	0.819233	33	0	_	-0.0256115	60	A/G
A_67_P04896736	60	chr3	48054829	48054888	1	_52_	1.28762	51	1	_52_	1.27531	51	0	_	0.0301274	60	C/T
A_67_P05095993	60	chr3	140926004	140926063	0	_	-0.157046	60	0	_	-0.0719086	60	1	_37_	-0.0477155	36	A/C
A_67_P04883434	60	chr3	40816620	40816679	1	_60_	0.0440075	59	1	_60_	-0.189862	59	0	_	0.102492	60	
A_67_P00726074	60	chr3	110078372	110078431	1	_60_	-0.152974	59	0	_	0.214464	60	1	_60_	-0.264378	59	A/G
A_67_P04876714	60	chr3	37756292	37756351	0	_	4.23898	60	0	_	0.0816532	60	1	_13_	0.0373272	47	T/G
A_67_P05005496	60	chr3	100184643	100184702	0	_	0.660122	60	1	_39_	0.555475	38	0	_	0.00836309	60	C/G
A_67_P04860021	60	chr3	30214419	30214478	1	_6_	0.695197	54	0	_	0.162986	60	0	_	-0.400085	60	C/T
A_53_P110490	60	chr3	59927054	59927113	0	_	-0.082381	60	1	_50_	-0.0735767	49	1	_50_	-0.0841553	49	T/C
A_67_P00668175	60	chr3	70299844	70299903	1	_3_	0.102544	57	0	_	0.332747	60	0	_	0.187255	60	A/G
A_67_P05023229	60	chr3	107858632	107858691	0	_	-0.153973	60	1	_10_	0.0985035	50	0	_	0.0901768	60	T/C
A_67_P04816839	60	chr3	5570843	5570902	1	_41_	0.82113	40	1	_41_	0.815447	40	0	_	-0.156415	60	C/T
A_67_P00714945	60	chr3	103323733	103323792	0	_	-0.281391	60	0	_	-0.196815	60	1	_4_	-0.217507	56	C/A
A_67_P04832371	60	chr3	14873483	14873542	1	_41_	-0.396485	40	1	_41_	-0.389591	40	0	_	-0.318301	60	C/T
A_67_P00619028	60	chr3	37010948	37011007	0	_	-0.175094	60	0	_	0.0565311	60	1	_1_	-0.0721477	59	
A_67_P00650218	60	chr3	57770017	57770076	1	_8_	0.358414	52	0	_	0.0488778	60	0	_	0.13171	60	A/G
A_67_P05123110	60	chr3	152236051	152236110	1	_54_	0.193599	53	1	_54_	0.10576	53	0	_	-0.0599587	60	C/T
A_67_P05066544	60	chr3	127761417	127761476	1	_30_	0.165311	30	1	_30_	0.0934992	30	1	_30_	0.445352	30	T/C
A_67_P00626794	60	chr3	41681767	41681826	0	_	-0.0963071	60	0	_	0.119361	60	1	_2_	-0.276895	58	T/C
A_67_P04942372	60	chr3	69774272	69774331	1	_13_	0.0606652	47	1	_13_	-0.0298778	47	1	_13_	0.0842031	47	T/A
A_67_P05085547	60	chr3	136155616	136155675	1	_3_	0.324582	57	1	_3_	0.166632	57	0	_	-0.2418	60	C/T
A_67_P04954482	60	chr3	76501918	76501977	1	_1_	0.332539	59	0	_	0.0929973	60	1	_1_	0.116616	59	
A_53_P106610	60	chr3	152229336	152229395	1	_42_	0.183985	41	1	_42_	0.155752	41	0	_	-0.151049	60	T/C
A_67_P04869006	60	chr3	34342078	34342137	1	_25_	0.602325	35	0	_	-0.0274344	60	1	_25_	0.68247	35	A/G
A_67_P05085444	60	chr3	136105967	136106026	2	_22_51_	0.732579	28	2	_22_51_	0.528672	28	2	_22_51_	0.508539	28	
A_67_P05008987	60	chr3	101641322	101641381	1	_30_	0.431322	30	1	_30_	0.360067	30	0	_	0.0540533	60	C/T
A_67_P00728098	60	chr3	111573897	111573956	0	_	0.291976	60	0	_	0.331852	60	1	_20_	0.442044	40	G/A
A_53_P123713	60	chr3	61561117	61561176	1	_26_	-0.0945508	34	0	_	-0.0566623	60	0	_	-0.128431	60	G/A
A_67_P05037014	60	chr3	114697160	114697219	3	_18_42_57_	0.808013	23	2	_18_57_	0.94322	38	0	_	-0.100833	60	
A_67_P00595332	60	chr3	21098596	21098655	1	_29_	1.14829	31	0	_	-0.0209577	60	1	_29_	1.08442	31	G/A
A_67_P05027344	60	chr3	109444775	109444834	0	_	-0.0808399	60	2	_30_59_	0.667666	29	0	_	-0.103012	60	
A_53_P125037	60	chr3	101024508	101024567	1	_45_	0.996504	44	1	_45_	0.918797	44	0	_	-0.169793	60	A/G
A_53_P135337	59	chr3	37384290	37384348	2	_33_58_	0.482835	32	0	_	-0.139416	59	2	_33_58_	0.199006	32	
A_67_P04979839	60	chr3	88153313	88153372	1	_45_	0.172288	44	0	_	-0.00308445	60	0	_	-0.0373396	60	C/A
A_67_P00687114	60	chr3	84091929	84091988	1	_53_	0.231189	52	0	_	0.046202	60	0	_	0.188045	60	G/A
A_67_P04853292	60	chr3	27249835	27249894	0	_	0.36121	60	0	_	-0.144664	60	1	_35_	-0.0150828	34	C/T
A_67_P04851650	60	chr3	26372128	26372187	0	_	-0.104786	60	0	_	-0.136051	60	1	_42_	-0.248182	41	G/A
A_67_P04873168	60	chr3	36251261	36251320	0	_	0.203609	60	0	_	0.238722	60	1	_45_	-0.216829	44	A/T
A_67_P00685735	60	chr3	83303063	83303122	0	_	0.194755	60	0	_	0.0171965	60	1	_9_	1.46066	51	G/A
A_67_P05095180	60	chr3	140489898	140489957	1	_41_	0.613788	40	1	_41_	0.55086	40	0	_	0.0700184	60	G/C
A_67_P04852850	60	chr3	26993544	26993603	1	_18_	0.512345	42	0	_	0.173909	60	0	_	0.463522	60	T/C
A_67_P04898253	60	chr3	48856750	48856809	1	_19_	0.523191	41	1	_19_	0.497459	41	0	_	0.206383	60	T/G
A_67_P05063007	60	chr3	126315869	126315928	2	_6_32_	0.810265	28	2	_6_32_	0.530928	28	2	_6_32_	0.678275	28	
A_53_P114954	60	chr3	34003112	34003171	1	_38_	0.424423	37	0	_	-0.102106	60	0	_	-0.273004	60	G/T
A_67_P04877608	60	chr3	38121000	38121059	1	_54_	0.45094	53	0	_	-0.285625	60	0	_	-0.290602	60	C/T
A_67_P05010949	60	chr3	102401447	102401506	1	_20_	0.322734	40	1	_20_	0.31548	40	0	_	0.113294	60	T/G
A_67_P04944581	60	chr3	70877112	70877171	0	_	0.259373	60	1	_20_	0.254348	40	1	_20_	0.0544835	40	G/A
A_67_P04944294	60	chr3	70705218	70705277	1	_35_	0.0894248	34	1	_35_	0.104609	34	1	_35_	-0.0943808	34	C/T
A_67_P05072208	60	chr3	130160397	130160456	0	_	0.050384	60	0	_	-0.180029	60	1	_31_	0.243215	30	T/C
A_67_P04876335	60	chr3	37607399	37607458	3	_1_12_48_	0.5337	35	0	_	-0.343826	60	3	_1_12_48_	0.443375	35	
A_53_P137610	60	chr3	75203057	75203116	0	_	0.063003	60	0	_	0.139569	60	1	_46_	0.343955	45	A/C
A_67_P04977661	59	chr3	87220821	87220879	1	_45_	0.385	44	1	_45_	0.325808	44	1	_45_	0.255462	44	T/C
A_53_P104611	60	chr3	103862789	103862848	0	_	-0.0295135	60	1	_23_	0.42606	37	0	_	-0.159647	60	T/C
A_67_P05033876	60	chr3	112974866	112974925	0	_	0.522242	60	0	_	0.12174	60	1	_40_	0.272873	39	T/C
A_67_P04917879	60	chr3	57589803	57589862	1	_41_	0.363656	40	0	_	0.212209	60	0	_	0.298524	60	A/G
A_67_P04912676	60	chr3	55163621	55163680	0	_	0.191771	60	1	_35_	0.585513	34	0	_	0.143479	60	A/G
A_67_P05002293	60	chr3	98401220	98401279	0	_	0.176242	60	1	_33_	0.361669	32	0	_	-0.16419	60	A/G
A_67_P05134939	60	chr3	157249258	157249317	1	_55_	-0.399083	54	1	_55_	-0.281011	54	1	_55_	-0.332518	54	C/A
A_67_P05063133	60	chr3	126369740	126369799	1	_48_	1.4838	47	1	_48_	1.06301	47	1	_48_	1.14915	47	T/G
A_53_P121222	60	chr3	103967668	103967727	1	_51_	0.0117652	50	1	_51_	-0.0095335	50	1	_51_	0.0548542	50	A/T
A_67_P00801532	60	chr3	157042527	157042586	1	_12_	0.6779	48	1	_12_	0.723711	48	0	_	0.123321	60	C/T
A_67_P04973508	60	chr3	85503328	85503387	0	_	-0.0113688	60	1	_5_	0.139075	55	0	_	0.0835136	60	G/T
A_67_P04959437	60	chr3	79327451	79327510	1	_12_	0.251065	48	0	_	-0.0130569	60	1	_12_	0.188443	48	T/C
A_53_P121742	59	chr3	103777558	103777616	0	_	-0.209779	59	1	_57_	-0.174812	56	1	_53_	-0.457778	52	T/C
A_67_P05031717	60	chr3	111600590	111600649	1	_37_	0.500693	36	1	_37_	0.449159	36	1	_37_	0.523938	36	A/G
A_67_P00797755	60	chr3	154819970	154820029	1	_2_	0.101149	58	1	_2_	0.0393122	58	0	_	-0.220253	60	G/T
A_67_P05037042	60	chr3	114725621	114725680	1	_34_	0.973804	33	1	_34_	0.794227	33	0	_	0.0871875	60	C/T
A_67_P05106475	60	chr3	145295961	145296020	1	_39_	0.723685	38	1	_39_	0.599015	38	1	_39_	0.568934	38	G/A
A_67_P05066034	60	chr3	127563679	127563738	1	_2_	0.111171	58	1	_2_	0.143829	58	1	_2_	0.0739191	58	C/G
A_53_P139401	60	chr3	52261947	52262006	0	_	-0.445625	60	0	_	-0.331548	60	1	_40_	-0.686338	39	A/C
A_67_P00671626	60	chr3	73293024	73293083	1	_28_	0.587868	32	1	_28_	0.531178	32	1	_28_	0.44044	32	C/T
A_67_P05032088	60	chr3	111904866	111904925	1	_46_	0.211056	45	1	_46_	-0.0426519	45	1	_46_	-0.255812	45	T/G
A_67_P05092815	46	chr3	139299610	139299655	1	_17_	1.17986	29	0	_	0.81332	46	0	_	1.26854	46	C/T
A_67_P04956763	60	chr3	77853587	77853646	0	_	0.118441	60	0	_	0.170996	60	1	_36_	-0.0700648	35	G/C
A_53_P110255	60	chr3	93104088	93104147	1	_11_	0.405714	49	0	_	-0.081548	60	1	_11_	0.212732	49	G/C
A_67_P04830539	60	chr3	13802591	13802650	0	_	-0.107047	60	0	_	0.229196	60	2	_24_48_	0.51189	23	
A_67_P04832359	60	chr3	14869564	14869623	1	_54_	0.367611	53	1	_54_	0.344179	53	0	_	-0.0968112	60	T/G
A_67_P05051781	60	chr3	121238467	121238526	0	_	-0.159494	60	0	_	-0.29106	60	1	_43_	0.398827	42	T/C
A_53_P125969	45	chr3	129880943	129880987	0	_	-0.00478541	45	0	_	-0.183903	45	1	_19_	-0.611803	26	G/T
A_67_P05063319	60	chr3	126451307	126451366	1	_35_	-0.206519	34	1	_35_	0.183612	34	1	_35_	0.098913	34	A/T
A_67_P00704394	60	chr3	96660533	96660592	1	_32_	0.232208	31	1	_32_	-0.0329637	31	1	_32_	0.87461	31	A/G
A_67_P04924103	60	chr3	60650484	60650543	0	_	0.0206219	60	0	_	0.115938	60	1	_48_	0.0173273	47	G/A
A_53_P153162	60	chr3	69077839	69077898	0	_	-0.0478363	60	0	_	0.0565799	60	1	_8_	0.0803123	52	C/T
A_67_P00725256	60	chr3	109665407	109665466	0	_	-0.0166581	60	1	_3_	-0.0265404	57	0	_	-0.126389	60	T/G
A_67_P05111243	60	chr3	147169419	147169478	2	_26_59_	0.607319	32	2	_26_59_	0.535093	32	2	_26_59_	0.531306	32	
A_67_P04987115	60	chr3	90770115	90770174	0	_	0.025418	60	1	_7_	-0.364954	53	0	_	-0.361584	60	A/G
A_67_P04920863	60	chr3	58995020	58995079	0	_	-0.134391	60	1	_46_	0.197343	45	0	_	-0.112919	60	C/A
A_67_P00605252	60	chr3	28194049	28194108	1	_14_	0.613915	46	0	_	0.120283	60	1	_14_	0.368552	46	T/C
A_53_P123475	60	chr3	33126750	33126809	1	_15_	0.330625	45	0	_	-0.458297	60	1	_15_	0.662837	45	T/C
A_67_P04929498	60	chr3	63507904	63507963	0	_	-0.0897867	60	0	_	-0.0732464	60	1	_50_	0.0122923	49	C/A
A_67_P05097877	60	chr3	141759007	141759066	1	_50_	-0.127165	49	1	_50_	0.0584836	49	1	_50_	-0.275086	49	T/C
A_67_P04841471	60	chr3	20817827	20817886	1	_50_	0.204925	49	0	_	-0.0102023	60	1	_50_	0.170755	49	A/T
A_53_P134922	60	chr3	88824921	88824980	1	_53_	0.058811	52	1	_53_	-0.0519535	52	0	_	0.277722	60	G/A
A_67_P04903853	60	chr3	51565742	51565801	0	_	-0.0831441	60	0	_	0.0886596	60	1	_22_	0.360627	38	G/A
A_67_P05042693	60	chr3	117178350	117178409	1	_45_	1.13902	44	1	_45_	0.738885	44	0	_	-0.0614443	60	T/C
A_67_P05057810	60	chr3	123655531	123655590	1	_54_	2.05521	53	0	_	2.21316	60	1	_24_	0.708264	36	G/A
A_67_P05031556	60	chr3	111498053	111498112	1	_46_	0.0617597	45	1	_46_	0.138439	45	1	_46_	-0.00860405	45	A/C
A_67_P05028711	60	chr3	109989413	109989472	1	_21_	0.84578	39	0	_	0.542773	60	1	_21_	0.663555	39	T/C
A_53_P165581	60	chr3	69828392	69828451	1	_47_	0.263016	46	0	_	-0.122737	60	0	_	-0.383112	60	A/G
A_67_P05032815	60	chr3	112349460	112349519	2	_23_54_	0.664312	30	0	_	0.174836	60	2	_23_54_	0.503978	30	
A_67_P00797389	60	chr3	154645579	154645638	1	_26_	1.04258	34	1	_26_	0.727081	34	0	_	-0.146936	60	A/G
A_67_P00642401	60	chr3	53070842	53070901	0	_	-0.0969702	60	1	_9_	-0.135453	51	1	_9_	-0.17544	51	C/T
A_67_P04942700	60	chr3	69907584	69907643	0	_	-0.216615	60	1	_16_	0.0455815	44	1	_16_	-0.190403	44	T/A
A_67_P04819830	60	chr3	7536419	7536478	1	_52_	0.291636	51	1	_52_	0.249409	51	0	_	-0.143422	60	A/G
A_67_P00644853	60	chr3	54431084	54431143	0	_	-0.0709646	60	1	_5_	0.0108958	55	0	_	0.0796596	60	C/T
A_67_P05085247	60	chr3	136025727	136025786	0	_	-0.339721	60	0	_	0.079346	60	1	_31_	0.336849	30	A/G
A_67_P00689703	60	chr3	85495207	85495266	0	_	-1.02275	60	0	_	0.658158	60	1	_16_	0.750935	44	A/G
A_67_P04856989	60	chr3	28769887	28769946	0	_	-0.101658	60	1	_44_	0.0652804	43	0	_	-0.0873786	60	T/G
A_53_P107465	60	chr3	124604695	124604754	1	_7_	0.0904976	53	1	_7_	0.445502	53	1	_7_	0.0437433	53	A/G
A_67_P05083501	60	chr3	135305501	135305560	0	_	0.256952	60	0	_	0.126227	60	1	_52_	0.277325	51	C/T
A_67_P04818466	60	chr3	6700570	6700629	1	_56_	0.0412163	55	1	_56_	0.0837143	55	0	_	-0.104323	60	C/T
A_67_P05031192	60	chr3	111264782	111264841	0	_	-0.0293265	60	0	_	0.10882	60	2	_12_55_	1.07744	42	
A_67_P05104885	60	chr3	144613422	144613481	1	_36_	0.389562	35	1	_36_	0.417261	35	1	_36_	0.342096	35	A/G
A_67_P00612946	60	chr3	33022952	33023011	0	_	0.208878	60	0	_	0.0294525	60	1	_43_	0.485421	42	T/C
A_53_P117335	60	chr3	27605186	27605245	1	_1_	0.176351	59	0	_	0.0284879	60	0	_	-0.0530071	60	
A_67_P04851911	60	chr3	26487720	26487779	0	_	0.363592	60	0	_	0.0409367	60	1	_42_	1.12053	41	T/A
A_67_P04888996	60	chr3	43452057	43452116	1	_12_	-0.127513	48	0	_	-0.0970095	60	0	_	0.0858083	60	C/A
A_67_P04866338	60	chr3	33039292	33039351	1	_3_	0.219531	57	0	_	-0.125826	60	1	_3_	0.276749	57	G/C
A_67_P04860942	60	chr3	30565974	30566033	0	_	0.0410817	60	1	_21_	0.0560015	39	0	_	-0.149674	60	T/C
A_67_P05035729	60	chr3	114058497	114058556	1	_25_	0.440592	35	1	_25_	0.446742	35	1	_25_	0.572883	35	C/T
A_67_P04816838	60	chr3	5564375	5564434	1	_37_	2.35339	36	0	_	2.55893	60	0	_	-0.199456	60	G/A
A_53_P137540	60	chr3	123760848	123760907	0	_	3.44259	60	1	_20_	2.2454	40	0	_	-0.241644	60	G/C
A_53_P177096	59	chr3	41384005	41384063	2	_18_41_	1.67694	22	1	_41_	1.75947	40	1	_41_	1.85868	40	C/T
A_67_P04953930	60	chr3	76210476	76210535	1	_57_	-0.0990196	56	0	_	-0.0987129	60	0	_	-0.134254	60	G/A
A_67_P05033794	60	chr3	112929270	112929329	1	_33_	0.590444	32	0	_	0.206002	60	1	_33_	0.581678	32	A/G
A_67_P05066625	60	chr3	127796967	127797026	1	_53_	0.0146172	52	1	_53_	0.201699	52	1	_53_	0.065496	52	T/C
A_67_P04838111	60	chr3	19120286	19120345	2	_36_37_	0.174499	35	0	_	0.0237444	60	0	_	-0.205077	60	
A_67_P00587956	60	chr3	13771003	13771062	0	_	0.0637785	60	0	_	-0.117763	60	1	_41_	0.0572421	40	A/G
A_67_P05129174	60	chr3	154692920	154692979	1	_5_	0.0581621	55	1	_5_	0.0726955	55	0	_	-0.0278229	60	G/A
A_67_P04959097	60	chr3	79195922	79195981	1	_48_	0.391351	47	0	_	0.255123	60	0	_	0.302727	60	A/G
A_67_P04875774	59	chr3	37371062	37371120	1	_18_	-0.219643	41	0	_	0.0833808	59	1	_18_	-0.170094	41	G/A
A_67_P04952273	58	chr3	75373060	75373117	1	_23_	1.72589	35	0	_	0.00812058	58	0	_	0.0701968	58	C/G
A_67_P00589665	60	chr3	16366953	16367012	1	_41_	0.857202	40	1	_41_	0.794805	40	0	_	-0.0949933	60	G/A
A_67_P04830610	60	chr3	13836322	13836381	0	_	-0.0982556	60	0	_	-0.131764	60	1	_54_	-0.203741	53	G/A
A_67_P05120411	60	chr3	151063401	151063460	1	_29_	0.288187	31	1	_29_	0.190643	31	1	_29_	0.294652	31	A/T
A_67_P05112331	60	chr3	147644202	147644261	1	_35_	0.251027	34	1	_35_	0.125941	34	1	_35_	0.166535	34	A/T
A_67_P00699693	50	chr3	92749867	92749916	0	_	0.0222453	50	1	_30_	0.49014	29	0	_	0.0308951	50	T/A
A_67_P04901587	60	chr3	50558049	50558108	1	_15_	0.928382	45	1	_15_	0.695494	45	0	_	0.0118736	60	C/T
A_67_P05090523	59	chr3	138332855	138332913	1	_22_	0.230873	37	2	_8_22_	0.237393	37	2	_8_22_	0.281734	37	A/G
A_67_P00660756	60	chr3	65673028	65673087	0	_	-0.0348434	60	2	_18_50_	1.29633	31	0	_	-0.0675506	60	
A_67_P05037991	60	chr3	115176705	115176764	1	_37_	0.248456	36	1	_37_	0.235851	36	0	_	-0.0361522	60	C/A
A_67_P04864768	60	chr3	32351384	32351443	0	_	0.071616	60	0	_	0.0731827	60	1	_23_	0.581052	37	C/T
A_67_P05127006	60	chr3	153803658	153803717	0	_	0.0520984	60	0	_	-0.0871079	60	1	_46_	-0.249671	45	T/A
A_67_P04863418	60	chr3	31626702	31626761	1	_12_	0.168724	48	0	_	-0.0366595	60	1	_12_	0.044477	48	C/T
A_67_P04957514	60	chr3	78291634	78291693	1	_22_	0.574576	38	0	_	0.0844575	60	0	_	0.907234	60	A/G
A_67_P04861912	60	chr3	30968610	30968669	1	_2_	0.211913	58	0	_	0.00595158	60	1	_2_	0.166894	58	G/A
A_67_P04864296	60	chr3	32146960	32147019	1	_4_	-0.0373759	56	0	_	0.142181	60	1	_4_	-0.545089	56	G/T
A_67_P04987493	60	chr3	91172642	91172701	0	_	0.0497763	60	1	_57_	0.102415	56	0	_	0.0421912	60	T/A
A_67_P05022557	60	chr3	107611231	107611290	0	_	-0.000943216	60	0	_	0.103592	60	1	_36_	0.673675	35	T/C
A_67_P04893561	60	chr3	46167021	46167080	1	_2_	0.297595	58	0	_	-0.0664393	60	0	_	-0.0759856	60	G/A
A_67_P04901413	60	chr3	50490783	50490842	2	_19_31_	0.752918	29	2	_19_31_	0.645975	29	0	_	0.0751139	60	
A_67_P05078169	60	chr3	132711688	132711747	0	_	-0.0456804	60	0	_	0.0664377	60	1	_24_	0.0896125	36	T/C
A_67_P04868640	60	chr3	34195532	34195591	0	_	-0.186314	60	0	_	-0.117407	60	1	_26_	0.139641	34	A/C
A_67_P04866500	60	chr3	33105614	33105673	1	_5_	0.542296	55	0	_	-0.0208558	60	0	_	0.198641	60	G/A
A_53_P120525	60	chr3	101060713	101060772	1	_60_	-0.000836772	59	1	_60_	-0.00404359	59	0	_	0.548993	60	
A_67_P04901460	60	chr3	50509405	50509464	1	_59_	-0.157453	58	1	_59_	0.246735	58	0	_	0.0697708	60	T/C
A_67_P04960574	60	chr3	79770601	79770660	0	_	0.120587	60	1	_19_	0.192941	41	0	_	-0.0639846	60	T/C
A_67_P05091681	59	chr3	138817912	138817970	0	_	-0.198224	59	0	_	-0.0910993	59	1	_42_	0.38443	41	A/G
A_67_P04879343	60	chr3	38947993	38948052	1	_54_	0.592551	53	0	_	-0.137495	60	1	_7_	0.224124	53	T/A
A_53_P149851	60	chr3	124575947	124576006	1	_30_	0.589087	30	1	_30_	0.229707	30	1	_30_	0.426388	30	T/C
A_53_P127399	59	chr3	58972603	58972661	0	_	1.6891	59	2	_26_33_	1.19993	26	0	_	0.0361619	59	
A_67_P04866478	60	chr3	33097739	33097798	0	_	-0.375339	60	0	_	-0.0364066	60	1	_25_	0.0642814	35	C/A
A_67_P04928917	60	chr3	63234368	63234427	1	_54_	0.0159464	53	0	_	-0.00884579	60	0	_	0.0464472	60	A/G
A_67_P00749282	60	chr3	126578436	126578495	1	_59_	-0.260818	58	1	_59_	-0.419232	58	1	_59_	-0.430727	58	T/C
A_67_P05066501	60	chr3	127745039	127745098	1	_50_	-0.207919	49	1	_50_	-0.172587	49	1	_50_	-0.0890104	49	T/C
A_53_P132597	59	chr3	96749872	96749930	1	_51_	0.216083	50	0	_	0.115575	59	0	_	0.20072	59	T/C
A_67_P04838951	60	chr3	19541786	19541845	1	_56_	0.150489	55	0	_	0.052811	60	0	_	0.0214561	60	G/A
A_67_P04876136	60	chr3	37527612	37527671	1	_29_	0.237911	31	0	_	-0.109113	60	1	_29_	0.273704	31	C/A
A_67_P04897935	60	chr3	48712130	48712189	1	_35_	0.152586	34	1	_35_	0.217594	34	0	_	0.00778688	60	T/G
A_67_P05053110	60	chr3	121766118	121766177	0	_	-0.0628729	60	0	_	0.0965608	60	1	_27_	-0.0551366	33	A/G
A_67_P05066658	60	chr3	127807886	127807945	1	_60_	0.560028	59	1	_60_	0.382649	59	1	_60_	0.345315	59	
A_53_P119343	60	chr3	107348703	107348762	0	_	-0.126437	60	1	_48_	0.535538	47	0	_	0.00668486	60	T/C
A_67_P00593886	60	chr3	19938971	19939030	0	_	-0.0793945	60	0	_	-0.0125496	60	1	_11_	0.374049	49	T/G
A_67_P04876875	60	chr3	37821764	37821823	0	_	-0.232138	60	0	_	0.0679235	60	1	_25_	0.801942	35	T/A
A_67_P05097711	60	chr3	141695061	141695120	1	_43_	0.122946	42	1	_43_	-0.015538	42	1	_43_	-0.0947542	42	A/G
A_67_P04818177	60	chr3	6504663	6504722	1	_32_	0.537345	31	1	_32_	0.0694229	31	0	_	-0.259907	60	C/G
A_67_P05035924	60	chr3	114122610	114122669	1	_41_	0.519753	40	1	_41_	0.4433	40	1	_41_	0.45488	40	A/T
A_67_P05089738	60	chr3	138015476	138015535	1	_39_	0.402857	38	1	_39_	0.263771	38	1	_39_	0.190739	38	A/C
A_67_P00660122	60	chr3	65316821	65316880	0	_	-0.0760864	60	0	_	0.0227298	60	1	_46_	0.467482	45	C/G
A_67_P04975587	60	chr3	86352164	86352223	1	_40_	0.672714	39	1	_40_	0.780907	39	1	_40_	0.605993	39	G/T
A_67_P04969726	60	chr3	83977995	83978054	1	_5_	1.03016	55	0	_	-0.0461673	60	0	_	0.785377	60	A/G
A_67_P04970369	60	chr3	84226298	84226357	0	_	-0.20741	60	1	_38_	0.00969784	37	0	_	0.0712579	60	G/A
A_67_P04978046	60	chr3	87419297	87419356	1	_59_	-0.147352	58	1	_59_	-0.210057	58	1	_59_	-0.208934	58	T/G
A_53_P102554	60	chr3	7570648	7570707	1	_34_	-0.125169	33	1	_34_	-0.324879	33	0	_	-0.299955	60	C/G
A_67_P05036567	60	chr3	114421556	114421615	0	_	0.527895	60	1	_40_	0.48895	39	0	_	-0.0817501	60	C/T
A_53_P100350	60	chr3	37909543	37909602	1	_21_	0.837166	39	0	_	0.00254981	60	0	_	0.958698	60	C/G
A_53_P138425	60	chr3	123184689	123184748	1	_8_	-0.019943	52	1	_8_	0.113978	52	0	_	0.0639521	60	G/A
A_67_P04978125	60	chr3	87465078	87465137	1	_5_	0.600663	55	1	_5_	0.52145	55	1	_5_	0.594455	55	C/T
A_67_P05062448	60	chr3	125979515	125979574	1	_4_	0.235671	56	1	_4_	0.36041	56	0	_	-0.60238	60	G/T
A_67_P00772591	60	chr3	140746425	140746484	0	_	-0.150034	60	0	_	-0.00691082	60	1	_48_	0.339873	47	C/G
A_67_P05058369	60	chr3	123967446	123967505	2	_13_37_	0.691741	23	2	_13_37_	0.491375	23	0	_	0.488636	60	
A_53_P122708	58	chr3	89839856	89839913	0	_	-0.208782	58	1	_8_	-0.0056116	50	0	_	-0.444314	58	T/A
A_67_P05060212	60	chr3	124905348	124905407	2	_25_57_	0.218017	31	2	_25_57_	0.00571396	31	0	_	0.162387	60	
A_67_P04932710	60	chr3	65387564	65387623	0	_	0.0892479	60	1	_12_	-0.119411	48	1	_12_	-0.043169	48	C/A
A_53_P153689	60	chr3	87960415	87960474	1	_41_	0.154917	40	0	_	0.278651	60	0	_	-0.0129192	60	G/A
A_67_P05058660	60	chr3	124115703	124115762	1	_17_	1.23343	43	1	_17_	0.730559	43	0	_	-0.111671	60	A/G
A_67_P00679642	60	chr3	79512533	79512592	1	_47_	0.278391	46	0	_	0.070206	60	0	_	-0.0356164	60	C/T
A_67_P00701971	60	chr3	95138608	95138667	0	_	-0.0511664	60	0	_	-0.0145	60	1	_46_	1.05057	45	C/G
A_67_P04904758	60	chr3	51919640	51919699	0	_	-0.0365379	60	0	_	0.0793821	60	1	_54_	0.0139095	53	T/C
A_53_P178311	60	chr3	69843124	69843183	1	_45_	0.18957	44	0	_	-0.0847149	60	0	_	-0.076059	60	C/A
A_67_P04861824	60	chr3	30937362	30937421	1	_42_	0.307548	41	0	_	0.179955	60	0	_	0.137127	60	C/T
A_67_P04948941	60	chr3	73408546	73408605	2	_9_47_	-0.110951	37	2	_9_47_	-0.349223	37	2	_9_47_	-0.217002	37	
A_67_P04836951	60	chr3	18429874	18429933	0	_	-0.105135	60	1	_9_	0.158115	51	1	_9_	-0.142633	51	A/G
A_53_P160964	60	chr3	82691444	82691503	1	_17_	0.628504	43	0	_	0.0444203	60	1	_17_	0.527344	43	A/G
A_67_P04853184	60	chr3	27186058	27186117	1	_36_	1.22328	35	0	_	-0.151367	60	0	_	-0.127381	60	A/G
A_67_P04883394	60	chr3	40800923	40800982	1	_35_	-0.0301201	34	0	_	0.114361	60	0	_	-0.00340277	60	C/T
A_67_P00745172	60	chr3	123580536	123580595	2	_7_25_	0.114996	35	2	_7_25_	0.0858706	35	0	_	-0.143871	60	
A_67_P04952063	60	chr3	75264536	75264595	1	_15_	0.443957	45	0	_	0.184823	60	1	_15_	0.273185	45	T/C
A_67_P05106680	60	chr3	145369281	145369340	0	_	1.26687	60	0	_	0.805176	60	1	_37_	1.09253	36	C/A
A_67_P04872924	60	chr3	36144500	36144559	1	_35_	0.892197	34	0	_	0.12747	60	0	_	0.230544	60	A/C
A_67_P04817776	60	chr3	6205593	6205652	1	_40_	0.193827	39	1	_40_	0.118772	39	0	_	0.145745	60	T/A
A_53_P171857	60	chr3	95354078	95354137	0	_	-0.0460743	60	0	_	-0.105996	60	1	_15_	1.01577	45	C/G
A_53_P107433	60	chr3	94968933	94968992	0	_	-0.148261	60	1	_23_	-0.0571264	37	0	_	0.0696234	60	G/A
A_67_P00749941	60	chr3	126934721	126934780	1	_52_	0.369361	51	1	_52_	0.241712	51	1	_52_	0.253869	51	C/T
A_67_P00752049	60	chr3	128056951	128057010	1	_43_	0.207823	42	1	_43_	0.217365	42	1	_43_	0.168164	42	G/T
A_53_P103166	60	chr3	153794699	153794758	0	_	-0.114243	60	0	_	-0.127472	60	1	_40_	1.7666	39	G/A
A_67_P00622079	60	chr3	38801781	38801840	1	_44_	0.0895844	43	0	_	-0.259646	60	1	_44_	0.156423	43	G/A
A_67_P05132949	60	chr3	156423011	156423070	0	_	0.179142	60	0	_	0.231203	60	1	_14_	-0.0504984	46	T/C
A_67_P05093045	60	chr3	139454053	139454112	1	_29_	4.41631	31	1	_29_	3.92017	31	1	_29_	4.47403	31	C/T
A_67_P04886321	60	chr3	42132127	42132186	0	_	-0.0939499	60	2	_6_35_	0.639023	28	2	_6_35_	0.54223	28	
A_53_P168557	49	chr3	101412092	101412140	1	_21_	0.476579	28	1	_21_	0.250998	28	0	_	0.0157927	49	A/G
A_67_P05039197	60	chr3	115766650	115766709	1	_47_	0.0761466	46	1	_47_	-0.0963432	46	0	_	0.00173154	60	G/T
A_67_P04897535	60	chr3	48491602	48491661	1	_27_	1.26286	33	0	_	1.04638	60	0	_	0.148258	60	C/T
A_67_P04947237	60	chr3	72456671	72456730	1	_23_	-0.035761	37	1	_23_	-0.0972126	37	0	_	0.093303	60	T/C
A_53_P128037	60	chr3	37552550	37552609	1	_42_	0.703303	41	0	_	0.116979	60	1	_42_	0.817989	41	G/A
A_67_P04896168	60	chr3	47695848	47695907	2	_8_19_	0.105017	41	2	_8_19_	-0.0914893	41	0	_	-0.218921	60	
A_67_P04899622	60	chr3	49657643	49657702	1	_20_	0.711382	40	1	_20_	0.497158	40	0	_	0.0903833	60	A/G
A_67_P05138853	60	chr3	159197567	159197626	0	_	0.0445384	60	0	_	0.117207	60	1	_46_	0.686696	45	C/T
A_67_P05106190	60	chr3	145184374	145184433	1	_6_	0.286137	54	1	_6_	0.241148	54	1	_6_	-0.0153986	54	C/T
A_67_P05018479	60	chr3	105585523	105585582	1	_6_	-0.286321	54	1	_6_	-0.0690848	54	0	_	-0.0981313	60	G/T
A_67_P04882021	60	chr3	40195695	40195754	0	_	0.348275	60	0	_	0.156036	60	2	_17_31_	-0.034818	29	
A_67_P04918678	60	chr3	57970741	57970800	1	_18_	0.30597	42	0	_	-0.110106	60	0	_	0.0555591	60	G/C
A_53_P108872	60	chr3	28057199	28057258	1	_60_	-0.190437	59	0	_	0.08498	60	0	_	0.0888766	60	
A_53_P154692	60	chr3	73137078	73137137	1	_20_	0.704875	40	0	_	0.138268	60	0	_	0.181842	60	C/T
A_53_P168086	60	chr3	51365780	51365839	0	_	-0.0508184	60	0	_	0.815634	60	1	_21_	0.226347	39	G/A
A_53_P112344	60	chr3	39552465	39552524	0	_	0.00772733	60	0	_	-0.135535	60	1	_34_	-0.145678	33	G/T
A_67_P04858767	60	chr3	29651930	29651989	1	_5_	0.467788	55	0	_	0.0457768	60	0	_	0.210444	60	C/T
A_67_P04875295	60	chr3	37181588	37181647	1	_43_	-0.127059	42	0	_	-0.145778	60	1	_43_	-0.115952	42	T/C
A_67_P05037486	60	chr3	114938223	114938282	1	_25_	0.20478	35	0	_	0.408921	60	0	_	0.0529533	60	A/G
A_67_P04927197	60	chr3	62306016	62306075	1	_54_	-0.152749	53	0	_	0.0706177	60	0	_	-0.0392411	60	C/T
A_67_P04852042	60	chr3	26546988	26547047	1	_22_	0.239772	38	0	_	-0.150084	60	0	_	2.93422	60	C/T
A_67_P04888775	60	chr3	43329478	43329537	0	_	0.336923	60	1	_23_	-0.0707148	37	1	_23_	-0.0334595	37	T/A
A_67_P04880666	60	chr3	39513425	39513484	0	_	0.705949	60	1	_28_	0.90611	32	1	_28_	0.680319	32	C/T
A_67_P05052187	60	chr3	121408701	121408760	1	_56_	0.194444	55	1	_56_	0.109733	55	0	_	0.0879365	60	G/A
A_67_P00751095	60	chr3	127522322	127522374	1	_2_	0.170376	51	1	_2_	0.192735	51	1	_2_	0.278745	51	T/C
A_67_P04948500	60	chr3	73155554	73155613	1	_15_	-0.094301	45	0	_	-0.199209	60	0	_	-0.0647242	60	T/C
A_67_P04973206	60	chr3	85376849	85376908	0	_	-0.0235577	60	1	_21_	0.834885	39	0	_	-0.272956	60	G/A
A_67_P00703938	60	chr3	96292859	96292918	1	_21_	0.455389	39	0	_	0.00238049	60	1	_21_	0.463397	39	G/A
A_67_P05029209	60	chr3	110207722	110207781	1	_55_	0.112604	54	0	_	-0.0974638	60	1	_55_	0.139048	54	A/G
A_67_P05032189	60	chr3	111970689	111970748	1	_19_	0.266559	41	1	_19_	0.114388	41	1	_19_	0.240222	41	A/C
A_67_P04960811	60	chr3	79894109	79894168	2	_6_59_	-0.231351	52	0	_	-0.270144	60	0	_	-0.187699	60	
A_67_P05014692	60	chr3	104009822	104009881	1	_36_	1.23882	35	0	_	1.29927	60	1	_36_	1.16489	35	G/A
A_67_P00692805	60	chr3	87246672	87246731	1	_8_	0.134468	52	1	_8_	0.0825038	52	1	_8_	-0.0520077	52	A/C
A_67_P05126329	60	chr3	153528156	153528215	0	_	-0.0618903	60	0	_	-0.202005	60	1	_18_	-0.159605	42	A/C
A_53_P153574	60	chr3	145353730	145353789	1	_55_	-0.124771	54	1	_55_	-0.192912	54	1	_55_	-0.216173	54	C/T
A_67_P00701494	53	chr3	94744827	94744879	1	_4_	-0.0193275	49	0	_	-0.0724359	53	1	_4_	-0.0875224	49	A/G
A_67_P04954291	60	chr3	76401316	76401375	1	_20_	0.578852	40	0	_	0.137843	60	0	_	0.0407344	60	C/T
A_67_P04988243	59	chr3	92079086	92079144	0	_	-0.142945	59	1	_4_	-0.997427	55	0	_	0.133043	59	C/G
A_67_P04968791	60	chr3	83582740	83582799	0	_	-0.591119	60	0	_	-0.286751	60	1	_22_	0.201283	38	C/T
A_67_P05019533	60	chr3	105984920	105984979	0	_	0.0658647	60	1	_9_	0.145228	51	0	_	0.0769662	60	C/T
A_67_P04997043	60	chr3	96249583	96249642	1	_52_	0.703863	51	0	_	-0.00115905	60	1	_52_	0.707563	51	G/A
A_67_P05049397	60	chr3	120135949	120136008	0	_	0.162076	60	0	_	-0.00109515	60	2	_18_48_	0.944752	29	
A_67_P00701772	60	chr3	95021740	95021799	1	_27_	-0.332374	33	1	_27_	-0.556861	33	0	_	-0.0936964	60	T/C
A_67_P00795461	60	chr3	153549718	153549777	0	_	-0.267522	60	0	_	-0.150103	60	1	_13_	0.743833	47	A/G
A_67_P05095491	60	chr3	140661741	140661800	0	_	-0.735193	60	0	_	-0.600094	60	1	_51_	-0.323055	50	A/G
A_67_P04971830	60	chr3	84800792	84800851	0	_	-0.328375	60	0	_	-0.228994	60	2	_8_23_	0.413651	37	
A_67_P04874335	60	chr3	36791301	36791360	1	_60_	4.01279	59	0	_	-0.00788537	60	2	_39_60_	4.60181	38	C/T
A_67_P00683820	60	chr3	82171284	82171343	1	_14_	-0.15604	46	0	_	-0.0826321	60	0	_	-0.0782798	60	C/A
A_67_P05099862	60	chr3	142544071	142544130	1	_46_	-1.09947	45	1	_46_	-0.628462	45	1	_46_	-0.782706	45	A/G
A_67_P04950617	60	chr3	74312572	74312631	1	_13_	-0.111213	47	1	_13_	-0.137637	47	1	_13_	-0.565476	47	A/G
A_67_P04934420	60	chr3	66123279	66123338	0	_	0.0776973	60	1	_19_	0.691409	41	0	_	0.02747	60	C/G
A_67_P00756648	60	chr3	130673670	130673729	0	_	0.0822097	60	0	_	0.00382386	60	1	_20_	0.564342	40	T/C
A_67_P03802316	60	chr3	114054035	114054094	1	_37_	0.0876424	36	1	_37_	0.845159	36	1	_37_	0.866461	36	T/G
A_67_P05136077	60	chr3	157772608	157772667	1	_42_	0.201096	41	1	_42_	0.181638	41	0	_	-0.149378	60	T/G
A_67_P05035900	60	chr3	114115694	114115753	1	_36_	0.367487	35	1	_36_	0.667236	35	1	_36_	0.483316	35	G/A
A_67_P04850223	60	chr3	25778011	25778070	0	_	0.00969481	60	1	_16_	-0.11426	44	0	_	-0.227092	60	C/T
A_67_P04874724	60	chr3	36940924	36940983	1	_38_	0.453602	37	0	_	0.0371058	60	0	_	0.292733	60	T/C
A_67_P04960752	60	chr3	79861697	79861756	2	_19_57_	2.0881	37	2	_19_57_	1.76399	37	0	_	0.0436059	60	
A_67_P04838400	59	chr3	19294601	19294659	1	_57_	1.18242	56	0	_	0.0188457	59	0	_	-0.0561636	59	C/T
A_53_P171297	60	chr3	9602724	9602783	1	_15_	0.548382	45	1	_15_	0.613096	45	1	_15_	0.722013	45	C/T
A_67_P05113664	60	chr3	148223734	148223793	0	_	0.281186	60	0	_	-0.121518	60	1	_6_	0.822653	54	C/T
A_67_P05039079	59	chr3	115719879	115719937	1	_41_	0.368416	40	1	_41_	0.626045	40	0	_	-0.409694	59	C/T
A_67_P04959552	60	chr3	79369120	79369179	1	_22_	-0.203034	38	1	_22_	0.112571	38	1	_22_	-0.166552	38	A/G
A_53_P132906	60	chr3	101988846	101988905	1	_58_	-0.0354457	57	1	_58_	-0.352826	57	1	_58_	-0.140211	57	A/T
A_53_P150589	60	chr3	19395868	19395927	1	_24_	-0.0756246	36	0	_	-0.194396	60	0	_	-0.170283	60	T/C
A_67_P05061668	60	chr3	125636091	125636150	1	_5_	0.835514	55	1	_5_	0.787769	55	0	_	-0.0529116	60	C/T
A_53_P136200	50	chr3	153727663	153727712	0	_	-0.131806	50	0	_	-0.0645139	50	1	_32_	-0.0646747	31	T/C
A_67_P04962749	59	chr3	80850156	80850214	1	_1_	-0.0678889	58	0	_	0.0545268	59	1	_1_	-0.271017	58	
A_67_P04899170	60	chr3	49394635	49394694	1	_15_	0.49988	45	1	_15_	0.365863	45	0	_	0.102855	60	A/C
A_53_P137567	60	chr3	124222485	124222544	1	_21_	1.03219	39	0	_	0.717625	60	1	_31_	0.367758	30	A/T
A_67_P00595293	60	chr3	21061506	21061565	1	_18_	0.542167	42	0	_	-0.0284582	60	1	_18_	0.44272	42	A/C
A_67_P00710884	60	chr3	101051868	101051927	1	_9_	-0.242067	51	1	_9_	-0.0322232	51	0	_	-0.162947	60	G/T
A_67_P04903567	60	chr3	51462664	51462723	0	_	-0.155588	60	0	_	0.0694089	60	1	_50_	-0.0225443	49	A/G
A_67_P00725682	60	chr3	109883752	109883811	0	_	0.158318	60	2	_14_40_	1.01269	25	0	_	-0.0735581	60	
A_67_P00740436	60	chr3	120825647	120825706	1	_42_	0.639697	41	1	_42_	0.556023	41	1	_42_	0.605511	41	G/A
A_67_P00744257	60	chr3	123048539	123048598	0	_	0.0511407	60	1	_45_	-0.209818	44	1	_45_	-0.13475	44	C/A
A_67_P04856673	60	chr3	28643777	28643836	1	_1_	-0.0321044	59	0	_	-0.0443389	60	0	_	0.208206	60	C/T
A_67_P05078006	60	chr3	132642779	132642838	0	_	-0.0414581	60	0	_	-0.111848	60	1	_13_	-0.0557367	47	T/C
A_67_P04864580	60	chr3	32263177	32263236	1	_7_	-0.0336999	53	0	_	0.135299	60	0	_	0.0119494	60	T/A
A_67_P05012079	60	chr3	102898293	102898352	1	_7_	-0.718618	53	0	_	0.108178	60	0	_	0.0786596	60	G/A
A_67_P00611975	60	chr3	32405379	32405438	1	_50_	0.581917	49	0	_	0.105926	60	0	_	0.0702412	60	T/G
A_67_P05295947	60	chr4	81949047	81949106	1	_24_	-0.112819	36	1	_24_	-0.0757149	36	1	_24_	-0.0147914	36	A/G
A_67_P05315770	60	chr4	91133034	91133093	0	_	0.258589	60	0	_	-0.00877205	60	1	_4_	0.093486	56	G/A
A_67_P05420102	60	chr4	136845556	136845615	1	_55_	-0.084063	54	1	_55_	0.0225071	54	0	_	0.119179	60	C/T
A_67_P05464840	60	chr4	154932714	154932773	0	_	-0.211334	60	1	_18_	-0.079724	42	0	_	-0.0938673	60	C/T
A_67_P01011169	60	chr4	143089766	143089825	0	_	0.071944	60	0	_	0.205645	60	1	_51_	1.15544	50	G/T
A_53_P114760	60	chr4	13708648	13708707	0	_	-0.258072	60	1	_28_	0.347205	32	1	_28_	0.760715	32	A/G
A_53_P150279	51	chr4	138356719	138356769	0	_	-0.148418	51	1	_19_	0.133448	32	0	_	-0.292095	51	A/C
A_67_P05315317	60	chr4	90875674	90875733	0	_	0.0387018	60	0	_	-0.17198	60	1	_8_	0.448813	52	G/T
A_67_P05319232	60	chr4	93096904	93096963	1	_52_	-0.0954858	51	1	_52_	-0.0669028	51	0	_	-0.270633	60	G/C
A_53_P157128	60	chr4	152945845	152945904	1	_38_	1.8865	37	1	_38_	1.35679	37	1	_38_	1.29856	37	T/G
A_67_P05179437	60	chr4	24221924	24221983	1	_22_	0.530387	38	1	_22_	0.332939	38	2	_7_22_	0.335517	38	C/T
A_67_P05288666	60	chr4	77891266	77891325	2	_13_49_	0.170567	35	1	_13_	0.249339	47	1	_13_	0.0662764	47	T/C
A_67_P05318384	60	chr4	92670012	92670071	0	_	-0.0476755	60	0	_	-0.0198027	60	1	_8_	0.214632	52	A/G
A_67_P05343035	60	chr4	103665127	103665186	1	_37_	0.891689	36	1	_37_	0.70309	36	1	_37_	0.90056	36	C/T
A_67_P05386529	60	chr4	123788155	123788214	0	_	-0.380427	60	1	_14_	-0.14227	46	0	_	-0.175232	60	A/G
A_67_P05398122	60	chr4	128365167	128365226	0	_	-1.03532	60	0	_	-1.02834	60	1	_37_	1.92063	36	C/G
A_67_P05463789	60	chr4	154561501	154561560	1	_4_	-0.0977171	56	0	_	-0.0099185	60	1	_4_	-0.0437655	56	A/G
A_67_P01021384	60	chr4	151286958	151287017	0	_	-0.0527221	60	0	_	0.03364	60	1	_40_	-0.00345321	39	T/C
A_67_P05312667	60	chr4	89440933	89440992	0	_	-0.109508	60	2	_26_50_	0.722794	25	1	_50_	-0.115066	49	A/G
A_67_P05288138	60	chr4	77613264	77613323	1	_11_	0.164729	49	1	_11_	-0.00282514	49	0	_	0.111936	60	G/A
A_67_P00907069	60	chr4	76832571	76832630	1	_17_	0.295076	43	1	_17_	1.59412	43	1	_17_	0.241585	43	A/G
A_67_P05448836	60	chr4	148923570	148923629	0	_	0.0785953	60	0	_	0.094834	60	1	_15_	0.196054	45	A/T
A_67_P00993374	58	chr4	132861422	132861479	2	_6_45_	-0.121691	38	2	_6_45_	-0.412853	38	2	_6_45_	2.10689	38	
A_67_P05464970	60	chr4	154991085	154991144	1	_19_	4.03061	41	1	_19_	3.49916	41	1	_19_	5.07171	41	T/C
A_67_P05375272	60	chr4	118481883	118481942	2	_33_59_	0.11637	32	0	_	-0.134333	60	0	_	0.0213217	60	
A_67_P05298750	60	chr4	83166880	83166939	3	_20_31_50_	2.42764	19	3	_20_31_50_	2.14774	19	0	_	0.0285771	60	
A_67_P05442211	60	chr4	146328482	146328541	1	_43_	0.122216	42	1	_43_	0.0285468	42	1	_43_	-0.814465	42	T/G
A_67_P05275530	60	chr4	70403658	70403717	0	_	-0.000759955	60	0	_	0.111089	60	1	_45_	-0.136829	44	G/T
A_67_P05221824	60	chr4	45326990	45327049	1	_46_	0.0436897	45	1	_46_	0.116802	45	0	_	-0.204764	60	G/A
A_67_P05464000	60	chr4	154633619	154633678	0	_	0.6829	60	1	_25_	0.676478	35	0	_	0.695131	60	C/A
A_53_P107973	60	chr4	107605340	107605399	1	_12_	0.382782	48	1	_12_	0.429902	48	1	_12_	0.325843	48	C/T
A_53_P169496	47	chr4	140013985	140014031	0	_	-0.07032	47	1	_18_	-0.105025	29	2	_18_37_	0.156653	18	T/C
A_67_P05437392	60	chr4	143811292	143811351	0	_	0.0697647	60	0	_	-0.0504091	60	2	_18_51_	-1.11623	32	
A_67_P05400752	60	chr4	129371089	129371148	1	_4_	0.623309	56	1	_4_	0.688362	56	1	_4_	0.431837	56	C/T
A_67_P05399720	60	chr4	128986092	128986151	0	_	0.0718715	60	0	_	-0.159562	60	1	_43_	2.06958	42	T/A
A_53_P134753	60	chr4	113693549	113693608	1	_12_	-0.763783	48	1	_12_	0.270051	48	1	_12_	-0.762988	48	C/T
A_67_P05384354	60	chr4	122898540	122898599	0	_	-0.0338301	60	0	_	-0.000785055	60	2	_46_56_	0.964472	45	
A_67_P00940673	60	chr4	99073128	99073187	0	_	-0.257577	60	0	_	-0.0399446	60	1	_37_	0.067035	36	C/A
A_67_P00977527	60	chr4	123814246	123814305	1	_12_	0.877002	48	1	_12_	0.825742	48	2	_12_25_	0.852093	35	T/A
A_67_P05277716	60	chr4	71750628	71750687	0	_	0.12698	60	0	_	-0.112096	60	1	_7_	-0.050025	53	G/A
A_67_P05199316	60	chr4	34831967	34832026	1	_28_	0.751526	32	0	_	0.0433426	60	0	_	-0.0396169	60	C/G
A_67_P01001440	60	chr4	137509454	137509513	1	_56_	0.118482	55	1	_56_	0.18682	55	0	_	-0.138542	60	A/G
A_67_P01012682	60	chr4	144659854	144659913	0	_	0.0725043	60	0	_	0.113673	60	1	_49_	0.978609	48	G/T
A_53_P160633	60	chr4	136777286	136777345	1	_60_	0.02581	59	1	_60_	-0.10537	59	0	_	-0.0407107	60	
A_67_P05342166	60	chr4	103300252	103300311	1	_51_	0.378227	50	1	_51_	0.447821	50	0	_	-0.119341	60	G/A
A_67_P05242201	60	chr4	54726067	54726126	1	_14_	1.09856	46	1	_14_	0.721372	46	1	_14_	1.08356	46	A/G
A_67_P05145549	58	chr4	6130938	6130995	1	_37_	0.400544	36	0	_	0.0477266	58	0	_	0.0500502	58	A/G
A_67_P05218358	60	chr4	43939363	43939422	1	_9_	0.187471	51	1	_9_	0.23214	51	1	_9_	-0.185245	51	T/C
A_67_P00937113	60	chr4	97168183	97168242	0	_	0.290163	60	0	_	0.349596	60	1	_25_	-0.0490468	35	A/G
A_67_P00887588	60	chr4	62683208	62683267	1	_46_	-0.315434	45	1	_46_	0.364664	45	0	_	0.187144	60	T/G
A_53_P168012	60	chr4	140861762	140861821	0	_	-0.0940865	60	0	_	-0.0976649	60	1	_35_	0.296359	34	C/T
A_67_P05411987	60	chr4	133731202	133731261	1	_44_	0.353218	43	1	_44_	0.448958	43	1	_44_	0.222315	43	A/G
A_67_P05303493	60	chr4	85196246	85196305	1	_35_	0.255789	34	1	_35_	0.214721	34	0	_	-0.225262	60	T/G
A_53_P127567	60	chr4	115737278	115737337	1	_17_	0.6706	43	0	_	-0.0935027	60	0	_	-0.0345726	60	T/G
A_67_P05430065	60	chr4	140557812	140557871	0	_	0.147233	60	0	_	-0.00532279	60	1	_14_	0.0488745	46	A/G
A_67_P05314427	60	chr4	90497722	90497781	0	_	0.509239	60	0	_	-0.190558	60	1	_50_	0.665257	49	C/T
A_67_P05396852	60	chr4	127877691	127877750	1	_8_	0.0583496	52	1	_8_	0.00260333	52	0	_	-0.159025	60	C/T
A_67_P01013465	60	chr4	147067575	147067634	2	_28_53_	0.166624	27	2	_28_53_	0.0269024	27	0	_	-0.0122847	60	
A_67_P00907136	60	chr4	76871944	76872003	1	_53_	0.108381	52	0	_	-0.0292195	60	0	_	-0.00802523	60	C/T
A_67_P00968933	60	chr4	117571144	117571203	2	_2_56_	0.0362892	53	1	_4_	0.0911714	56	1	_56_	0.156218	55	C/T
A_67_P00880569	60	chr4	57147824	57147883	1	_28_	0.785452	32	1	_28_	0.523925	32	1	_28_	0.736986	32	A/T
A_67_P05221783	60	chr4	45307071	45307130	1	_27_	0.401561	33	1	_27_	0.359288	33	0	_	2.46934	60	A/G
A_67_P05332902	60	chr4	99273522	99273581	0	_	0.276651	60	0	_	0.184822	60	1	_39_	0.55175	38	A/G
A_67_P05304967	60	chr4	85821555	85821614	0	_	-0.0554454	60	0	_	-0.143753	60	1	_4_	-0.115704	56	G/A
A_67_P05446908	60	chr4	148166346	148166405	0	_	-0.144837	60	0	_	0.133735	60	1	_48_	0.500373	47	A/T
A_67_P05285862	60	chr4	76515392	76515451	1	_7_	0.4649	53	1	_7_	0.585594	53	0	_	0.459929	60	A/C
A_67_P00862335	60	chr4	45694147	45694206	1	_35_	-0.138293	34	1	_35_	-0.12296	34	0	_	0.0569076	60	A/G
A_67_P00933275	60	chr4	94579580	94579639	1	_47_	0.0673572	46	1	_47_	0.0795646	46	1	_47_	0.111533	46	T/C
A_53_P130027	51	chr4	138913149	138913199	0	_	0.136595	51	1	_29_	0.402276	28	0	_	-0.14164	51	T/C
A_67_P00877723	60	chr4	55487247	55487306	2	_9_36_	0.222081	26	2	_9_36_	0.152174	26	1	_9_	0.07989	51	C/T
A_67_P05309467	60	chr4	87772304	87772363	0	_	0.0923939	60	1	_40_	0.562865	39	0	_	-0.235971	60	T/G
A_67_P05316066	60	chr4	91318037	91318096	0	_	0.168424	60	0	_	0.252458	60	1	_46_	0.489686	45	C/T
A_67_P00967533	60	chr4	116808052	116808111	0	_	-0.381925	60	1	_59_	-0.334159	58	0	_	0.00618755	60	T/C
A_67_P05232478	60	chr4	49792562	49792621	1	_31_	0.905245	30	1	_31_	0.883393	30	0	_	0.175662	60	C/A
A_67_P05232576	60	chr4	49831529	49831588	1	_3_	0.451546	57	1	_3_	0.408353	57	1	_3_	0.437798	57	G/T
A_67_P00913816	60	chr4	81943418	81943477	1	_48_	0.16065	47	1	_48_	0.0546812	47	1	_48_	0.206643	47	A/G
A_67_P05452316	60	chr4	150265490	150265549	0	_	-0.188191	60	0	_	-0.247359	60	1	_52_	-0.032294	51	A/G
A_67_P05335443	60	chr4	100455708	100455767	1	_26_	0.997313	34	1	_26_	0.639841	34	1	_26_	1.00851	34	T/A
A_67_P05145721	60	chr4	6210181	6210240	0	_	-0.0163155	60	1	_17_	0.407011	43	1	_17_	0.301733	43	G/A
A_67_P05361265	60	chr4	111326047	111326106	0	_	0.127385	60	2	_5_58_	0.66973	52	0	_	0.250929	60	
A_67_P05350531	60	chr4	106640128	106640187	1	_60_	0.0250618	59	1	_60_	-0.174748	59	1	_60_	-0.113519	59	
A_67_P05299787	60	chr4	83625201	83625260	1	_30_	0.230841	30	1	_30_	0.217279	30	0	_	0.05891	60	A/T
A_67_P05313822	60	chr4	90141718	90141777	0	_	0.126559	60	0	_	0.128352	60	1	_24_	0.826899	36	A/G
A_67_P05377768	60	chr4	119492036	119492095	1	_40_	0.0255741	39	1	_40_	0.230862	39	0	_	-0.0285338	60	T/C
A_67_P05293580	60	chr4	80870608	80870667	1	_39_	0.48174	38	1	_39_	0.446899	38	1	_39_	0.502796	38	T/C
A_67_P00914543	60	chr4	82346385	82346444	0	_	0.22792	60	0	_	-0.0809912	60	1	_19_	0.346579	41	A/G
A_67_P00858738	60	chr4	43672481	43672540	1	_59_	0.210629	58	1	_59_	0.0893678	58	0	_	-0.0708544	60	G/C
A_67_P05287084	60	chr4	77108199	77108258	2	_30_31_	0.418309	29	1	_31_	0.534892	30	1	_31_	0.496473	30	T/G
A_67_P05459664	60	chr4	153071570	153071629	0	_	-0.0343972	60	0	_	-0.211501	60	1	_9_	0.831069	51	A/G
A_67_P00885553	60	chr4	59948640	59948699	1	_16_	1.08687	44	1	_16_	0.805154	44	1	_16_	0.969716	44	T/A
A_67_P01014199	60	chr4	147485497	147485556	0	_	0.44556	60	1	_51_	-0.159221	50	1	_51_	0.165601	50	C/T
A_67_P01006567	60	chr4	140219673	140219732	0	_	-0.0436369	60	1	_20_	0.423277	40	1	_20_	0.514154	40	G/A
A_67_P05338792	60	chr4	101900325	101900384	1	_12_	-0.25286	48	1	_12_	-0.246886	48	0	_	-0.244664	60	T/G
A_67_P00900282	60	chr4	71035389	71035448	0	_	0.102141	60	0	_	-0.22452	60	1	_5_	0.481071	55	A/T
A_53_P114191	60	chr4	143668782	143668841	0	_	0.0148554	60	0	_	-0.036722	60	2	_31_60_	-0.135113	30	
A_67_P05267098	60	chr4	66069298	66069357	1	_8_	-0.040979	52	1	_8_	-0.13151	52	0	_	0.0456875	60	C/T
A_67_P05173932	60	chr4	20911130	20911189	1	_5_	0.581419	55	2	_5_29_	0.557499	31	2	_5_29_	0.701149	31	G/A
A_67_P00835870	60	chr4	26500390	26500449	1	_4_	0.484121	56	0	_	0.247109	60	1	_4_	0.57928	56	C/T
A_67_P05362304	60	chr4	112200842	112200901	1	_38_	0.363542	37	1	_38_	0.334228	37	1	_38_	0.242719	37	C/T
A_67_P05343150	60	chr4	103714695	103714754	1	_8_	0.578431	52	1	_8_	0.533439	52	1	_8_	0.582228	52	A/G
A_67_P05374955	60	chr4	118300760	118300819	1	_52_	0.28467	51	0	_	0.0852477	60	0	_	-0.0282525	60	A/C
A_67_P05218016	60	chr4	43771478	43771537	1	_2_	-0.606861	58	1	_2_	-0.633246	58	1	_2_	-0.0755066	58	T/C
A_67_P05374843	60	chr4	118239179	118239238	1	_23_	0.245381	37	0	_	1.45514	60	0	_	1.15709	60	G/A
A_67_P05417265	60	chr4	135791866	135791925	1	_49_	1.1486	48	1	_49_	0.728902	48	0	_	-0.144423	60	A/C
A_53_P115504	59	chr4	154749057	154749115	2	_4_49_	0.793781	44	2	_4_49_	0.762931	44	2	_4_49_	0.75237	44	
A_67_P05182096	60	chr4	25716189	25716248	3	_53_53_59_	-0.141252	52	3	_53_53_59_	-0.371217	52	2	_53_53_	-0.269564	52	
A_67_P05374794	60	chr4	118218979	118219038	0	_	0.00631903	60	1	_52_	0.234098	51	1	_52_	0.162251	51	C/T
A_67_P05154980	60	chr4	10911753	10911812	0	_	-0.476453	60	0	_	1.0676	60	2	_26_37_	1.87479	25	
A_67_P05437832	60	chr4	144149502	144149561	0	_	0.0690007	60	0	_	0.0553838	60	1	_26_	0.542675	34	T/C
A_67_P05418583	60	chr4	136278837	136278896	1	_7_	0.389861	53	1	_7_	0.448669	53	0	_	-0.0599596	60	C/G
A_67_P05216127	60	chr4	43071791	43071850	0	_	-0.163956	60	0	_	-0.216987	60	1	_47_	-0.134865	46	T/A
A_67_P05355805	60	chr4	108741922	108741981	0	_	5.60452	60	1	_45_	4.08801	44	1	_45_	4.18864	44	T/C
A_67_P01008763	60	chr4	141437417	141437476	1	_4_	0.0240873	56	1	_4_	0.08219	56	0	_	1.58711	60	T/C
A_53_P125876	60	chr4	84505047	84505106	0	_	-0.063738	60	0	_	-0.0200266	60	1	_54_	-0.249668	53	C/T
A_67_P05367492	60	chr4	115402655	115402714	1	_7_	0.445459	53	0	_	0.228633	60	1	_7_	0.546208	53	C/A
A_67_P05377469	60	chr4	119371054	119371113	0	_	-0.195935	60	0	_	-0.108849	60	1	_50_	-0.227757	49	G/A
A_67_P05287781	60	chr4	77432677	77432736	1	_55_	0.549366	54	1	_55_	0.388448	54	1	_55_	0.389712	54	G/C
A_67_P05319049	60	chr4	93007357	93007416	0	_	-0.11337	60	0	_	0.13092	60	1	_55_	-0.0668998	54	C/T
A_67_P05447986	60	chr4	148572311	148572370	2	_8_47_	0.1749	38	2	_8_47_	0.309857	38	0	_	0.0361533	60	
A_67_P00943091	60	chr4	100547168	100547227	1	_35_	0.253258	34	1	_35_	0.0553078	34	1	_35_	0.258985	34	A/G
A_67_P05295580	60	chr4	81815195	81815254	1	_22_	0.148284	38	1	_22_	0.140993	38	1	_22_	0.246063	38	A/G
A_67_P05152503	57	chr4	9574049	9574105	0	_	-0.176284	57	0	_	-0.761317	57	1	_57_	-0.907105	56	
A_53_P105765	60	chr4	139593316	139593375	0	_	-0.262031	60	2	_11_58_	-0.00493772	46	0	_	-0.0127769	60	
A_67_P00998795	60	chr4	136094675	136094734	1	_35_	0.548029	34	1	_35_	0.693256	34	0	_	0.0541149	60	C/T
A_53_P126360	60	chr4	106127175	106127234	0	_	-0.035397	60	1	_16_	-0.20426	44	0	_	-0.12461	60	T/C
A_67_P05244111	60	chr4	55532852	55532911	1	_10_	0.0696361	50	1	_10_	0.0970344	50	1	_10_	-0.0371701	50	C/T
A_67_P05459613	60	chr4	153052438	153052497	1	_23_	0.284708	37	1	_23_	0.689908	37	1	_23_	0.475883	37	A/G
A_67_P00916945	60	chr4	83752451	83752510	1	_21_	0.177267	39	1	_21_	0.190108	39	0	_	-0.345557	60	A/C
A_67_P05408707	60	chr4	132456852	132456911	1	_44_	0.15675	43	2	_18_44_	0.145186	25	2	_18_44_	0.284146	25	A/G
A_67_P05266521	60	chr4	65780959	65781018	1	_50_	0.479206	49	1	_50_	0.551829	49	0	_	0.0444491	60	T/A
A_67_P05443974	60	chr4	147085767	147085826	0	_	0.0834051	60	1	_36_	-0.421679	35	1	_46_	-0.224129	45	A/G
A_67_P05323468	60	chr4	95065970	95066029	1	_49_	0.319544	48	1	_49_	0.129918	48	0	_	0.10644	60	T/C
A_67_P00958021	60	chr4	108864124	108864183	1	_1_	0.503475	59	0	_	0.0320237	60	1	_1_	0.290255	59	
A_67_P01008388	59	chr4	141245210	141245268	0	_	-0.109403	59	0	_	-0.182588	59	1	_48_	1.92156	47	A/G
A_67_P00985164	60	chr4	128004430	128004489	1	_59_	0.241437	58	1	_59_	0.558571	58	0	_	-0.222078	60	G/A
A_67_P01020693	60	chr4	150944573	150944632	0	_	0.0033758	60	0	_	-0.0540009	60	1	_12_	0.164831	48	A/T
A_53_P180584	60	chr4	124212119	124212178	1	_59_	-0.0142327	58	0	_	-0.0909396	60	0	_	-0.208975	60	T/G
A_53_P170721	60	chr4	110939058	110939117	0	_	-0.257691	60	0	_	-0.180651	60	1	_5_	-0.161282	55	T/C
A_67_P05287595	60	chr4	77341183	77341242	2	_4_54_	0.79728	49	1	_54_	0.589205	53	1	_54_	0.566809	53	T/A
A_67_P00816066	60	chr4	11055914	11055973	1	_11_	0.599942	49	0	_	0.000928315	60	0	_	-0.141396	60	G/A
A_67_P05435091	60	chr4	142530963	142531022	0	_	0.0597215	60	0	_	0.0259693	60	1	_52_	-0.105126	51	C/T
A_67_P05318040	60	chr4	92454075	92454134	0	_	0.0303248	60	0	_	-0.0887094	60	1	_17_	0.434025	43	C/A
A_53_P158040	60	chr4	36078669	36078728	0	_	-0.0100727	60	2	_35_59_	0.118516	34	2	_35_59_	-0.14523	34	
A_53_P127902	60	chr4	132424742	132424801	1	_45_	-0.302365	44	1	_45_	-0.352787	44	1	_45_	-0.30265	44	T/A
A_67_P00977543	59	chr4	123826943	123827001	1	_21_	0.98529	38	1	_21_	0.789837	38	1	_21_	0.920336	38	A/G
A_67_P05336948	60	chr4	101074171	101074230	1	_27_	0.732223	33	1	_27_	0.717591	33	0	_	0.101183	60	C/T
A_67_P01004934	60	chr4	139358807	139358866	0	_	-0.0128838	60	1	_35_	0.61716	34	0	_	0.00862969	60	A/G
A_67_P05234949	60	chr4	51230734	51230793	0	_	0.205766	60	0	_	0.0345383	60	1	_37_	0.0614878	36	T/C
A_67_P05431246	60	chr4	140978977	140979036	0	_	-0.276328	60	2	_36_58_	0.190002	35	1	_36_	0.204854	35	G/C
A_53_P160606	60	chr4	14744512	14744571	1	_9_	0.254127	51	1	_9_	0.100479	51	1	_9_	0.111486	51	G/A
A_67_P00877853	60	chr4	55562632	55562691	1	_58_	-0.187996	57	1	_58_	-0.143994	57	1	_58_	-0.127163	57	A/G
A_67_P00961828	60	chr4	111337097	111337156	0	_	0.0917614	60	1	_26_	0.86176	34	0	_	-0.170972	60	G/A
A_67_P05445734	59	chr4	147734543	147734601	1	_45_	-0.085598	44	1	_45_	-0.260616	44	1	_45_	-0.268428	44	T/C
A_67_P05374883	60	chr4	118267244	118267303	1	_12_	0.305574	48	1	_12_	0.165482	48	1	_12_	0.292998	48	T/C
A_67_P05356871	60	chr4	109225280	109225339	0	_	0.203503	60	1	_12_	0.328096	48	0	_	0.00345277	60	C/T
A_67_P05416993	60	chr4	135676867	135676926	0	_	-0.221995	60	0	_	-0.0252662	60	1	_41_	-0.314969	40	G/A
A_67_P05160865	60	chr4	13549317	13549376	1	_49_	0.262044	48	0	_	-0.126414	60	0	_	-0.136397	60	T/C
A_67_P00858294	60	chr4	43438956	43439015	0	_	-0.0330006	60	0	_	-0.102218	60	2	_39_50_	-0.0347192	38	
A_67_P00953395	60	chr4	106252364	106252423	0	_	0.299557	60	1	_21_	0.193267	39	0	_	0.238633	60	A/T
A_67_P05376903	60	chr4	119092143	119092202	1	_36_	0.15461	35	0	_	0.0699736	60	0	_	-0.0463657	60	T/G
A_53_P142163	60	chr4	117387153	117387212	1	_18_	0.197821	42	0	_	0.0624775	60	0	_	-0.0293538	60	T/C
A_67_P00950302	60	chr4	104568330	104568389	0	_	0.0732739	60	2	_8_36_	1.84817	27	0	_	0.0540833	60	
A_53_P168184	60	chr4	116583566	116583625	0	_	0.312119	60	1	_7_	0.404306	53	0	_	-0.227916	60	A/T
A_67_P01009837	60	chr4	142019274	142019333	0	_	-0.157493	60	0	_	0.0125268	60	2	_26_49_	0.219692	25	
A_67_P05351562	60	chr4	107022901	107022960	0	_	0.208225	60	1	_17_	-0.235531	43	0	_	-0.0644001	60	T/G
A_53_P121360	60	chr4	111373995	111374054	1	_59_	0.545071	58	1	_59_	0.656222	58	1	_59_	0.620463	58	A/G
A_67_P05318185	60	chr4	92556839	92556898	0	_	-0.00493375	60	0	_	0.105835	60	1	_22_	0.061818	38	C/A
A_67_P05288896	60	chr4	78059510	78059569	1	_15_	0.181574	45	0	_	-0.0978964	60	0	_	-0.198786	60	G/C
A_67_P05244101	60	chr4	55527179	55527238	1	_56_	0.155079	55	1	_56_	0.147915	55	0	_	-0.0212308	60	G/A
A_67_P00858193	60	chr4	43386433	43386492	0	_	-0.199284	60	0	_	-0.253576	60	1	_17_	0.85182	43	T/A
A_53_P174879	60	chr4	100235524	100235583	0	_	-0.181871	60	0	_	-0.210714	60	1	_26_	0.388102	34	G/A
A_67_P05233755	60	chr4	50480681	50480740	0	_	0.0397143	60	0	_	-0.169278	60	1	_49_	-0.334074	48	A/C
A_67_P05164132	60	chr4	15160991	15161050	1	_32_	0.316982	31	1	_32_	0.522839	31	1	_32_	0.467056	31	T/G
A_67_P05343316	60	chr4	103783787	103783846	3	_1_18_58_	0.520446	39	3	_1_18_58_	0.490045	39	3	_1_18_58_	0.446835	39	
A_67_P05416828	60	chr4	135606920	135606979	1	_59_	-0.105186	58	0	_	-0.116088	60	0	_	-0.282638	60	A/G
A_67_P00988016	60	chr4	129626751	129626810	0	_	-0.00796516	60	0	_	-0.128283	60	1	_8_	-0.000356448	52	A/G
A_67_P01013896	60	chr4	147312763	147312822	1	_3_	-0.180405	57	1	_3_	-0.0923373	57	1	_3_	0.0980604	57	C/T
A_67_P00811647	60	chr4	8065950	8066009	0	_	-0.0286039	60	1	_32_	0.121687	31	1	_32_	0.459231	31	A/G
A_67_P05348745	60	chr4	105969988	105970047	1	_44_	-0.936999	43	0	_	0.390866	60	1	_44_	-0.815755	43	A/C
A_53_P150198	46	chr4	118251522	118251567	1	_33_	-0.0517268	32	1	_33_	0.125448	32	1	_33_	-0.0385191	32	T/C
A_67_P00994096	60	chr4	133306242	133306301	1	_16_	0.560142	44	2	_8_16_	0.569176	44	2	_8_16_	0.497957	44	C/T
A_53_P147320	55	chr4	128118304	128118358	1	_54_	-0.131966	53	1	_54_	0.0788432	53	0	_	-0.188325	55	G/C
A_67_P05164011	60	chr4	15099201	15099260	0	_	-0.00695071	60	1	_24_	-0.0786801	36	1	_24_	0.246177	36	T/A
A_67_P00992313	60	chr4	132242050	132242109	2	_23_58_	0.915113	34	0	_	-0.0585489	60	0	_	-0.43335	60	
A_67_P05369638	60	chr4	116263342	116263401	0	_	-0.439794	60	1	_44_	0.0583993	43	0	_	-0.0352849	60	A/C
A_67_P05304368	60	chr4	85569398	85569457	0	_	0.163021	60	0	_	0.20456	60	1	_51_	0.40073	50	C/G
A_67_P01010194	60	chr4	142221441	142221500	0	_	-0.097545	60	0	_	-0.0076645	60	1	_43_	0.608332	42	A/G
A_67_P00994361	60	chr4	133473736	133473795	1	_35_	-0.125632	34	1	_35_	0.0729243	34	2	_11_35_	0.16141	25	T/A
A_67_P05281848	60	chr4	74579592	74579651	0	_	0.18763	60	0	_	0.157008	60	1	_57_	0.0842832	56	G/A
A_67_P00918864	60	chr4	84804765	84804824	0	_	0.276898	60	1	_12_	0.252133	48	0	_	-0.00548735	60	T/A
A_67_P05268618	60	chr4	66870625	66870684	0	_	-0.121244	60	0	_	0.00295869	60	2	_22_33_	0.946639	27	
A_67_P05463552	60	chr4	154473909	154473968	1	_49_	-0.843483	48	1	_49_	-0.581775	48	1	_49_	-0.728282	48	A/C
A_53_P122894	60	chr4	133745131	133745190	1	_13_	0.100442	47	1	_13_	-0.0675991	47	1	_13_	0.0944525	47	T/C
A_67_P05421117	58	chr4	137221022	137221079	1	_12_	-0.115992	46	1	_12_	0.0163625	46	0	_	-0.0613383	58	G/A
A_67_P05360758	60	chr4	111112617	111112676	0	_	-0.46405	60	0	_	-0.240634	60	1	_54_	-0.317886	53	G/A
A_67_P05408619	60	chr4	132418894	132418953	1	_5_	0.0374441	55	0	_	0.325457	60	1	_5_	0.0363838	55	C/T
A_67_P05361617	60	chr4	111521481	111521540	1	_11_	0.685776	49	1	_11_	0.634759	49	1	_11_	0.759605	49	C/T
A_67_P00937173	60	chr4	97195072	97195131	0	_	-0.212048	60	0	_	-0.249826	60	1	_49_	3.14166	48	C/T
A_67_P01001775	60	chr4	137704028	137704087	1	_55_	-0.0220823	54	1	_55_	0.106125	54	0	_	0.153371	60	T/C
A_67_P05321989	60	chr4	94412290	94412349	2	_27_54_	0.112758	26	2	_27_54_	0.167903	26	2	_27_54_	0.0733265	26	
A_67_P01007898	60	chr4	140965299	140965358	0	_	-0.0431064	60	2	_18_60_	0.0847339	41	2	_18_60_	-0.0770021	41	
A_53_P150902	60	chr4	132365079	132365138	1	_30_	0.153796	30	0	_	-0.152519	60	1	_30_	0.123135	30	T/C
A_67_P05443533	58	chr4	146925827	146925884	0	_	-0.278272	58	0	_	-0.0746078	58	1	_48_	1.21998	47	C/T
A_67_P00967775	60	chr4	116926193	116926252	0	_	0.0470481	60	2	_21_53_	0.22693	31	0	_	0.495013	60	
A_67_P01005740	60	chr4	139779079	139779129	0	_	-0.0953599	51	1	_32_	0.63579	31	0	_	2.21758	51	G/A
A_67_P00932870	57	chr4	94347387	94347443	1	_36_	0.208278	35	1	_36_	0.376416	35	1	_36_	0.31901	35	T/C
A_67_P05169848	60	chr4	18663114	18663173	1	_3_	0.235146	57	1	_3_	0.532189	57	1	_3_	0.0300272	57	G/A
A_53_P109717	58	chr4	97817804	97817861	0	_	-0.471607	58	0	_	0.0838171	58	2	_29_38_	-0.0207359	28	
A_67_P05141357	60	chr4	3754496	3754555	0	_	-0.105873	60	1	_36_	0.474344	35	1	_36_	0.377396	35	G/A
A_67_P01004889	60	chr4	139336108	139336167	0	_	-0.0960553	60	1	_6_	0.000331944	54	0	_	-0.198447	60	C/T
A_67_P05286918	60	chr4	77010562	77010621	1	_13_	0.049778	47	1	_13_	0.0226297	47	1	_13_	0.000273199	47	C/A
A_67_P00997758	60	chr4	135542285	135542344	0	_	0.369346	60	0	_	0.240185	60	1	_48_	-0.378508	47	A/G
A_53_P120871	60	chr4	134016816	134016875	1	_19_	0.673168	41	0	_	-0.270191	60	0	_	-0.315941	60	C/G
A_67_P05232703	60	chr4	49886867	49886926	1	_58_	-0.149539	57	1	_58_	-0.390195	57	0	_	-0.0273127	60	G/A
A_67_P05240623	60	chr4	53954509	53954568	1	_50_	0.412958	49	1	_50_	0.356949	49	0	_	0.0269744	60	G/A
A_53_P146385	60	chr4	147283532	147283591	0	_	-0.187784	60	1	_30_	-0.105788	30	1	_30_	0.328603	30	G/A
A_67_P05334407	60	chr4	99980674	99980733	0	_	0.132603	60	0	_	0.176052	60	1	_36_	0.32653	35	T/C
A_67_P05185189	60	chr4	27666385	27666444	2	_12_57_	0.807463	44	2	_12_57_	0.592049	44	2	_12_57_	0.642585	44	
A_53_P157529	60	chr4	138313334	138313393	0	_	-0.182438	60	1	_40_	0.679486	39	0	_	-0.0295141	60	T/G
A_67_P05157409	60	chr4	11910055	11910114	1	_29_	0.47444	31	0	_	-0.0929051	60	0	_	-0.254191	60	A/C
A_67_P01002570	60	chr4	138123544	138123603	0	_	0.410418	60	1	_17_	0.555086	43	0	_	0.0492039	60	A/G
A_53_P121893	60	chr4	124297235	124297294	0	_	-0.513122	60	1	_7_	0.0839317	53	1	_7_	0.00782315	53	A/G
A_67_P01014969	60	chr4	147868774	147868833	1	_44_	0.191265	43	1	_44_	0.171114	43	0	_	0.118487	60	A/T
A_53_P124864	55	chr4	140163549	140163603	0	_	0.0739987	55	0	_	0.219953	55	1	_25_	0.593667	30	G/T
A_67_P05448755	60	chr4	148888548	148888607	0	_	-0.121644	60	0	_	-0.0908167	60	1	_6_	0.190174	54	C/T
A_67_P00993560	60	chr4	132971631	132971690	1	_25_	2.22432	35	1	_25_	1.98377	35	2	_25_51_	1.9626	25	T/C
A_67_P01028013	52	chr4	154724629	154724680	1	_1_	-0.107462	51	1	_1_	0.109055	51	1	_1_	-0.18838	51	
A_53_P168673	60	chr4	19470569	19470628	0	_	0.298742	60	1	_6_	0.078516	54	1	_6_	0.246827	54	C/T
A_67_P05287548	60	chr4	77321605	77321664	2	_9_52_	0.960921	42	1	_52_	0.571927	51	1	_52_	0.964814	51	C/A
A_67_P01008749	60	chr4	141430200	141430259	1	_33_	0.415706	32	1	_33_	0.449616	32	0	_	0.0104152	60	A/G
A_67_P05411528	60	chr4	133556287	133556346	1	_22_	0.365857	38	1	_22_	0.117873	38	1	_22_	0.180947	38	G/C
A_67_P05276409	60	chr4	70974247	70974306	0	_	0.00190814	60	0	_	0.21489	60	1	_42_	-0.04164	41	A/G
A_67_P05416287	60	chr4	135405610	135405669	0	_	-0.262443	60	0	_	-0.0770523	60	1	_57_	-0.161657	56	T/C
A_67_P05361478	60	chr4	111435345	111435404	1	_26_	1.07613	34	1	_26_	0.268667	34	1	_26_	0.930249	34	A/G
A_67_P00942912	60	chr4	100450403	100450462	1	_59_	-0.254653	58	1	_59_	0.0519159	58	1	_59_	0.144216	58	C/T
A_67_P05345699	60	chr4	104697040	104697099	0	_	-0.25983	60	1	_59_	0.210413	58	0	_	-0.0800971	60	T/C
A_67_P05447807	60	chr4	148501341	148501400	0	_	0.0427866	60	0	_	0.00847007	60	1	_27_	0.69139	33	A/C
A_67_P05345356	60	chr4	104557113	104557172	0	_	0.00917737	60	1	_32_	-0.227735	31	0	_	-0.242411	60	G/C
A_67_P01024527	60	chr4	152961290	152961349	1	_53_	-0.189234	52	0	_	-0.275797	60	0	_	-0.0502833	60	T/C
A_67_P00994571	57	chr4	133590666	133590722	0	_	0.990087	57	1	_34_	0.944652	33	1	_34_	1.04693	33	A/G
A_53_P125976	60	chr4	135516105	135516164	0	_	-0.0229625	60	0	_	-0.189597	60	1	_56_	-0.294148	55	T/C
A_67_P05316337	60	chr4	91463853	91463912	0	_	0.0365577	60	0	_	0.273498	60	1	_50_	0.0303471	49	G/A
A_67_P05288004	60	chr4	77540237	77540296	1	_18_	0.0891051	42	0	_	-0.0273379	60	0	_	-0.018829	60	T/A
A_67_P01016243	60	chr4	148565452	148565511	1	_51_	0.263307	50	1	_51_	0.167993	50	1	_51_	0.264865	50	C/T
A_67_P00812584	60	chr4	8732566	8732625	0	_	0.0550654	60	1	_1_	-0.294063	59	1	_1_	0.544059	59	
A_53_P159403	60	chr4	10925688	10925747	0	_	-0.0098017	60	1	_22_	0.0280424	38	1	_22_	-0.473948	38	A/T
A_67_P01010178	60	chr4	142210666	142210725	0	_	0.150137	60	0	_	-0.0211277	60	1	_4_	0.109708	56	G/A
A_67_P00906545	60	chr4	76496800	76496859	1	_30_	0.553931	30	1	_30_	0.491029	30	1	_30_	0.433827	30	G/A
A_67_P01013812	60	chr4	147267591	147267650	0	_	0.0935509	60	0	_	0.266444	60	1	_25_	1.12603	35	A/T
A_67_P05438023	60	chr4	144223348	144223407	0	_	-0.277071	60	0	_	0.0623462	60	1	_41_	0.0954532	40	C/A
A_67_P01013179	60	chr4	146907714	146907773	0	_	-0.116445	60	0	_	0.173859	60	1	_44_	0.218434	43	T/C
A_67_P00812906	60	chr4	8898966	8899025	0	_	-0.0738219	60	1	_1_	-0.0700332	59	1	_1_	-0.0908039	59	
A_67_P05436265	53	chr4	143196633	143196685	0	_	0.0565124	53	0	_	0.0641514	53	1	_11_	1.28069	42	T/C
A_53_P162050	60	chr4	82691933	82691992	1	_4_	-0.296055	56	1	_4_	-0.84203	56	0	_	-0.267236	60	G/A
A_67_P05152168	59	chr4	9447507	9447565	0	_	0.0323817	59	1	_2_	-1.37944	57	1	_2_	-1.635	57	T/A
A_67_P00888015	60	chr4	62895387	62895446	0	_	-0.26553	60	0	_	-0.0232002	60	1	_36_	-0.415707	35	T/C
A_53_P173844	60	chr4	91343006	91343065	0	_	-0.900573	60	0	_	-0.11035	60	2	_34_50_	-0.437882	33	
A_67_P05437310	60	chr4	143767469	143767528	0	_	-0.0656849	60	0	_	-0.0571786	60	1	_30_	0.497725	30	T/C
A_67_P05436073	60	chr4	143073238	143073297	0	_	0.181798	60	0	_	0.055943	60	1	_13_	0.757018	47	A/G
A_53_P148359	60	chr4	90703189	90703248	0	_	0.175984	60	0	_	0.0435691	60	1	_52_	0.246812	51	G/A
A_67_P00973075	60	chr4	119989674	119989733	0	_	-0.0134066	60	1	_26_	0.537228	34	0	_	-0.185084	60	C/T
A_67_P05308897	60	chr4	87518864	87518923	0	_	-0.0943835	60	1	_36_	-0.0772841	35	0	_	-0.296742	60	G/A
A_53_P151325	56	chr4	41903458	41903513	0	_	0.757815	56	1	_42_	0.38083	41	0	_	0.0545681	56	C/A
A_67_P05333927	60	chr4	99769570	99769629	1	_24_	0.642355	36	1	_24_	0.862294	36	1	_24_	0.546882	36	G/A
A_67_P05426841	58	chr4	139363537	139363594	0	_	-0.0356711	58	1	_15_	0.0776156	43	0	_	-0.00760905	58	T/A
A_67_P05152611	60	chr4	9616380	9616439	0	_	-0.20362	60	1	_51_	0.605468	50	1	_51_	0.244876	50	T/C
A_67_P00990143	59	chr4	130880799	130880857	0	_	0.135496	59	0	_	0.24081	59	1	_49_	0.693755	48	C/T
A_67_P05463293	60	chr4	154382373	154382432	1	_40_	0.657444	39	1	_40_	0.679635	39	1	_40_	0.626668	39	C/T
A_67_P05429423	60	chr4	140316566	140316625	0	_	-0.267862	60	0	_	-0.0810548	60	1	_41_	0.631681	40	A/G
A_67_P05443592	60	chr4	146949752	146949811	0	_	-0.0374538	60	0	_	-0.00594107	60	1	_32_	0.583917	31	C/T
A_53_P116719	60	chr4	62508676	62508735	0	_	1.03229	60	1	_13_	0.646106	47	1	_13_	0.737242	47	A/G
A_67_P05365572	60	chr4	114440979	114441038	0	_	0.947509	60	1	_14_	0.808848	46	0	_	-0.323357	60	T/G
A_67_P01010355	60	chr4	142319722	142319770	0	_	0.0207609	49	0	_	-0.101658	49	1	_11_	3.39143	38	A/G
A_67_P05445235	60	chr4	147544236	147544295	0	_	0.356781	60	1	_30_	0.483452	30	0	_	0.368057	60	G/T
A_67_P05242506	60	chr4	54857925	54857984	1	_54_	0.236997	53	0	_	0.0943964	60	0	_	-0.205045	60	T/C
A_53_P137301	58	chr4	129215665	129215722	1	_15_	0.0376869	43	1	_15_	-0.0769494	43	1	_15_	0.0342302	43	A/C
A_67_P05423705	60	chr4	138195407	138195466	0	_	0.230363	60	1	_45_	0.24854	44	0	_	0.127886	60	A/G
A_67_P05422124	60	chr4	137585608	137585667	0	_	-0.470134	60	1	_28_	0.487312	32	0	_	0.0722578	60	G/A
A_67_P05270189	60	chr4	67688686	67688745	0	_	-0.0199183	60	0	_	0.0707139	60	1	_19_	0.9278	41	C/G
A_67_P00988363	60	chr4	129841869	129841928	0	_	-0.236913	60	0	_	-0.263284	60	1	_15_	0.289822	45	A/G
A_53_P129767	60	chr4	147372608	147372667	1	_54_	-0.185397	53	1	_54_	-0.426711	53	1	_54_	-0.335327	53	A/C
A_53_P155083	49	chr4	129632874	129632922	0	_	-0.0198871	49	0	_	0.0987515	49	1	_14_	0.513401	35	C/G
A_67_P05409588	60	chr4	132796505	132796564	1	_52_	-0.142479	51	1	_52_	-0.11075	51	1	_52_	0.0919756	51	A/G
A_67_P05180712	60	chr4	24933954	24934013	1	_25_	0.204506	35	1	_25_	0.331054	35	1	_25_	0.148939	35	T/C
A_67_P00944936	60	chr4	101732881	101732940	1	_52_	0.371755	51	0	_	0.777596	60	0	_	-0.234618	60	G/T
A_67_P00953620	59	chr4	106383805	106383863	1	_53_	0.0904522	52	0	_	0.0763445	59	1	_53_	0.0756788	52	C/T
A_67_P01026308	59	chr4	153832421	153832479	1	_7_	0.135681	52	1	_7_	0.408401	52	1	_7_	0.179507	52	A/G
A_53_P136443	60	chr4	118477303	118477362	3	_15_27_60_	0.792658	32	0	_	0.0122533	60	0	_	0.0328103	60	
A_53_P175478	60	chr4	111041964	111042023	0	_	-0.0419413	60	0	_	-0.298026	60	1	_34_	0.424077	33	T/C
A_67_P05371391	60	chr4	116931595	116931654	0	_	0.258379	60	1	_40_	0.0322323	39	0	_	-0.0804155	60	T/C
A_53_P118975	54	chr4	114588120	114588173	0	_	-0.0521924	54	1	_25_	0.501633	29	0	_	0.0722123	54	C/T
A_67_P05379497	58	chr4	120172368	120172425	1	_49_	-0.532836	48	0	_	-0.319623	58	0	_	-0.135813	58	G/T
A_67_P05331558	60	chr4	98727080	98727139	1	_14_	0.683281	46	1	_14_	0.349194	46	0	_	-0.253677	60	C/T
A_67_P05418050	60	chr4	136085600	136085659	0	_	0.70695	60	1	_23_	0.407436	37	0	_	-0.175954	60	A/G
A_67_P00868698	60	chr4	49297423	49297482	0	_	-0.0770728	60	0	_	0.0596352	60	1	_23_	0.247543	37	T/A
A_67_P05442288	60	chr4	146370943	146371002	0	_	0.016595	60	1	_60_	0.0792664	59	1	_60_	-0.42252	59	
A_67_P00920629	60	chr4	85793404	85793463	0	_	-0.0619026	60	0	_	0.258075	60	1	_32_	-0.581267	31	G/A
A_67_P01000541	60	chr4	137020208	137020267	2	_8_27_	0.887294	33	2	_8_27_	0.705463	33	0	_	-0.0693346	60	
A_67_P05298757	60	chr4	83172172	83172231	1	_43_	0.928247	42	1	_43_	1.0479	42	1	_43_	1.01131	42	A/G
A_67_P05238118	60	chr4	52945350	52945409	1	_40_	0.206866	39	1	_40_	0.0905768	39	0	_	-0.239303	60	A/G
A_67_P05198414	60	chr4	34347283	34347342	1	_44_	0.17394	43	0	_	-0.0952669	60	0	_	-0.262295	60	C/A
A_67_P05166409	60	chr4	16420028	16420087	1	_43_	-0.139279	42	0	_	0.0501981	60	0	_	-0.319519	60	T/C
A_67_P05284804	60	chr4	76033320	76033379	1	_36_	0.157321	35	0	_	-0.0916191	60	0	_	0.0616176	60	G/T
A_67_P05435473	58	chr4	142682075	142682132	0	_	0.12027	58	0	_	0.0530805	58	1	_8_	0.369864	50	T/C
A_67_P05155782	60	chr4	11224936	11224995	0	_	-0.408958	60	1	_31_	0.378263	30	1	_31_	0.0970389	30	T/A
A_67_P00931586	60	chr4	93574289	93574348	1	_52_	0.414683	51	1	_52_	0.335328	51	0	_	0.378372	60	C/T
A_67_P05216198	60	chr4	43102152	43102211	0	_	0.295278	60	0	_	0.168904	60	1	_6_	0.0898761	54	A/T
A_67_P05443210	60	chr4	146810819	146810878	0	_	0.50393	60	0	_	0.225606	60	1	_50_	0.761195	49	T/G
A_67_P01015143	60	chr4	147964503	147964562	2	_31_55_	-0.261077	30	2	_31_55_	-0.0638646	30	2	_34_55_	0.234028	33	
A_67_P05458326	60	chr4	152563075	152563134	0	_	-0.0326128	60	1	_1_	-0.181719	59	1	_1_	-0.164653	59	
A_67_P05399646	60	chr4	128958742	128958801	0	_	0.0815483	60	0	_	0.0684164	60	1	_5_	0.256328	55	A/T
A_67_P05141232	57	chr4	3698454	3698510	1	_34_	1.75763	33	1	_34_	1.43895	33	1	_34_	1.78131	33	C/T
A_53_P130025	60	chr4	136561015	136561074	1	_58_	0.00177692	57	1	_58_	-0.0266819	57	0	_	0.013634	60	T/C
A_67_P05437567	60	chr4	143909839	143909898	0	_	0.0228466	60	0	_	0.0492079	60	1	_38_	-0.128184	37	T/C
A_67_P05409372	60	chr4	132695721	132695780	1	_41_	-0.529124	40	1	_41_	-0.462869	40	0	_	-0.999232	60	T/C
A_67_P05310725	60	chr4	88367210	88367269	0	_	0.0530202	60	0	_	0.126796	60	1	_49_	0.584256	48	G/C
A_67_P05316025	60	chr4	91286519	91286578	0	_	0.03822	60	0	_	-0.101532	60	1	_6_	-0.161706	54	G/A
A_67_P05283874	60	chr4	75658264	75658323	1	_33_	0.337005	32	1	_33_	0.31665	32	1	_33_	0.243732	32	T/C
A_67_P01009068	60	chr4	141600747	141600806	0	_	0.169894	60	0	_	0.139035	60	1	_43_	0.237492	42	C/A
A_67_P00985929	60	chr4	128418816	128418875	0	_	-0.0895996	60	0	_	0.0420967	60	1	_33_	0.100964	32	A/T
A_67_P05427644	60	chr4	139668675	139668734	0	_	-0.17156	60	1	_7_	0.355328	53	0	_	-0.162179	60	T/G
A_67_P05238679	60	chr4	53154111	53154170	1	_30_	0.746306	30	1	_30_	0.815714	30	0	_	-0.152327	60	T/G
A_53_P144255	60	chr4	135219677	135219736	0	_	-0.260258	60	0	_	-0.213131	60	1	_47_	0.397951	46	A/G
A_53_P136631	60	chr4	132640038	132640097	0	_	0.00933181	60	0	_	-0.0474936	60	1	_52_	1.1815	51	C/T
A_67_P05306670	60	chr4	86546592	86546651	0	_	0.362051	60	0	_	0.222718	60	1	_27_	0.157392	33	G/A
A_67_P05422363	60	chr4	137682294	137682353	1	_58_	-0.0740616	57	1	_58_	0.0144918	57	0	_	0.14515	60	A/T
A_67_P05323958	60	chr4	95255346	95255405	1	_32_	0.362534	31	1	_32_	0.242588	31	0	_	0.0113358	60	T/C
A_67_P05291191	60	chr4	79554849	79554908	1	_16_	-0.19974	44	1	_16_	-0.101793	44	0	_	-0.0478997	60	C/T
A_53_P154387	60	chr4	15114002	15114061	0	_	-0.319802	60	1	_12_	0.373254	48	1	_12_	0.143987	48	A/G
A_53_P127708	57	chr4	46686429	46686485	1	_37_	0.385151	36	1	_37_	0.534493	36	0	_	-0.0112249	57	T/C
A_67_P05420307	60	chr4	136919748	136919807	1	_8_	0.216031	52	1	_8_	0.213808	52	0	_	0.113818	60	A/G
A_67_P05287043	60	chr4	77084251	77084310	1	_36_	-0.182628	35	0	_	-0.0509837	60	0	_	-0.203061	60	T/G
A_67_P00928655	60	chr4	91382081	91382140	0	_	-0.10613	60	0	_	-0.0193507	60	1	_3_	0.0381142	57	A/T
A_67_P05422186	60	chr4	137608019	137608078	1	_11_	0.346969	49	1	_11_	0.347361	49	0	_	-0.467506	60	T/G
A_53_P145391	59	chr4	94399800	94399858	1	_12_	0.0733729	47	1	_12_	-0.0803642	47	1	_12_	0.00732462	47	T/C
A_67_P01020319	60	chr4	150746871	150746930	0	_	0.0702723	60	0	_	0.0486957	60	1	_28_	0.810475	32	C/A
A_67_P05405624	60	chr4	131340263	131340322	0	_	-0.152757	60	0	_	0.160107	60	1	_53_	-0.046635	52	G/A
A_67_P05353683	60	chr4	107883222	107883281	1	_1_	-0.0136685	59	1	_1_	0.0600057	59	1	_1_	0.162821	59	
A_53_P116040	54	chr4	82953674	82953727	0	_	-0.353512	54	0	_	0.235368	54	1	_8_	-0.881801	46	G/C
A_67_P05286563	60	chr4	76852882	76852941	1	_25_	0.451678	35	1	_25_	0.526418	35	1	_25_	0.524634	35	A/G
A_67_P00955269	60	chr4	107226198	107226257	0	_	-0.167331	60	1	_35_	-0.161587	34	0	_	-0.120228	60	T/A
A_67_P00840917	60	chr4	30578547	30578606	0	_	0.600684	60	1	_43_	0.631718	42	0	_	0.655027	60	T/C
A_67_P01007449	60	chr4	140709870	140709929	0	_	0.0472324	60	0	_	0.00539203	60	1	_11_	0.158667	49	T/A
A_67_P00877457	60	chr4	55304737	55304796	1	_44_	0.133723	43	1	_44_	0.0498249	43	1	_44_	0.0543194	43	T/C
A_67_P05141104	60	chr4	3650516	3650575	1	_59_	0.689564	58	1	_59_	0.535519	58	1	_59_	0.240011	58	C/T
A_67_P01002157	60	chr4	137908574	137908633	0	_	0.234635	60	1	_31_	0.214448	30	0	_	0.313793	60	T/G
A_53_P104326	60	chr4	112226763	112226822	1	_14_	-0.0300132	46	1	_58_	0.405718	57	1	_14_	-0.0838448	46	T/G
A_67_P05281441	60	chr4	74247761	74247820	0	_	-0.27365	60	0	_	0.00752006	60	1	_3_	0.364316	57	A/G
A_67_P05319278	60	chr4	93126046	93126105	1	_3_	-0.369605	57	1	_3_	-0.63462	57	1	_3_	-0.468015	57	A/G
A_67_P05400154	60	chr4	129134963	129135022	1	_10_	0.349855	50	1	_10_	0.302724	50	1	_10_	0.53351	50	A/G
A_67_P01013226	60	chr4	146936201	146936260	0	_	-0.099176	60	0	_	-0.00617206	60	2	_24_50_	4.02586	25	
A_67_P00971317	60	chr4	119019787	119019846	1	_50_	1.1241	49	0	_	0.108033	60	0	_	0.21068	60	T/C
A_67_P05401231	60	chr4	129548390	129548449	1	_3_	0.148188	57	1	_3_	-0.0607479	57	1	_3_	-0.238321	57	T/C
A_67_P05281235	60	chr4	74081789	74081848	0	_	0.160882	60	0	_	0.0115585	60	1	_49_	0.361625	48	C/T
A_67_P01010986	59	chr4	142677897	142677955	0	_	0.0124204	59	0	_	-0.0531581	59	1	_36_	0.269638	35	A/G
A_67_P05141245	60	chr4	3704013	3704072	0	_	-0.0560215	60	1	_2_	-0.219632	58	1	_2_	-0.207655	58	A/G
A_67_P05141177	60	chr4	3678182	3678241	1	_7_	0.399161	53	1	_7_	0.214571	53	1	_7_	0.391871	53	T/C
A_67_P05242820	60	chr4	54989936	54989995	1	_7_	0.311747	53	1	_7_	0.229409	53	1	_7_	0.358784	53	G/A
A_53_P105317	60	chr4	46662477	46662536	1	_41_	0.697922	40	0	_	0.614639	60	0	_	0.701677	60	C/T
A_67_P05274010	60	chr4	69632829	69632888	0	_	0.0547362	60	0	_	0.184575	60	1	_39_	0.0521886	38	C/T
A_67_P05291170	60	chr4	79535264	79535323	1	_34_	1.17991	33	1	_34_	1.07868	33	0	_	-0.100086	60	T/G
A_67_P00908291	60	chr4	77604427	77604486	1	_56_	-0.0468301	55	0	_	-0.0592616	60	0	_	-0.294452	60	T/G
A_67_P05431229	60	chr4	140973398	140973457	0	_	-0.0286263	60	1	_21_	0.541031	39	0	_	0.182153	60	C/T
A_67_P05234507	60	chr4	50934346	50934405	1	_38_	0.0879969	37	1	_38_	-0.00801429	37	0	_	-0.096085	60	T/A
A_67_P05140647	59	chr4	3457689	3457747	1	_41_	0.0645305	40	0	_	-0.0511937	59	0	_	0.118291	59	A/G
A_67_P05305884	60	chr4	86234855	86234914	1	_34_	0.265549	33	1	_34_	0.135027	33	1	_34_	0.121444	33	G/C
A_67_P05226180	60	chr4	47032587	47032646	1	_46_	0.36377	45	1	_46_	0.369047	45	0	_	-0.036452	60	C/T
A_67_P00919214	60	chr4	85014767	85014826	1	_16_	0.0849062	44	1	_16_	0.290177	44	0	_	-0.329488	60	C/T
A_67_P05267530	60	chr4	66306099	66306158	1	_23_	0.340118	37	1	_23_	0.279416	37	0	_	0.0631274	60	T/G
A_67_P01012981	55	chr4	146794107	146794161	0	_	0.0590849	55	0	_	-0.116434	55	1	_19_	0.943057	36	G/A
A_67_P05250966	60	chr4	58419972	58420031	0	_	0.158984	60	0	_	0.182691	60	1	_7_	0.912422	53	C/A
A_67_P05180407	60	chr4	24770648	24770707	1	_41_	1.48352	40	1	_41_	1.4071	40	1	_41_	1.62832	40	T/C
A_67_P00992236	60	chr4	132190188	132190247	1	_49_	0.453869	48	1	_49_	0.621388	48	0	_	-0.0339753	60	C/G
A_67_P05242867	60	chr4	55007468	55007527	0	_	0.575008	60	1	_13_	0.592496	47	0	_	0.527172	60	G/A
A_67_P05435370	60	chr4	142643836	142643895	0	_	0.00949062	60	0	_	-0.0920724	60	2	_2_28_	0.497805	32	
A_67_P05166193	60	chr4	16278172	16278231	1	_36_	0.433785	35	0	_	0.0665206	60	0	_	0.0803411	60	C/T
A_53_P117321	60	chr4	45724830	45724889	1	_49_	0.249062	48	1	_49_	0.177504	48	0	_	-0.112045	60	A/G
A_67_P05164256	60	chr4	15217394	15217453	0	_	-0.07018	60	1	_35_	0.177844	34	1	_35_	0.22841	34	G/C
A_67_P00998586	60	chr4	135997510	135997569	2	_18_54_	0.903477	35	2	_18_54_	0.762202	35	0	_	-0.155203	60	
A_67_P00833898	60	chr4	24789638	24789697	1	_19_	-0.00750572	41	1	_19_	-0.0480677	41	1	_19_	-0.206444	41	A/G
A_67_P05416016	60	chr4	135286471	135286530	0	_	-0.279765	60	0	_	-0.327425	60	1	_35_	-0.344546	34	T/C
A_67_P05362211	60	chr4	112119736	112119795	0	_	0.66616	60	2	_11_35_	0.348149	25	0	_	0.538372	60	
A_67_P05239001	60	chr4	53278061	53278120	0	_	0.0201421	60	0	_	-0.0768897	60	1	_24_	0.0992571	36	A/G
A_67_P05287177	60	chr4	77145947	77146006	1	_4_	-0.467844	56	0	_	-0.563894	60	0	_	-0.478951	60	G/A
A_67_P05161850	60	chr4	13999508	13999567	0	_	0.271403	60	1	_45_	0.146548	44	1	_45_	0.537934	44	C/T
A_67_P00955580	60	chr4	107376397	107376456	1	_28_	0.0366974	32	0	_	-0.289036	60	1	_28_	0.379654	32	G/A
A_67_P01013489	60	chr4	147081211	147081270	0	_	0.475401	60	0	_	0.524086	60	1	_29_	0.888516	31	A/G
A_67_P05451077	55	chr4	149802537	149802591	0	_	0.285401	55	0	_	0.117261	55	1	_53_	1.21868	52	T/C
A_67_P05319154	60	chr4	93055064	93055123	0	_	0.183478	60	0	_	-0.248274	60	1	_60_	0.0136766	59	
A_67_P05315071	60	chr4	90783407	90783466	0	_	-0.0862866	60	0	_	0.0742128	60	1	_48_	0.0888714	47	T/G
A_67_P05291938	58	chr4	80067485	80067542	1	_33_	-0.758125	32	1	_33_	-0.707199	32	0	_	-0.36913	58	C/T
A_67_P05199489	60	chr4	34893965	34894024	1	_27_	0.284041	33	0	_	-0.0069445	60	0	_	-0.24908	60	T/C
A_53_P117587	60	chr4	115019488	115019547	1	_51_	-0.0642492	50	0	_	-0.0475305	60	0	_	0.0390781	60	T/G
A_67_P01001588	60	chr4	137588347	137588406	1	_5_	0.0916969	55	1	_53_	-0.310998	52	0	_	-0.107188	60	C/G
A_67_P05276536	60	chr4	71047035	71047094	0	_	0.109318	60	0	_	-0.0215645	60	1	_10_	0.916222	50	C/G
A_67_P05242322	60	chr4	54775162	54775221	1	_24_	-0.0785263	36	1	_24_	-0.0467001	36	1	_24_	0.0494264	36	G/A
A_67_P00927824	60	chr4	90778208	90778267	0	_	0.0917491	60	0	_	0.069451	60	1	_38_	0.671589	37	A/G
A_67_P05430470	52	chr4	140692768	140692819	0	_	-0.00560454	52	0	_	0.300109	52	1	_39_	2.96644	38	A/G
A_67_P05356046	60	chr4	108837107	108837166	1	_52_	0.13852	51	0	_	-0.12165	60	1	_52_	0.0837376	51	G/T
A_53_P153685	60	chr4	146691623	146691682	0	_	-0.174901	60	0	_	-0.152628	60	2	_4_31_	1.15927	29	
A_67_P05348669	60	chr4	105943320	105943379	1	_45_	-0.701678	44	1	_45_	-0.676995	44	1	_45_	-0.842924	44	A/C
A_53_P157129	60	chr4	105764141	105764200	0	_	-0.0361629	60	1	_1_	1.44832	59	0	_	0.284718	60	C/G
A_67_P00894491	60	chr4	66807804	66807863	0	_	0.0677528	60	0	_	-0.069494	60	1	_23_	2.12362	37	G/A
A_67_P00996359	60	chr4	134725508	134725567	0	_	0.0122684	60	0	_	-0.0871873	60	1	_34_	0.81091	33	C/G
A_67_P05452176	60	chr4	150211854	150211913	0	_	0.000247512	60	0	_	-0.216247	60	2	_19_55_	0.878356	35	
A_67_P05430967	60	chr4	140881520	140881579	0	_	-0.141682	60	0	_	0.105102	60	1	_11_	0.302409	49	T/A
A_67_P05282141	60	chr4	74765372	74765431	0	_	-0.0722195	60	0	_	-0.117242	60	1	_22_	0.812184	38	C/T
A_67_P05312837	60	chr4	89520408	89520467	0	_	0.16461	60	0	_	0.0867505	60	1	_23_	0.817119	37	G/T
A_67_P05280344	60	chr4	73556606	73556665	0	_	-0.0246688	60	0	_	-0.00927819	60	2	_15_47_	0.587674	31	
A_67_P05277501	60	chr4	71647857	71647916	0	_	0.0767203	60	0	_	0.00434498	60	1	_45_	0.333286	44	C/A
A_67_P05286855	60	chr4	76986853	76986912	1	_27_	-0.31858	33	0	_	-0.0793268	60	0	_	-0.157338	60	C/T
A_67_P00879677	60	chr4	56646244	56646303	1	_54_	0.0249666	53	1	_54_	0.201594	53	1	_54_	0.314782	53	A/G
A_67_P01006582	60	chr4	140229621	140229680	0	_	-0.236663	60	0	_	-0.231492	60	1	_7_	-0.241109	53	T/C
A_67_P05403744	60	chr4	130583806	130583865	0	_	-0.0172608	60	0	_	-0.00547722	60	1	_34_	0.900372	33	A/G
A_67_P05169830	60	chr4	18651516	18651575	1	_59_	0.0647117	58	1	_59_	0.0536884	58	1	_59_	0.0685653	58	C/T
A_67_P05287027	59	chr4	77075118	77075176	1	_44_	1.33003	43	1	_44_	0.829885	43	0	_	1.12716	59	A/G
A_67_P05418846	60	chr4	136388615	136388674	1	_22_	0.523199	38	1	_22_	0.487086	38	0	_	0.0539619	60	G/A
A_67_P05284835	60	chr4	76045364	76045416	1	_33_	0.89237	32	1	_33_	0.640699	32	0	_	0.613901	53	C/G
A_53_P118096	60	chr4	88220980	88221039	0	_	0.159131	60	1	_29_	0.466443	31	1	_29_	0.564846	31	T/C
A_67_P00857376	60	chr4	42901127	42901186	1	_8_	-0.110253	52	1	_8_	-0.138993	52	0	_	-0.035258	60	C/T
A_67_P00981510	60	chr4	125937639	125937698	1	_6_	0.31491	54	0	_	-0.039917	60	0	_	0.0282653	60	A/G
A_67_P00833783	60	chr4	24730950	24731009	1	_21_	0.265965	39	1	_21_	0.151137	39	1	_21_	0.226365	39	G/A
A_67_P05284161	60	chr4	75774980	75775039	2	_6_55_	-0.447443	48	2	_6_55_	-0.418325	48	0	_	-0.437336	60	
A_67_P00952905	57	chr4	105992049	105992105	0	_	0.0296136	57	1	_11_	1.61337	46	0	_	0.114911	57	C/A
A_53_P126431	60	chr4	129039821	129039880	1	_5_	0.262469	55	1	_5_	0.116591	55	1	_5_	0.18749	55	C/G
A_67_P05243575	60	chr4	55286126	55286185	0	_	0.257607	60	0	_	-0.0167065	60	1	_33_	-0.456373	32	G/A
A_67_P05196100	60	chr4	33287727	33287786	1	_45_	0.165491	44	1	_45_	0.0609	44	1	_45_	0.0806579	44	A/G
A_67_P05443385	60	chr4	146874306	146874365	0	_	-0.328385	60	0	_	0.0281196	60	1	_53_	-1.0697	52	C/T
A_67_P05234309	60	chr4	50826376	50826435	1	_11_	0.283459	49	1	_11_	0.309525	49	0	_	-0.116167	60	G/A
A_67_P05242958	60	chr4	55040681	55040740	1	_54_	0.151877	53	1	_54_	0.243442	53	0	_	-0.101467	60	C/A
A_67_P01006167	59	chr4	140005369	140005427	0	_	0.00129441	59	0	_	0.241382	59	1	_17_	1.26306	42	G/A
A_67_P00985267	60	chr4	128053856	128053915	0	_	0.0895919	60	0	_	-0.0630049	60	1	_13_	-0.098788	47	C/T
A_67_P05457337	60	chr4	152177090	152177149	1	_59_	0.254684	58	0	_	0.019588	60	0	_	-0.0510241	60	A/G
A_67_P05219314	60	chr4	44340722	44340781	1	_53_	0.0519352	52	1	_53_	0.0694616	52	0	_	0.000242714	60	G/A
A_67_P05285720	60	chr4	76451045	76451104	1	_10_	0.828219	50	1	_10_	0.736572	50	1	_10_	0.691869	50	T/C
A_67_P05285224	60	chr4	76217129	76217188	2	_4_24_	0.443026	36	2	_4_24_	0.258667	36	2	_4_24_	0.230334	36	
A_67_P05424629	60	chr4	138553524	138553583	1	_31_	0.0349965	30	1	_31_	1.41164	30	0	_	0.111189	60	A/G
A_67_P05269736	60	chr4	67465194	67465253	0	_	-0.0453416	60	0	_	-0.112573	60	1	_43_	0.142623	42	T/C
A_53_P171716	56	chr4	136161856	136161911	1	_16_	0.576993	40	1	_16_	-0.0147473	40	0	_	0.279197	56	T/G
A_53_P160993	60	chr4	137809759	137809818	0	_	-0.127835	60	1	_40_	-0.00901611	39	0	_	-0.0971592	60	T/C
A_67_P00984776	60	chr4	127810569	127810628	0	_	0.384546	60	0	_	0.214233	60	2	_8_46_	0.191297	37	
A_67_P05284734	60	chr4	76000335	76000394	1	_1_	-0.0113842	59	0	_	0.0811296	60	0	_	-0.0675041	60	
A_67_P00833500	60	chr4	24578484	24578543	1	_10_	0.277321	50	1	_10_	0.268401	50	1	_10_	0.131331	50	C/T
A_67_P05345402	60	chr4	104582830	104582889	0	_	0.165471	60	1	_4_	-0.262397	56	0	_	0.0551348	60	A/G
A_67_P05420853	60	chr4	137123553	137123612	1	_18_	1.57612	42	1	_51_	0.175296	50	0	_	-0.240261	60	C/A
A_67_P05206638	60	chr4	38680621	38680680	1	_33_	0.509473	32	1	_33_	0.596408	32	1	_33_	0.518474	32	C/T
A_67_P01008587	60	chr4	141350942	141351001	0	_	-0.162605	60	0	_	-0.0467694	60	1	_15_	0.298756	45	C/T
A_67_P01026369	51	chr4	153859452	153859502	1	_5_	0.178878	46	1	_5_	0.187117	46	1	_5_	0.316705	46	T/C
A_67_P00899781	60	chr4	70593071	70593130	0	_	-0.061221	60	0	_	0.282171	60	1	_46_	0.166947	45	C/G
A_67_P05245688	60	chr4	56182732	56182791	0	_	0.152236	60	0	_	-0.0376333	60	1	_31_	0.469672	30	C/T
A_67_P05287725	60	chr4	77397965	77398024	1	_36_	-0.387731	35	1	_36_	-0.258727	35	1	_36_	-0.363696	35	A/T
A_53_P126831	60	chr4	129349978	129350037	1	_21_	-0.0919767	39	1	_21_	-0.20537	39	1	_21_	0.054119	39	T/C
A_67_P05410091	60	chr4	132992470	132992529	0	_	0.191856	60	1	_12_	0.119955	48	1	_12_	0.37833	48	C/T
A_67_P05428573	60	chr4	140020540	140020599	0	_	-0.0967771	60	1	_21_	0.207381	39	1	_21_	0.258833	39	A/G
A_53_P177407	60	chr4	52745230	52745289	2	_3_60_	0.0147787	56	2	_3_60_	0.405914	56	0	_	-0.163808	60	
A_67_P05311603	60	chr4	88776219	88776278	0	_	-0.0149728	60	0	_	-0.0949538	60	2	_3_35_	1.43994	31	
A_67_P05312322	60	chr4	89225947	89226006	0	_	-0.0601421	60	1	_14_	-0.0712334	46	0	_	-0.0018188	60	T/C
A_67_P05376300	60	chr4	118864014	118864073	0	_	-0.161661	60	1	_48_	0.697135	47	0	_	0.0525686	60	C/T
A_67_P05438015	59	chr4	144217549	144217607	0	_	-0.106052	59	0	_	-0.162471	59	1	_6_	-0.212093	53	T/C
A_67_P01024015	60	chr4	152694386	152694445	0	_	0.00879731	60	1	_30_	0.100255	30	0	_	-0.0719721	60	T/C
A_67_P05432286	60	chr4	141381268	141381327	1	_35_	0.459368	34	1	_35_	0.345253	34	0	_	0.968653	60	C/T
A_67_P05315165	60	chr4	90820436	90820495	0	_	0.165143	60	0	_	0.101672	60	1	_8_	0.103328	52	T/C
A_67_P05267515	60	chr4	66301074	66301133	1	_15_	0.241228	45	1	_15_	0.313054	45	0	_	-0.14055	60	T/G
A_67_P05313436	60	chr4	89931476	89931535	0	_	-0.0678947	60	0	_	-0.117867	60	1	_15_	-0.262815	45	T/C
A_67_P05363680	60	chr4	113501471	113501530	1	_25_	-0.459041	35	1	_25_	0.437168	35	1	_25_	-0.554396	35	G/T
A_67_P05216490	60	chr4	43246437	43246496	1	_4_	0.134157	56	1	_4_	0.131559	56	0	_	-0.000813618	60	A/G
A_53_P101878	60	chr4	133506872	133506931	1	_13_	0.635004	47	0	_	0.00865531	60	0	_	0.17886	60	T/C
A_67_P05249611	60	chr4	57878930	57878989	0	_	-0.108335	60	0	_	0.0622408	60	1	_44_	0.285177	43	A/C
A_67_P05285692	60	chr4	76440572	76440631	1	_19_	0.575229	41	1	_19_	0.772971	41	1	_19_	0.45376	41	A/G
A_67_P05277091	60	chr4	71421808	71421867	0	_	0.286301	60	0	_	0.27107	60	1	_3_	0.350048	57	C/G
A_67_P05221812	60	chr4	45322286	45322345	1	_57_	-0.570423	56	1	_57_	-0.331909	56	0	_	-0.495855	60	C/T
A_67_P05412049	60	chr4	133757625	133757684	1	_17_	0.475251	43	1	_17_	0.263231	43	0	_	-0.374401	60	T/C
A_67_P05422307	60	chr4	137655267	137655326	1	_52_	-0.0844867	51	1	_52_	-0.179157	51	0	_	0.442441	60	A/G
A_67_P05438216	60	chr4	144294719	144294778	0	_	-0.143509	60	0	_	-0.129832	60	1	_5_	0.235093	55	G/A
A_67_P00978202	57	chr4	124173752	124173808	1	_56_	0.126933	55	0	_	0.276064	57	1	_56_	0.117819	55	A/C
A_67_P05426917	60	chr4	139390823	139390867	0	_	0.0918107	45	1	_28_	0.29673	27	0	_	-0.000513839	45	A/C
A_67_P05268276	60	chr4	66658462	66658521	0	_	0.196907	60	0	_	0.143506	60	1	_31_	0.291625	30	G/T
A_67_P05384559	60	chr4	122967281	122967340	1	_21_	0.218703	39	0	_	0.0297467	60	1	_21_	0.263937	39	T/A
A_67_P01023978	60	chr4	152677858	152677917	0	_	-0.212189	60	1	_5_	-0.0448825	55	0	_	-0.0818567	60	T/C
A_67_P00899020	60	chr4	69911480	69911539	0	_	0.657873	60	0	_	0.0747918	60	1	_35_	1.10155	34	T/G
A_67_P05243502	60	chr4	55256930	55256989	1	_34_	-0.0706039	33	1	_34_	-0.0812485	33	1	_34_	-0.143582	33	T/C
A_67_P05347957	60	chr4	105662614	105662673	0	_	0.154684	60	0	_	-0.109308	60	1	_40_	0.0707394	39	C/T
A_67_P05437014	60	chr4	143635563	143635622	0	_	-0.189767	60	0	_	-0.117753	60	1	_55_	0.143647	54	G/A
A_67_P05410319	60	chr4	133090145	133090204	1	_10_	0.588991	50	2	_10_25_	0.878531	35	1	_10_	0.492328	50	C/T
A_67_P05317333	60	chr4	92018922	92018981	0	_	0.185234	60	0	_	0.243568	60	1	_47_	0.533843	46	C/T
A_53_P101896	56	chr4	140687093	140687148	0	_	0.0882095	56	0	_	-0.0674983	56	1	_42_	1.44975	41	T/C
A_67_P05455842	60	chr4	151557539	151557598	0	_	-0.250848	60	0	_	-0.0234058	60	1	_59_	0.939604	58	A/G
A_67_P00962407	60	chr4	112157043	112157102	1	_7_	0.1165	53	1	_7_	0.0548181	53	1	_7_	-0.0400202	53	A/C
A_67_P05234685	60	chr4	51041210	51041269	1	_46_	-0.200987	45	1	_46_	-0.265541	45	0	_	-0.0494758	60	A/C
A_67_P00992960	60	chr4	132595908	132595967	0	_	0.369632	60	0	_	0.401842	60	1	_10_	0.56064	50	C/T
A_53_P110004	60	chr4	135756094	135756153	0	_	0.762744	60	1	_26_	0.763447	34	0	_	0.0139204	60	C/T
A_67_P05458174	60	chr4	152502735	152502794	0	_	0.284557	60	1	_52_	1.27647	51	1	_52_	0.860476	51	C/G
A_67_P05313652	60	chr4	90058681	90058740	0	_	0.0801901	60	0	_	0.223062	60	1	_32_	-0.418958	31	T/A
A_67_P05373960	60	chr4	117904213	117904272	0	_	0.219836	60	0	_	-0.346347	60	1	_48_	0.779395	47	G/A
A_67_P05403419	60	chr4	130445473	130445532	0	_	-0.372819	60	0	_	-0.134692	60	1	_50_	0.606659	49	C/T
A_67_P05205748	60	chr4	38113984	38114043	0	_	0.0127729	60	0	_	0.273645	60	1	_45_	0.154883	44	G/T
A_53_P164196	53	chr4	140985512	140985564	0	_	-0.0701932	53	1	_14_	1.08002	39	0	_	0.0409237	53	C/T
A_67_P05313173	60	chr4	89769878	89769937	0	_	-0.0540596	60	0	_	-0.319528	60	1	_45_	0.136482	44	G/A
A_67_P05182042	60	chr4	25697424	25697483	2	_15_15_	0.783461	45	2	_15_15_	0.445678	45	2	_15_15_	0.390568	45	
A_67_P05410990	60	chr4	133360514	133360573	1	_11_	-0.0858688	49	0	_	-0.189384	60	1	_11_	-0.261438	49	T/C
A_67_P05424331	60	chr4	138445570	138445629	0	_	0.0283047	60	1	_26_	-0.110234	34	0	_	0.334497	60	T/C
A_67_P05464774	60	chr4	154908231	154908290	1	_49_	0.208138	48	1	_49_	0.35369	48	1	_49_	0.363595	48	A/G
A_67_P05405593	60	chr4	131324726	131324785	0	_	0.0919179	60	0	_	0.14159	60	1	_60_	-0.0343265	59	
A_53_P150166	60	chr4	142628152	142628211	0	_	0.235866	60	0	_	0.214486	60	1	_56_	0.153799	55	C/T
A_67_P05270240	60	chr4	67729934	67729993	0	_	-0.00183965	60	0	_	-0.135724	60	1	_7_	0.410007	53	T/G
A_53_P114188	60	chr4	140338671	140338730	0	_	0.214663	60	0	_	-0.225905	60	1	_46_	2.18633	45	A/T
A_67_P05349633	60	chr4	106303472	106303531	0	_	0.144331	60	1	_55_	0.142467	54	0	_	-0.0661187	60	G/A
A_67_P05351883	60	chr4	107154510	107154569	0	_	0.359488	60	1	_16_	-0.189092	44	0	_	0.0640446	60	A/G
A_67_P00905500	60	chr4	75884367	75884426	1	_21_	0.322957	39	1	_21_	0.0411179	39	1	_21_	0.0224012	39	A/T
A_67_P00906057	60	chr4	76191307	76191366	1	_11_	0.0484011	49	1	_11_	0.197182	49	1	_11_	0.22338	49	C/T
A_67_P05230129	60	chr4	48688814	48688873	0	_	-0.14974	60	0	_	0.00943376	60	1	_6_	-0.121812	54	G/A
A_67_P05413872	60	chr4	134479790	134479849	0	_	0.103346	60	0	_	0.0939614	60	1	_20_	0.160163	40	A/G
A_67_P00887759	53	chr4	62758370	62758422	1	_27_	0.208234	26	1	_27_	0.164778	26	1	_27_	0.438514	26	A/G
A_67_P05461592	60	chr4	153776247	153776306	1	_60_	-0.320814	59	1	_60_	-0.24757	59	1	_60_	-0.428215	59	
A_67_P05316721	60	chr4	91663330	91663389	0	_	-0.180809	60	0	_	0.186183	60	2	_6_25_	0.727326	35	
A_67_P05238065	60	chr4	52925958	52926017	1	_12_	-0.0784225	48	1	_12_	-0.0142116	48	0	_	-0.186429	60	G/A
A_67_P00808648	60	chr4	5874280	5874339	1	_49_	-0.302296	48	0	_	-0.33612	60	0	_	-0.209013	60	A/G
A_67_P05319385	60	chr4	93172096	93172155	1	_37_	0.181396	36	1	_37_	0.128359	36	0	_	0.298026	60	C/T
A_67_P05226159	60	chr4	47023710	47023769	1	_48_	-0.487961	47	1	_48_	-0.242934	47	0	_	0.00478192	60	G/A
A_67_P01015102	60	chr4	147935904	147935963	1	_22_	0.578676	38	1	_22_	0.631999	38	1	_22_	0.549844	38	G/C
A_67_P00993189	60	chr4	132741006	132741065	1	_13_	0.185127	47	0	_	0.0563377	60	1	_13_	0.0922968	47	G/A
A_67_P05287400	60	chr4	77262515	77262574	1	_54_	0.0252037	53	0	_	0.145058	60	0	_	-0.000214807	60	A/G
A_67_P05314622	60	chr4	90600646	90600705	0	_	0.130125	60	0	_	-0.118553	60	1	_40_	0.442806	39	T/A
A_67_P00941006	60	chr4	99267964	99268023	0	_	0.187662	60	0	_	0.0522898	60	1	_11_	0.388489	49	C/T
A_67_P05427929	60	chr4	139784109	139784168	1	_36_	-0.13821	35	1	_36_	0.627631	35	0	_	0.0933728	60	T/C
A_67_P05311383	60	chr4	88643259	88643318	0	_	-0.00758033	60	0	_	-0.026542	60	1	_26_	0.664199	34	T/C
A_53_P179844	60	chr4	104689749	104689808	0	_	-0.20104	60	1	_30_	0.460111	30	0	_	0.178214	60	T/C
A_53_P143521	60	chr4	141303051	141303110	0	_	-0.0873749	60	0	_	0.0248663	60	1	_46_	0.66421	45	A/G
A_67_P05358901	60	chr4	110205025	110205084	0	_	0.171118	60	1	_51_	0.262916	50	0	_	-0.247227	60	T/A
A_53_P177570	60	chr4	140078404	140078463	0	_	0.607579	60	0	_	0.610235	60	1	_22_	0.874951	38	C/T
A_67_P00962476	60	chr4	112270867	112270926	2	_29_44_	4.04197	28	0	_	3.79492	60	2	_29_44_	3.6715	28	
A_53_P128631	60	chr4	6199736	6199795	0	_	0.330065	60	1	_35_	0.394483	34	1	_35_	-0.0341982	34	A/T
A_53_P169083	60	chr4	137514095	137514154	2	_19_50_	0.132663	30	2	_19_50_	0.0784624	30	0	_	-0.335682	60	
A_67_P05224013	60	chr4	46179193	46179252	1	_39_	-0.794541	38	1	_39_	-0.828273	38	1	_39_	-0.574614	38	A/G
A_67_P05428434	56	chr4	139981594	139981649	0	_	-0.0789778	56	0	_	0.994027	56	1	_30_	1.00084	29	T/A
A_67_P05338764	60	chr4	101889153	101889212	1	_21_	0.178607	39	1	_21_	-0.291773	39	0	_	-0.275955	60	C/T
A_53_P174836	60	chr4	117236236	117236295	1	_20_	0.3914	40	0	_	0.13064	60	0	_	0.0316128	60	C/T
A_67_P05364412	60	chr4	113974485	113974544	1	_8_	0.0193286	52	1	_8_	-0.143625	52	1	_8_	-0.093683	52	A/G
A_67_P05364583	60	chr4	114047825	114047884	0	_	0.010246	60	1	_3_	0.0463781	57	0	_	-0.117862	60	C/A
A_67_P00971811	60	chr4	119341442	119341501	0	_	0.0423855	60	0	_	0.0276962	60	1	_15_	0.38138	45	A/G
A_67_P05158908	60	chr4	12648596	12648655	1	_21_	0.313958	39	0	_	0.094437	60	0	_	-0.13972	60	G/T
A_67_P05437978	60	chr4	144201884	144201943	0	_	0.084676	60	0	_	0.0922007	60	1	_35_	0.28083	34	C/T
A_53_P146143	60	chr4	148056414	148056473	0	_	-0.141631	60	0	_	-0.141498	60	2	_5_32_	4.3359	28	
A_67_P00908764	60	chr4	77963642	77963701	1	_54_	0.252295	53	0	_	0.0270418	60	0	_	0.0214399	60	C/A
A_67_P05454083	57	chr4	150948627	150948683	0	_	-0.872082	57	0	_	-0.612419	57	1	_55_	0.512693	54	G/A
A_53_P176028	60	chr4	125007351	125007410	0	_	0.108319	60	1	_5_	0.179731	55	1	_5_	0.154265	55	T/C
A_67_P00878271	60	chr4	55773434	55773493	0	_	0.0749248	60	0	_	-0.207159	60	1	_9_	-0.0449214	51	C/T
A_67_P05449701	60	chr4	149264739	149264798	1	_59_	-0.0262841	58	1	_59_	-0.0577032	58	1	_59_	-0.00104123	58	G/A
A_67_P00944193	60	chr4	101172816	101172875	1	_7_	-0.344678	53	1	_7_	-0.169582	53	0	_	-0.207459	60	G/A
A_67_P05346318	60	chr4	104949777	104949836	0	_	0.152806	60	1	_44_	0.465773	43	0	_	-0.0730137	60	C/T
A_67_P05437046	60	chr4	143648937	143648996	0	_	-0.137725	60	0	_	-0.00577115	60	2	_28_50_	0.0582899	27	
A_67_P05324745	60	chr4	95585127	95585186	1	_39_	0.322546	38	1	_39_	0.115496	38	0	_	0.113697	60	G/T
A_67_P05302617	60	chr4	84811537	84811596	1	_6_	0.797735	54	1	_6_	0.745344	54	0	_	0.342945	60	A/T
A_67_P05437018	60	chr4	143639097	143639156	0	_	-0.165008	60	0	_	-0.0776959	60	1	_50_	-0.17331	49	T/C
A_67_P05276627	60	chr4	71110865	71110924	0	_	0.122619	60	0	_	0.07152	60	1	_15_	0.355754	45	C/T
A_67_P05156272	60	chr4	11441500	11441559	1	_38_	0.143199	37	0	_	-0.0343026	60	0	_	-0.0373662	60	C/T
A_67_P05254627	60	chr4	59943848	59943907	0	_	0.250248	60	1	_52_	0.285187	51	1	_52_	0.361039	51	G/A
A_67_P00911273	60	chr4	80402525	80402584	1	_19_	1.49112	41	1	_19_	1.56232	41	0	_	-0.0284581	60	T/C
A_67_P05316465	60	chr4	91539220	91539279	0	_	-0.403818	60	0	_	-0.0950828	60	1	_59_	-0.809722	58	T/C
A_67_P00905618	60	chr4	75942230	75942289	1	_56_	-0.202761	55	0	_	-0.0154806	60	0	_	-0.0847232	60	C/T
A_67_P05444087	60	chr4	147124328	147124387	1	_19_	0.029021	41	1	_19_	0.349205	41	0	_	-0.228803	60	G/T
A_67_P00996272	60	chr4	134676399	134676458	0	_	0.16713	60	0	_	0.2568	60	1	_36_	0.439968	35	A/G
A_67_P05375372	60	chr4	118524970	118525029	1	_5_	0.221406	55	1	_5_	0.437962	55	0	_	-0.250403	60	C/T
A_67_P00987645	60	chr4	129443891	129443950	0	_	-0.00767256	60	0	_	-0.0475973	60	1	_28_	0.0984605	32	C/T
A_67_P05424642	58	chr4	138558894	138558951	0	_	-0.200641	58	1	_17_	0.56011	41	0	_	-0.0628829	58	C/A
A_67_P00905591	60	chr4	75929112	75929171	1	_30_	0.0144705	30	1	_30_	0.354082	30	1	_30_	0.17504	30	A/G
A_67_P05369108	60	chr4	116066343	116066402	1	_17_	0.0428686	43	0	_	0.0417996	60	0	_	-0.0825948	60	G/A
A_67_P05268399	60	chr4	66713283	66713342	0	_	0.186019	60	0	_	0.154249	60	1	_25_	0.344277	35	T/C
A_67_P05375685	60	chr4	118641514	118641573	1	_14_	-0.0551935	46	0	_	0.066638	60	1	_14_	-0.15001	46	C/T
A_67_P01008163	60	chr4	141116869	141116928	0	_	0.134269	60	1	_36_	0.428753	35	1	_35_	0.530909	34	A/G
A_53_P164241	60	chr4	58950173	58950232	1	_30_	0.718338	30	1	_30_	0.814332	30	0	_	-0.0402359	60	A/G
A_67_P05318564	60	chr4	92758933	92758992	0	_	-0.2566	60	0	_	-0.25076	60	1	_10_	0.422886	50	A/G
A_67_P05464280	59	chr4	154719603	154719661	2	_31_53_	0.728336	30	2	_31_53_	0.457837	30	2	_31_53_	0.645882	30	
A_67_P05285795	60	chr4	76485239	76485298	1	_33_	0.0681403	32	0	_	0.269242	60	0	_	0.00670208	60	C/A
A_53_P169710	60	chr4	98687682	98687741	1	_57_	0.0499592	56	0	_	0.161748	60	0	_	-0.112236	60	T/G
A_67_P05362337	60	chr4	112220121	112220180	1	_24_	0.322329	36	0	_	0.181973	60	1	_24_	-0.244252	36	A/G
A_67_P05215836	60	chr4	42982449	42982508	2	_2_52_	1.39441	49	2	_2_52_	0.956556	49	2	_2_52_	-0.1273	49	
A_67_P05292579	60	chr4	80397068	80397127	1	_7_	0.345468	53	1	_7_	0.130524	53	0	_	0.148664	60	T/C
A_67_P05363830	60	chr4	113651190	113651249	1	_23_	0.957379	37	0	_	0.723624	60	1	_23_	0.767783	37	T/C
A_67_P05313503	60	chr4	89968181	89968240	0	_	-0.0322634	60	1	_22_	0.0623554	38	1	_22_	-0.130089	38	T/G
A_53_P180279	60	chr4	144503559	144503618	0	_	-0.111451	60	0	_	-0.0334338	60	1	_11_	0.841441	49	G/A
A_67_P05319202	60	chr4	93083774	93083833	1	_10_	0.293837	50	1	_10_	0.373005	50	0	_	0.000745587	60	C/A
A_53_P106506	60	chr4	136331221	136331280	1	_19_	0.788029	41	1	_19_	0.485943	41	0	_	0.208657	60	T/C
A_67_P05284608	60	chr4	75948870	75948929	2	_39_46_	0.648738	38	1	_46_	0.515353	45	1	_46_	0.588395	45	A/C
A_67_P00910185	60	chr4	79345838	79345897	2	_17_57_	1.49257	39	2	_17_57_	0.863778	39	0	_	-0.0559678	60	
A_67_P05206502	60	chr4	38604460	38604519	1	_29_	1.05783	31	1	_29_	1.0112	31	1	_29_	1.0771	31	T/C
A_67_P05287496	60	chr4	77300351	77300410	2	_18_21_	0.650799	39	1	_21_	0.508067	39	1	_21_	0.575538	39	C/A
A_67_P05285354	60	chr4	76281935	76281994	1	_9_	1.59066	51	1	_9_	2.01743	51	1	_9_	1.59263	51	C/T
A_53_P158856	60	chr4	108075973	108076032	1	_54_	0.0906987	53	1	_54_	0.380459	53	1	_54_	0.0471566	53	A/C
A_67_P00970862	60	chr4	118750090	118750149	1	_32_	0.374339	31	0	_	-0.219558	60	0	_	-0.110422	60	T/G
A_67_P05343273	60	chr4	103767668	103767727	1	_2_	0.1937	58	1	_2_	0.15297	58	1	_2_	0.055113	58	C/T
A_67_P05276422	60	chr4	70979073	70979132	0	_	1.22344	60	0	_	-0.00901133	60	1	_17_	0.42737	43	A/C
A_67_P05287455	60	chr4	77285807	77285866	2	_12_50_	0.296157	37	2	_12_50_	0.0650199	37	0	_	0.257734	60	
A_67_P05289092	60	chr4	78187798	78187857	1	_27_	0.856514	33	1	_27_	0.764043	33	1	_27_	2.79568	33	C/T
A_67_P05423757	60	chr4	138217712	138217764	0	_	-0.116543	53	1	_11_	-0.0181155	42	0	_	-0.105723	53	T/A
A_67_P00954770	60	chr4	106958511	106958570	1	_38_	0.622958	37	0	_	-0.235173	60	1	_38_	0.578509	37	C/T
A_67_P01013617	60	chr4	147145257	147145316	0	_	0.0209874	60	0	_	-0.295223	60	1	_28_	-0.241089	32	T/C
A_67_P05239492	60	chr4	53494931	53494990	1	_23_	0.412908	37	1	_23_	0.466844	37	0	_	-0.0336099	60	A/G
A_67_P05275691	60	chr4	70521517	70521576	0	_	0.00163382	60	0	_	-0.316632	60	1	_20_	0.813691	40	C/T
A_67_P05361367	60	chr4	111382390	111382449	1	_17_	0.59652	43	0	_	0.104512	60	1	_17_	0.733777	43	A/G
A_67_P05152483	60	chr4	9567563	9567622	0	_	0.158212	60	1	_50_	0.167624	49	1	_50_	-0.0568364	49	G/A
A_53_P153290	60	chr4	136973099	136973158	1	_17_	4.21413	43	1	_17_	2.3698	43	0	_	0.100609	60	T/C
A_67_P05431912	60	chr4	141230197	141230256	0	_	0.114865	60	0	_	0.0935575	60	1	_41_	-0.537434	40	T/C
A_53_P110867	55	chr4	129005754	129005808	1	_24_	0.637356	31	1	_24_	0.637322	31	0	_	0.904169	55	C/T
A_67_P05218128	60	chr4	43852634	43852693	0	_	-0.0605227	60	0	_	-0.0232343	60	2	_2_30_	-0.0895455	30	
A_67_P05334774	60	chr4	100167541	100167600	1	_43_	-0.135181	42	1	_43_	-0.0234331	42	0	_	-0.162072	60	T/C
A_53_P107193	60	chr4	116864445	116864504	2	_6_42_	0.87234	35	0	_	0.0370643	60	0	_	-0.149396	60	
A_67_P05451385	60	chr4	149918525	149918584	0	_	-0.0715753	60	0	_	-0.280503	60	1	_7_	1.00563	53	G/A
A_67_P05313239	60	chr4	89808692	89808751	0	_	-0.106889	60	0	_	-0.0226001	60	1	_11_	-1.56938	49	T/C
A_67_P00994861	60	chr4	133762369	133762428	1	_17_	-0.0274895	43	1	_17_	-0.215485	43	1	_17_	0.0728683	43	A/G
A_67_P00954831	60	chr4	106990546	106990605	0	_	0.0234174	60	1	_22_	0.295058	38	0	_	-0.146665	60	C/T
A_67_P05332781	60	chr4	99230388	99230447	0	_	0.183144	60	0	_	-0.119225	60	1	_53_	0.0757837	52	G/A
A_67_P05400095	53	chr4	129118468	129118520	1	_1_	0.441576	52	1	_1_	0.0723385	52	1	_1_	0.385248	52	
A_53_P173792	60	chr4	148327593	148327652	0	_	-0.129457	60	0	_	0.37275	60	1	_23_	0.729346	37	A/G
A_67_P05306414	60	chr4	86453895	86453954	1	_13_	-0.670125	47	0	_	-0.239896	60	1	_13_	0.299289	47	T/A
A_67_P05229271	59	chr4	48304309	48304367	0	_	0.145451	59	0	_	0.0268492	59	1	_53_	-0.138595	52	C/T
A_67_P05259470	60	chr4	62735953	62736012	0	_	0.00371132	60	0	_	0.178585	60	1	_59_	0.0392824	58	T/C
A_67_P05461296	59	chr4	153670871	153670929	1	_54_	-0.0251356	53	1	_54_	-0.0225047	53	1	_54_	-0.0144722	53	T/C
A_67_P00986820	60	chr4	128950254	128950313	0	_	0.00570605	60	0	_	0.0429646	60	1	_39_	-0.0511673	38	T/C
A_67_P05325371	60	chr4	96021541	96021600	1	_16_	0.0426543	44	1	_16_	0.0145274	44	0	_	0.0576944	60	G/A
A_67_P00997595	60	chr4	135455257	135455316	0	_	-0.0870579	60	1	_50_	0.454541	49	1	_50_	0.505676	49	C/T
A_53_P155374	60	chr4	140510249	140510308	0	_	-0.0682553	60	0	_	-0.0391454	60	1	_2_	-0.00504861	58	A/T
A_67_P05269373	60	chr4	67254984	67255043	0	_	0.307382	60	0	_	-0.184979	60	1	_54_	-1.17863	53	T/C
A_67_P00877028	60	chr4	55077702	55077761	1	_44_	-0.0862252	43	1	_44_	0.0691481	43	1	_44_	0.121866	43	G/T
A_67_P05339797	60	chr4	102317434	102317493	1	_40_	0.230334	39	1	_40_	0.0199011	39	0	_	-0.0734803	60	G/A
A_53_P112390	60	chr4	14464019	14464078	1	_5_	0.291081	55	0	_	-0.0330369	60	0	_	0.166459	60	G/C
A_67_P00984333	60	chr4	127580919	127580978	1	_49_	1.16456	48	1	_49_	0.965762	48	1	_49_	1.1789	48	A/G
A_53_P141088	60	chr4	140027940	140027999	0	_	-0.169873	60	1	_54_	-0.215057	53	2	_10_54_	-0.168313	43	T/C
A_67_P00864437	60	chr4	46830172	46830231	0	_	-0.138892	60	0	_	-0.176518	60	1	_12_	-0.0394523	48	T/C
A_67_P05342318	60	chr4	103366254	103366313	1	_44_	0.264367	43	1	_44_	0.194097	43	0	_	0.0727047	60	T/C
A_67_P05421703	60	chr4	137444682	137444741	1	_33_	0.713853	32	1	_33_	0.316999	32	0	_	-0.00305308	60	A/G
A_53_P140964	60	chr4	154687834	154687893	1	_56_	0.320888	55	1	_56_	0.164972	55	1	_56_	0.126283	55	T/C
A_67_P05200433	60	chr4	35303931	35303990	1	_46_	-1.04478	45	0	_	0.178007	60	0	_	0.0380452	60	T/C
A_67_P05168685	60	chr4	17948606	17948665	1	_48_	0.322669	47	2	_5_48_	0.540757	42	2	_5_48_	0.398314	42	A/G
A_67_P00930887	60	chr4	93075358	93075417	0	_	0.101729	60	0	_	0.018158	60	1	_5_	-0.0853775	55	C/T
A_67_P00998874	60	chr4	136134807	136134866	1	_15_	0.779674	45	1	_15_	0.749256	45	0	_	0.0939939	60	A/T
A_67_P00993423	60	chr4	132888192	132888251	1	_34_	0.645035	33	0	_	0.736956	60	1	_34_	0.751786	33	A/G
A_67_P00997900	60	chr4	135615218	135615277	0	_	-0.678606	60	0	_	-0.631311	60	1	_28_	-0.466748	32	G/T
A_67_P05360392	60	chr4	110957606	110957665	1	_5_	0.223728	55	0	_	0.125276	60	1	_5_	0.5969	55	C/T
A_67_P01025954	58	chr4	153640000	153640057	1	_36_	-0.260372	35	0	_	0.00810504	58	1	_36_	-0.367824	35	A/C
A_67_P05318164	60	chr4	92547618	92547677	0	_	-0.257126	60	0	_	-0.160716	60	2	_19_60_	-0.307332	40	
A_67_P05142894	60	chr4	4571255	4571314	1	_29_	1.37547	31	0	_	0.0840569	60	0	_	-0.192607	60	C/T
A_67_P00971987	60	chr4	119433170	119433229	1	_24_	0.242346	36	1	_24_	0.298015	36	1	_24_	0.374192	36	A/T
A_67_P05357297	60	chr4	109401662	109401721	0	_	0.118437	60	1	_41_	0.533994	40	0	_	0.191663	60	G/A
A_53_P136509	59	chr4	144650176	144650234	0	_	0.253189	59	0	_	0.266971	59	1	_3_	0.511348	56	G/A
A_67_P05234743	60	chr4	51087358	51087417	2	_6_30_	1.80744	30	1	_30_	1.63775	30	0	_	0.134577	60	C/G
A_53_P140438	60	chr4	100477178	100477237	1	_39_	-0.0477456	38	1	_39_	0.346588	38	0	_	0.0414519	60	T/A
A_67_P00815511	60	chr4	10692875	10692934	1	_4_	-0.0837397	56	0	_	0.0403972	60	0	_	-0.327826	60	T/C
A_53_P107772	59	chr4	125852515	125852573	1	_6_	0.459805	53	0	_	-0.12253	59	1	_6_	-0.0627076	53	T/C
A_67_P05379726	60	chr4	120256576	120256635	1	_17_	0.463261	43	1	_17_	0.462774	43	1	_17_	0.571814	43	A/G
A_67_P00907501	60	chr4	77120561	77120620	1	_54_	0.138958	53	0	_	-0.197368	60	0	_	-0.00618413	60	A/T
A_67_P05154836	58	chr4	10839464	10839521	0	_	0.141322	58	2	_26_44_	0.713615	25	2	_26_44_	1.06682	25	
A_67_P01026382	60	chr4	153865006	153865065	1	_42_	-0.280753	41	1	_42_	-0.870657	41	1	_42_	-0.757023	41	A/C
A_67_P05287416	60	chr4	77269952	77270011	1	_58_	0.483332	57	0	_	0.3956	60	0	_	0.516843	60	C/G
A_53_P141573	52	chr4	106245141	106245192	0	_	-0.263652	52	1	_35_	0.223012	34	0	_	-0.327369	52	G/A
A_67_P00993466	59	chr4	132921940	132921998	1	_27_	0.405611	32	1	_27_	0.157135	32	1	_27_	0.167687	32	G/A
A_53_P134313	59	chr4	53021101	53021159	1	_24_	0.755476	35	1	_24_	0.653683	35	0	_	-0.0581926	59	C/T
A_67_P05421589	60	chr4	137404245	137404304	1	_34_	-0.00786108	33	1	_34_	-0.192905	33	0	_	-0.169964	60	G/A
A_67_P05421200	60	chr4	137255242	137255301	1	_54_	0.331554	53	0	_	-0.302209	60	0	_	-0.0863499	60	C/T
A_67_P05222916	60	chr4	45768373	45768432	1	_54_	-0.13234	53	1	_54_	-0.088799	53	0	_	-0.117399	60	G/A
A_67_P00965264	60	chr4	115427215	115427274	0	_	-0.0668952	60	0	_	0.060236	60	1	_43_	0.152763	42	G/A
A_53_P117892	60	chr4	80716795	80716854	1	_2_	0.0542709	58	1	_2_	-0.0242716	58	1	_2_	0.14122	58	A/G
A_53_P149765	49	chr4	154683273	154683321	2	_14_24_	2.41191	25	0	_	2.21468	49	1	_14_	3.09007	35	T/C
A_67_P05287983	60	chr4	77529231	77529290	1	_35_	-0.30692	34	1	_35_	-0.202329	34	1	_35_	-0.141665	34	C/A
A_67_P05463994	60	chr4	154629998	154630057	0	_	0.084195	60	1	_38_	0.278343	37	0	_	-0.0567455	60	T/G
A_67_P05436978	60	chr4	143613960	143614019	0	_	0.0377087	60	0	_	0.0431879	60	2	_8_25_	0.732488	35	
A_67_P05202000	60	chr4	36114270	36114329	0	_	-0.211916	60	0	_	0.150185	60	1	_49_	0.0713402	48	G/A
A_67_P05321863	60	chr4	94324035	94324094	1	_47_	0.847915	46	1	_47_	0.786235	46	1	_47_	0.580733	46	G/A
A_53_P158173	60	chr4	55597910	55597969	2	_10_39_	1.13565	28	2	_10_39_	1.18932	28	2	_10_39_	0.952056	28	
A_67_P00962980	60	chr4	113632785	113632844	0	_	-0.400142	60	0	_	2.50171	60	1	_21_	-0.540276	39	T/C
A_67_P05288506	60	chr4	77803611	77803670	2	_3_39_	0.175255	35	1	_39_	0.186187	38	1	_39_	0.146917	38	T/C
A_67_P00998387	60	chr4	135892263	135892322	0	_	-0.00915796	60	1	_4_	-0.197648	56	0	_	0.0606504	60	A/G
A_67_P05420389	60	chr4	136948670	136948729	0	_	0.309678	60	1	_20_	0.770074	40	0	_	-0.150794	60	A/G
A_67_P01016208	60	chr4	148546002	148546061	1	_38_	0.653442	37	1	_38_	0.305412	37	1	_47_	0.624409	46	C/T
A_67_P05288051	60	chr4	77559938	77559997	1	_30_	1.18723	30	1	_30_	0.963775	30	0	_	1.15671	60	T/C
A_67_P05331416	60	chr4	98674977	98675036	1	_49_	0.400715	48	1	_49_	0.324433	48	0	_	0.023518	60	T/G
A_67_P05340304	60	chr4	102523419	102523478	1	_32_	0.449072	31	1	_32_	0.418595	31	0	_	-0.0967033	60	C/A
A_67_P05335387	60	chr4	100428660	100428719	1	_39_	2.62429	38	1	_39_	2.65808	38	1	_39_	2.36011	38	T/C
A_67_P01000510	55	chr4	137007401	137007455	1	_38_	0.602767	37	1	_38_	0.168308	37	0	_	0.102175	55	A/G
A_67_P00920579	60	chr4	85769760	85769819	0	_	0.00354445	60	0	_	0.0132308	60	1	_44_	0.884742	43	A/T
A_67_P05216903	60	chr4	43417555	43417614	1	_15_	0.0630682	45	1	_15_	0.219245	45	1	_15_	-0.169772	45	C/G
A_67_P05234589	60	chr4	50985716	50985775	1	_28_	0.409897	32	1	_28_	0.144752	32	0	_	-0.230665	60	C/A
A_67_P05268359	60	chr4	66696606	66696665	0	_	0.136712	60	0	_	0.104223	60	1	_4_	1.66613	56	G/A
A_67_P05169050	60	chr4	18117707	18117766	0	_	0.170788	60	1	_34_	0.150108	33	1	_34_	0.136504	33	A/G
A_67_P05315602	60	chr4	91034995	91035054	1	_52_	0.0536298	51	1	_52_	0.0731801	51	1	_52_	-0.0716337	51	G/A
A_67_P05143424	60	chr4	4901555	4901614	1	_50_	0.399593	49	0	_	0.0180669	60	0	_	0.156172	60	G/T
A_67_P05416239	60	chr4	135384213	135384272	0	_	-0.0654874	60	0	_	-0.0464972	60	2	_27_39_	0.261655	26	
A_67_P00937681	60	chr4	97421006	97421065	0	_	-0.0957793	60	0	_	-0.225728	60	1	_19_	0.286926	41	A/G
A_67_P05321788	60	chr4	94275962	94276021	1	_39_	0.547625	38	1	_39_	0.316471	38	1	_39_	0.441885	38	G/A
A_67_P01007079	59	chr4	140504053	140504111	0	_	0.0948101	59	0	_	0.276713	59	1	_36_	0.412016	35	A/T
A_67_P05288466	60	chr4	77781278	77781337	1	_33_	0.102932	32	1	_33_	0.628545	32	1	_33_	0.265951	32	T/A
A_67_P05330396	60	chr4	98272215	98272274	1	_52_	0.268107	51	1	_52_	0.261799	51	1	_52_	0.476957	51	A/G
A_67_P00999162	60	chr4	136272606	136272665	1	_20_	0.479745	40	0	_	0.022875	60	0	_	-0.123611	60	T/C
A_67_P05410241	60	chr4	133052551	133052610	0	_	1.19674	60	1	_15_	1.24072	45	2	_15_22_	1.07705	38	C/G
A_67_P05242259	60	chr4	54750429	54750488	1	_41_	1.47055	40	1	_41_	1.33607	40	0	_	1.44953	60	C/A
A_67_P05362451	60	chr4	112304580	112304639	0	_	4.52913	60	1	_9_	0.519089	51	0	_	4.67176	60	T/G
A_53_P171593	60	chr4	147398992	147399051	1	_55_	-0.266369	54	1	_55_	-0.113607	54	1	_55_	-0.021344	54	G/T
A_67_P05154748	53	chr4	10792353	10792405	0	_	0.196257	53	1	_17_	0.0425928	36	1	_17_	0.196014	36	C/T
A_67_P00855364	60	chr4	40798435	40798494	1	_11_	-0.0277331	49	0	_	-0.422795	60	0	_	0.625746	60	G/A
A_67_P05284887	60	chr4	76065522	76065581	1	_57_	0.30527	56	1	_57_	0.0209267	56	1	_57_	0.697312	56	C/T
A_67_P05443195	60	chr4	146805712	146805771	0	_	0.0976308	60	0	_	0.10085	60	1	_54_	0.161758	53	T/C
A_67_P05162052	60	chr4	14104117	14104176	1	_55_	4.19938	54	0	_	0.0872909	60	0	_	-0.0765665	60	C/T
A_53_P152417	60	chr4	118875247	118875306	0	_	-0.23225	60	0	_	0.140616	60	1	_20_	0.0507876	40	G/T
A_67_P05293252	60	chr4	80757599	80757658	1	_8_	0.531538	52	1	_8_	0.371265	52	1	_8_	0.483851	52	T/C
A_67_P05378812	60	chr4	119896721	119896780	0	_	0.118081	60	2	_4_52_	0.509033	47	0	_	0.0111475	60	
A_67_P05338754	60	chr4	101882479	101882538	1	_28_	0.36145	32	0	_	0.195946	60	0	_	-0.0103316	60	G/T
A_67_P05296855	60	chr4	82341660	82341719	0	_	0.0506057	60	0	_	0.0286595	60	1	_10_	0.0226979	50	T/C
A_67_P00819045	60	chr4	12953053	12953112	2	_4_57_	0.806194	52	0	_	-0.132561	60	0	_	-0.195984	60	
A_67_P00989036	60	chr4	130254438	130254497	0	_	-0.242591	60	0	_	0.0278908	60	1	_35_	0.346135	34	C/T
A_53_P144813	60	chr4	133773387	133773446	1	_22_	0.618014	38	1	_22_	0.0921347	38	1	_22_	0.558576	38	A/T
A_67_P00899699	60	chr4	70503144	70503203	0	_	0.0796282	60	0	_	0.0673329	60	1	_37_	0.206075	36	C/A
A_67_P05212462	60	chr4	41594157	41594216	1	_41_	0.432256	40	1	_41_	0.619525	40	0	_	0.539152	60	C/A
A_67_P05286588	60	chr4	76861822	76861881	1	_13_	-0.159963	47	0	_	-0.0612912	60	0	_	-0.171379	60	C/T
A_67_P05448779	60	chr4	148898704	148898763	2	_17_31_	1.23636	29	2	_17_31_	1.47506	29	2	_17_31_	1.09383	29	
A_67_P00906948	60	chr4	76766377	76766436	2	_26_40_	-0.0834377	25	1	_26_	-0.389354	34	1	_26_	-0.459648	34	T/C
A_67_P00953628	60	chr4	106392553	106392612	1	_35_	0.0453734	34	0	_	-0.045769	60	1	_35_	0.229406	34	G/A
A_67_P05357522	60	chr4	109494557	109494616	1	_15_	-0.183424	45	1	_15_	-0.305208	45	1	_15_	-0.207534	45	T/C
A_67_P05285583	60	chr4	76392437	76392496	1	_46_	0.110511	45	1	_46_	0.241777	45	1	_46_	0.202583	45	C/A
A_53_P178205	60	chr4	116077962	116078021	1	_20_	0.400215	40	0	_	0.0621164	60	0	_	-0.205566	60	T/C
A_67_P00976765	60	chr4	123400554	123400613	0	_	0.0907919	60	0	_	-0.070295	60	1	_60_	0.00623969	59	G/T
A_67_P05210415	60	chr4	40748590	40748649	1	_33_	0.14083	32	0	_	-0.000697977	60	0	_	-0.00593648	60	A/G
A_67_P05457934	60	chr4	152409212	152409271	0	_	0.0846068	60	1	_58_	0.193616	57	1	_58_	0.245988	57	A/G
A_67_P05464534	55	chr4	154821209	154821263	1	_21_	0.0780719	34	1	_21_	0.231623	34	1	_21_	0.0598306	34	T/C
A_67_P05234729	60	chr4	51073258	51073317	2	_3_15_	0.375378	45	2	_3_15_	0.358238	45	0	_	-0.0105781	60	
A_67_P05313471	60	chr4	89946057	89946116	0	_	0.267685	60	0	_	0.0325716	60	1	_11_	0.620354	49	T/C
A_67_P05243466	60	chr4	55243193	55243252	1	_4_	0.31009	56	2	_4_40_	0.382141	35	1	_4_	0.0868852	56	C/T
A_67_P05409728	60	chr4	132855312	132855371	0	_	-0.0891421	60	2	_28_57_	0.804538	28	1	_28_	0.789353	32	T/C
A_53_P142690	60	chr4	47006100	47006159	1	_58_	0.222029	57	0	_	0.182549	60	0	_	2.14641	60	C/G
A_67_P05414306	60	chr4	134643222	134643281	0	_	-0.0186068	60	0	_	0.0176176	60	1	_29_	0.420287	31	C/T
A_53_P179665	60	chr4	125538658	125538717	0	_	-0.0231042	60	0	_	0.745997	60	1	_32_	0.732316	31	C/T
A_67_P05246833	60	chr4	56785682	56785741	1	_33_	0.0749714	32	1	_33_	0.139369	32	1	_33_	0.181469	32	A/G
A_67_P05244142	60	chr4	55544199	55544258	1	_59_	1.13953	58	1	_59_	1.02847	58	0	_	0.512536	60	C/T
A_67_P05384383	60	chr4	122908134	122908193	1	_9_	0.080304	51	0	_	0.132568	60	1	_9_	0.0587401	51	T/C
A_67_P05392215	60	chr4	125980105	125980164	0	_	-0.0403799	60	1	_47_	-0.0118481	46	0	_	0.304892	60	T/C
A_53_P131613	60	chr4	136428576	136428635	0	_	1.18727	60	1	_16_	0.993132	44	0	_	-0.222414	60	T/C
A_67_P00805540	60	chr4	3477350	3477396	1	_2_	0.567899	45	1	_2_	0.390499	45	1	_2_	0.564612	45	C/T
A_67_P05431219	60	chr4	140969923	140969982	0	_	-0.0930099	60	1	_45_	-0.453008	44	0	_	-0.618458	60	G/A
A_67_P05438036	60	chr4	144228943	144229002	0	_	-0.168806	60	0	_	-0.100908	60	1	_23_	0.273199	37	G/A
A_67_P05268207	60	chr4	66624154	66624213	0	_	0.201851	60	0	_	0.193763	60	1	_41_	0.140954	40	T/G
A_67_P05374737	60	chr4	118193356	118193415	0	_	-0.160235	60	1	_42_	-0.439847	41	0	_	0.0724116	60	T/A
A_67_P05368416	60	chr4	115753061	115753120	1	_43_	-0.197618	42	0	_	0.053569	60	0	_	-0.0355243	60	T/G
A_67_P05310540	60	chr4	88289236	88289295	0	_	-0.0618023	60	1	_51_	0.354099	50	1	_51_	0.406135	50	T/C
A_67_P05411490	60	chr4	133540700	133540759	1	_36_	0.406818	35	0	_	0.204638	60	1	_36_	0.590978	35	C/T
A_67_P00965834	60	chr4	115746877	115746936	2	_18_43_	0.995597	24	0	_	0.249853	60	0	_	0.321631	60	
A_67_P05225063	60	chr4	46610155	46610214	1	_55_	-0.197545	54	1	_55_	0.0781719	54	0	_	-0.497181	60	C/A
A_67_P05259874	58	chr4	62863891	62863948	0	_	0.000986011	58	0	_	0.0145398	58	1	_41_	0.256583	40	T/C
A_67_P05408698	60	chr4	132452424	132452483	1	_21_	1.16752	39	1	_21_	1.21759	39	1	_21_	1.33697	39	C/G
A_67_P00980907	58	chr4	125600697	125600754	0	_	-0.304833	58	1	_38_	-0.540647	37	0	_	0.0786358	58	A/G
A_67_P05374612	60	chr4	118132674	118132733	1	_3_	0.324405	57	0	_	-0.144104	60	0	_	0.080901	60	C/A
A_53_P104319	60	chr4	138235354	138235413	0	_	-0.236073	60	1	_51_	0.492906	50	0	_	-0.0576784	60	G/A
A_67_P01000757	53	chr4	137151499	137151551	0	_	-0.023642	53	1	_17_	0.216563	36	0	_	0.181508	53	T/A
A_67_P05297701	60	chr4	82704020	82704079	1	_59_	-0.0110564	58	1	_59_	0.264679	58	0	_	0.170887	60	G/A
A_67_P05366678	60	chr4	115028042	115028101	0	_	-0.209088	60	1	_23_	0.343925	37	0	_	-0.0940569	60	A/T
A_67_P05145944	60	chr4	6337049	6337108	1	_6_	-0.35584	54	0	_	-0.0738508	60	0	_	-0.167057	60	G/A
A_53_P155729	60	chr4	58969138	58969197	1	_40_	0.705727	39	1	_40_	0.77708	39	0	_	0.0987749	60	C/T
A_67_P05376700	60	chr4	119012658	119012717	0	_	-0.203932	60	0	_	0.194317	60	1	_57_	0.313828	56	A/C
A_53_P161223	60	chr4	135899940	135899999	1	_29_	1.37755	31	0	_	0.999912	60	0	_	0.112504	60	T/C
A_53_P118322	60	chr4	52847364	52847423	1	_55_	-0.685102	54	1	_55_	-0.227762	54	0	_	-0.084201	60	A/G
A_67_P05423770	60	chr4	138225617	138225676	0	_	0.138078	60	1	_11_	0.422812	49	0	_	-0.244855	60	A/G
A_67_P05444962	60	chr4	147446010	147446069	1	_7_	0.398015	53	1	_7_	0.352124	53	1	_7_	0.377697	53	A/G
A_67_P05363700	60	chr4	113522723	113522782	1	_35_	-0.567986	34	1	_35_	0.244364	34	1	_35_	-0.687331	34	C/T
A_67_P05280315	60	chr4	73538545	73538604	0	_	0.197433	60	0	_	-0.183871	60	1	_18_	0.515723	42	G/A
A_53_P165631	51	chr4	133600968	133601018	1	_27_	-0.127071	26	1	_27_	0.183114	26	1	_27_	0.120708	26	A/G
A_67_P05317565	60	chr4	92146976	92147035	0	_	0.354088	60	0	_	0.134428	60	1	_17_	0.544829	43	C/T
A_67_P05416112	60	chr4	135331226	135331285	0	_	-0.172051	60	2	_18_49_	-0.0420727	30	0	_	3.40531	60	
A_53_P151001	60	chr4	20870343	20870402	1	_50_	0.13321	49	1	_50_	0.05669	49	1	_50_	0.0496462	49	A/C
A_67_P05420283	60	chr4	136910779	136910838	1	_31_	0.0194257	30	1	_31_	0.211821	30	0	_	0.0342188	60	A/G
A_67_P05140531	60	chr4	3408038	3408097	1	_15_	0.198517	45	0	_	-0.114477	60	0	_	-0.163907	60	C/T
A_53_P148938	60	chr4	43326515	43326574	1	_39_	-0.0360695	38	1	_39_	0.218694	38	1	_39_	-0.0332981	38	C/T
A_67_P05302573	60	chr4	84794658	84794717	1	_25_	2.81114	35	1	_25_	1.87743	35	0	_	-0.239439	60	C/T
A_67_P00870100	60	chr4	50357108	50357167	1	_56_	0.153406	55	1	_56_	0.22146	55	1	_56_	0.0191808	55	A/G
A_53_P108582	60	chr4	8233185	8233244	2	_44_59_	1.03783	43	1	_44_	1.16841	43	2	_44_59_	1.08615	43	C/T
A_67_P05363855	60	chr4	113688093	113688152	0	_	-0.532406	60	0	_	0.389064	60	1	_18_	-0.497949	42	T/C
A_67_P05314097	60	chr4	90296685	90296744	0	_	0.228476	60	0	_	0.0636107	60	1	_26_	-0.0811683	34	A/G
A_67_P05375191	60	chr4	118442118	118442177	1	_8_	0.114288	52	0	_	0.03473	60	1	_8_	0.220777	52	T/C
A_67_P05394481	60	chr4	126880719	126880778	1	_7_	-0.177497	53	0	_	-0.254482	60	0	_	-0.15211	60	C/T
A_53_P178424	60	chr4	143658642	143658701	0	_	0.0801973	60	0	_	0.173344	60	1	_32_	0.675202	31	A/G
A_67_P00876037	60	chr4	54526400	54526459	1	_35_	0.770046	34	0	_	0.721831	60	0	_	0.844185	60	C/T
A_67_P00820666	60	chr4	13914468	13914527	0	_	0.346304	60	1	_20_	0.1929	40	1	_20_	0.189992	40	C/T
A_67_P05287194	60	chr4	77153363	77153422	2	_4_48_	0.216002	43	1	_4_	0.0850458	56	1	_4_	0.268036	56	T/C
A_67_P05446233	60	chr4	147917287	147917346	1	_4_	-0.207564	56	1	_4_	-0.0966112	56	0	_	0.170573	60	T/C
A_67_P00862724	60	chr4	45891301	45891360	1	_27_	0.123626	33	1	_27_	0.096349	33	0	_	2.56372	60	C/T
A_67_P00947688	60	chr4	103247213	103247272	1	_7_	0.278951	53	1	_7_	0.0793455	53	0	_	-0.0113045	60	G/A
A_67_P05416260	60	chr4	135393809	135393868	1	_27_	0.254765	33	1	_27_	0.24819	33	1	_12_	0.00917554	48	T/G
A_67_P05232013	60	chr4	49603347	49603406	0	_	-0.0844917	60	0	_	-0.00181955	60	1	_50_	-0.391955	49	A/G
A_67_P05419866	60	chr4	136789081	136789140	1	_27_	-0.976512	33	1	_27_	-0.947075	33	0	_	1.57654	60	A/G
A_67_P05382698	60	chr4	122225136	122225195	0	_	-0.0416827	60	0	_	-0.170907	60	1	_58_	0.465626	57	T/G
A_67_P05218565	57	chr4	44019147	44019203	0	_	0.274658	57	0	_	0.207032	57	1	_33_	0.0547529	32	G/T
A_67_P00924729	60	chr4	88384580	88384639	0	_	-0.0589356	60	1	_26_	-0.122931	34	0	_	-0.101616	60	T/A
A_67_P05342109	60	chr4	103278218	103278277	1	_31_	1.15565	30	1	_31_	1.19468	30	0	_	-0.0589417	60	A/G
A_67_P05281921	60	chr4	74633919	74633978	0	_	0.185802	60	0	_	0.116429	60	1	_35_	0.753549	34	C/T
A_67_P05338908	60	chr4	101943229	101943288	1	_39_	-0.669785	38	1	_39_	0.0690146	38	0	_	-0.236828	60	A/G
A_67_P00920434	60	chr4	85693583	85693642	0	_	0.756737	60	0	_	0.80102	60	1	_41_	0.749439	40	G/T
A_67_P00844193	60	chr4	32881982	32882041	1	_2_	0.144092	58	1	_2_	0.226262	58	1	_2_	0.145939	58	C/G
A_67_P05155447	60	chr4	11102727	11102786	1	_43_	0.0951442	42	0	_	-0.0424963	60	0	_	0.0651907	60	C/T
A_53_P135483	60	chr4	100496163	100496222	0	_	1.25538	60	1	_31_	1.0077	30	1	_31_	0.858753	30	A/G
A_67_P00965225	58	chr4	115407428	115407485	1	_25_	0.134827	33	1	_25_	0.0209854	33	0	_	-0.144115	58	T/C
A_67_P05321744	60	chr4	94254645	94254704	1	_54_	-0.00998474	53	1	_54_	0.0670273	53	1	_54_	-0.0555342	53	C/T
[truncated: 1,091,345 more chars]
