# Supplementary material for: Strong position-dependent effects of sequence mismatches on signal ratios measured using long oligonucleotide microarrays
Source: BMC Genomics. 2008 Jul 3;9:317. doi: 10.1186/1471-2164-9-317 (PMC2475537; doi:10.1186/1471-2164-9-317)
Supplement: Additional file 2 — contains a similar table for the custom array. [file 1471-2164-9-317-S2.txt]

Id	probe length	chr	start	end	AJsnp_count	AJsnp_pos	AJ_ratio	AJmax_length	BALBsnp_count	BALBsnp_pos	BALB_ratio	Balbmax_length	129snp_count	129snp_pos	129_ratio	129max_length							
A_67_P08757041	60	17	30576086	30576145	1	_31_	-1.18834	30	1	_31_	0.416948	30	1	_31_	-0.5394	30							
A_67_P08757054	54	17	30580746	30580799	1	_35_	-1.33634	34	1	_35_	0.129455	34	0	_	-0.920038	54							
A_67_P08757058	58	17	30581584	30581641	1	_12_	-1.36169	46	1	_12_	-0.0658675	46	1	_12_	-0.766406	46							
A_67_P08757062	59	17	30582903	30582961	1	_7_	-1.83202	52	1	_7_	-0.131298	52	1	_7_	-1.16303	52							
A_67_P08757069	60	17	30585113	30585172	2	_6_17_	-1.17324	43	2	_6_17_	0.465082	43	2	_6_17_	-0.267496	43							
A_67_P08757079	47	17	30588216	30588262	1	_42_	-2.46595	41	1	_42_	-1.01138	41	1	_42_	-1.99057	41							
A_67_P08757081	49	17	30588836	30588884	1	_6_	-1.25711	43	1	_6_	0.160198	43	1	_6_	-0.659207	43							
A_67_P08757085	45	17	30590411	30590455	1	_6_	-0.999548	39	0	_	-0.00146881	45	0	_	-0.638151	45							
A_67_P08757095	60	17	30594409	30594468	1	_51_	-1.1425	50	1	_51_	0.105032	50	1	_51_	-0.610533	50							
A_67_P08757149	60	17	30616989	30617048	1	_20_	-1.67749	40	1	_20_	0.331402	40	1	_20_	-0.779471	40							
A_67_P08757225	60	17	30645244	30645303	1	_46_	-1.6546	45	1	_46_	-0.0559489	45	1	_46_	-1.45285	45							
A_67_P08757238	60	17	30648824	30648883	0	_	-1.74565	60	1	_26_	0.56978	34	1	_26_	-0.6429	34							
A_67_P08757318	45	17	30682111	30682155	1	_4_	-0.104709	41	0	_	0.17531	45	0	_	-0.0508886	45							
A_67_P08757324	51	17	30683981	30684031	1	_14_	1.35434	37	0	_	-0.00505313	51	0	_	-0.228547	51							
A_67_P08757335	45	17	30687681	30687725	1	_8_	0.0512066	37	0	_	0.195851	45	0	_	0.0316193	45							
A_67_P08757368	45	17	30698846	30698890	1	_1_	0.195314	44	0	_	0.0454963	45	0	_	-0.0910871	45
A_67_P08757384	58	17	30704376	30704433	1	_6_	-0.428733	52	0	_	0.0724799	58	0	_	-0.138152	58
A_67_P08757448	45	17	30724410	30724454	1	_34_	0.182701	33	0	_	-0.0167585	45	0	_	-0.238894	45
A_67_P08757459	55	17	30728324	30728378	1	_32_	0.415854	31	0	_	-0.0764451	55	0	_	0.054153	55
A_67_P08757477	52	17	30734585	30734636	1	_36_	0.598853	35	0	_	-0.112583	52	0	_	-0.218541	52
A_67_P08757481	58	17	30736105	30736162	1	_42_	0.730591	41	0	_	-0.0166904	58	0	_	-0.134266	58
A_67_P08757482	60	17	30736279	30736338	1	_7_	0.151827	53	0	_	0.0395008	60	0	_	0.022299	60
A_67_P08757483	58	17	30736824	30736881	0	_	-0.132613	58	1	_10_	0.343874	48	1	_10_	0.46617	48
A_67_P08757484	56	17	30737354	30737409	1	_21_	0.635067	35	1	_21_	0.259113	35	1	_21_	0.195207	35
A_67_P08757487	52	17	30737690	30737741	0	_	-0.074944	52	1	_1_	0.112104	51	1	_1_	0.146039	51
A_67_P08757495	60	17	30741751	30741810	2	_19_50_	1.0574	30	0	_	-0.0606849	60	0	_	-0.10036	60
A_67_P08757498	50	17	30742771	30742820	0	_	-0.0451168	50	1	_21_	0.286501	29	1	_21_	0.405285	29
A_67_P08757524	60	17	30752214	30752273	0	_	-0.0141182	60	1	_30_	-0.0228432	30	1	_30_	0.0143045	30
A_67_P08757530	60	17	30754489	30754548	0	_	0.309988	60	1	_15_	0.899065	45	1	_15_	0.583401	45
A_67_P08757568	59	17	30769173	30769231	0	_	-0.0430302	59	1	_34_	0.10353	33	1	_34_	0.170345	33
A_67_P08757665	52	17	30811325	30811376	0	_	-0.180174	52	1	_10_	0.500737	42	1	_10_	0.462584	42
A_67_P08757668	52	17	30812089	30812140	0	_	-0.109092	52	1	_3_	0.0726268	49	0	_	-0.0857573	52
A_67_P08757705	45	17	30825330	30825374	0	_	-0.224944	45	1	_2_	-0.148689	43	1	_2_	-0.0329724	43
A_67_P08757706	60	17	30825735	30825794	0	_	-0.069529	60	1	_52_	-0.515171	51	0	_	-0.502159	60
A_67_P08757716	53	17	30830055	30830107	0	_	0.0514533	53	1	_1_	0.608702	52	0	_	0.629914	53
A_67_P08757729	58	17	30834255	30834312	0	_	-0.120282	58	1	_14_	0.0437093	44	1	_14_	-0.0416179	44
A_67_P08757739	45	17	30836569	30836613	0	_	-0.122302	45	2	_4_22_	0.401931	23	0	_	0.317682	45
A_67_P08757743	52	17	30837939	30837990	0	_	-0.149299	52	1	_50_	0.960505	49	2	_46_50_	0.950212	45
A_67_P08757744	45	17	30838070	30838114	0	_	-0.165227	45	1	_6_	0.262199	39	1	_6_	0.159341	39
A_67_P08757746	57	17	30838462	30838518	0	_	0.0697384	57	1	_25_	0.607287	32	1	_25_	0.728516	32
A_67_P08757747	50	17	30839002	30839051	0	_	0.0652276	50	1	_23_	-0.519324	27	1	_23_	-0.546321	27
A_67_P08757773	46	17	30847578	30847623	0	_	-0.152339	46	1	_5_	-0.426172	41	1	_5_	-0.523384	41
A_67_P08757774	52	17	30848235	30848286	0	_	-0.154345	52	2	_3_33_	0.531767	29	2	_3_33_	0.47793	29
A_67_P08757775	55	17	30848340	30848394	0	_	-0.101331	55	1	_50_	1.06477	49	1	_50_	0.992663	49
A_67_P08757780	60	17	30849921	30849980	0	_	-0.136382	60	1	_27_	0.0800685	33	1	_27_	0.222833	33
A_67_P08757781	60	17	30850310	30850369	0	_	0.00808796	60	2	_11_47_	0.614721	35	2	_11_47_	0.568634	35
A_67_P08757787	45	17	30852408	30852452	0	_	-0.193266	45	1	_20_	-0.0797399	25	1	_20_	-1.10361	25
A_67_P08757806	45	17	30858759	30858803	0	_	-0.104621	45	1	_25_	-0.0130646	24	1	_25_	0.0436261	24
A_67_P08757811	45	17	30861205	30861249	0	_	-0.227817	45	1	_39_	-0.198155	38	1	_39_	-0.185256	38
A_67_P08757817	60	17	30863223	30863282	0	_	-0.359223	60	1	_34_	0.459347	33	0	_	0.48608	60
A_67_P08757869	60	17	30884658	30884717	0	_	-0.104331	60	2	_21_47_	0.251374	25	2	_21_47_	0.212813	25
A_67_P08757872	46	17	30885799	30885844	0	_	0.0382954	46	1	_38_	0.289762	37	1	_38_	0.0121574	37
A_67_P08757899	60	17	30896593	30896652	0	_	-0.11836	60	3	_21_35_59_	0.734266	23	3	_21_35_59_	0.762325	23
A_67_P08757908	60	17	30902653	30902712	0	_	-0.129463	60	1	_16_	0.113721	44	1	_16_	0.211464	44
A_67_P08757915	60	17	30904961	30905020	1	_59_	1.22799	58	1	_59_	1.23667	58	2	_28_59_	1.25744	30
A_67_P08757916	45	17	30905054	30905098	1	_27_	-0.789394	26	1	_27_	-0.610967	26	1	_27_	-0.764675	26
A_67_P08757917	48	17	30905593	30905640	0	_	-0.0662793	48	1	_17_	0.49456	31	1	_17_	0.642553	31
A_67_P08757919	57	17	30906578	30906634	1	_46_	-0.0531476	45	1	_46_	-0.00296698	45	1	_46_	0.281451	45
A_67_P08758000	60	17	30960825	30960884	1	_28_	0.570073	32	2	_24_28_	0.603706	32	1	_24_	0.662742	36
A_67_P08758007	56	17	30963416	30963471	0	_	-0.120303	56	1	_36_	0.518078	35	1	_36_	0.402566	35
A_67_P08758014	58	17	30965796	30965853	0	_	-0.172187	58	0	_	-0.0257795	58	1	_21_	-0.116926	37
A_67_P08758125	60	17	31007110	31007169	0	_	-0.0839449	60	1	_50_	-0.160055	49	0	_	-0.173639	60
A_67_P08758191	51	17	31031238	31031288	1	_29_	0.369303	28	0	_	-0.239179	51	0	_	-0.196298	51
A_67_P08758195	60	17	31032884	31032943	1	_59_	-0.0817366	58	0	_	-0.0964711	60	0	_	-0.145854	60
A_67_P08758203	47	17	31035940	31035986	1	_8_	-0.147046	39	0	_	-0.0902182	47	0	_	0.0338945	47
A_67_P08758210	51	17	31037551	31037601	1	_19_	0.124679	32	0	_	0.0757795	51	0	_	-0.0612346	51
A_67_P08758249	60	17	31049896	31049955	1	_52_	0.0808432	51	0	_	0.000575471	60	0	_	0.0538634	60
A_67_P08758292	45	17	31064528	31064572	1	_30_	0.215314	29	0	_	0.0538416	45	0	_	0.0483792	45
A_67_P08758301	60	17	31067325	31067384	1	_2_	0.406927	58	0	_	-0.0849897	60	0	_	-0.128088	60
A_67_P08758323	60	17	31074702	31074761	1	_24_	0.173143	36	0	_	-0.060603	60	0	_	-0.146931	60
A_67_P08758324	58	17	31074983	31075040	1	_20_	0.101566	38	0	_	-0.10553	58	0	_	-0.0275948	58
A_67_P08758369	57	17	31092300	31092356	1	_17_	-0.027133	40	0	_	-0.218473	57	0	_	-0.157863	57
A_67_P08758381	60	17	31097336	31097395	1	_19_	0.719457	41	0	_	0.635525	60	0	_	0.560249	60
A_67_P08758382	45	17	31097605	31097649	1	_4_	-0.0569557	41	1	_4_	0.190147	41	0	_	0.0737012	45
A_67_P08758384	49	17	31098557	31098605	1	_34_	-0.0292505	33	1	_34_	-0.105811	33	1	_34_	-0.13874	33
A_67_P08758385	58	17	31100159	31100216	0	_	-0.147434	58	1	_20_	-0.0675495	38	1	_20_	-0.0124487	38
A_67_P08758458	45	17	31131079	31131123	0	_	-0.165641	45	1	_24_	0.74236	23	1	_24_	0.728958	23
A_67_P08758477	51	17	31138276	31138326	1	_33_	0.0324579	32	0	_	-0.0170274	51	0	_	-0.200951	51
A_67_P08758538	60	17	31159486	31159545	1	_47_	-0.215378	46	1	_47_	-0.246527	46	1	_47_	-0.0340889	46
A_67_P08758612	60	17	31186486	31186545	1	_55_	-0.0336558	54	1	_55_	0.0507156	54	1	_55_	0.0654734	54
A_67_P08758641	55	17	31195871	31195925	1	_38_	0.345024	37	1	_38_	0.385578	37	1	_38_	0.461021	37
A_67_P08758660	52	17	31201067	31201118	1	_36_	0.124767	35	1	_36_	0.142425	35	0	_	-0.0382228	52
A_67_P08758662	51	17	31201832	31201882	1	_6_	0.0626429	45	1	_6_	0.154928	45	1	_6_	0.227919	45
A_67_P08758892	60	17	31299522	31299581	1	_33_	0.625066	32	0	_	-0.0856223	60	0	_	-0.0933779	60
A_67_P08759032	50	17	31347962	31348011	1	_3_	0.0411631	47	1	_3_	-0.301778	47	1	_3_	0.347212	47
A_67_P08759037	50	17	31349687	31349736	0	_	0.0134432	50	1	_50_	0.0734685	49	1	_50_	0.115915	49
A_67_P08759043	60	17	31351274	31351333	1	_42_	0.24417	41	0	_	-0.103846	60	0	_	-0.0192655	60
A_67_P08759049	45	17	31352949	31352993	0	_	-0.153983	45	1	_19_	0.671533	26	1	_19_	0.452559	26
A_67_P08759178	47	17	31400970	31401016	1	_39_	0.211399	38	1	_39_	0.612378	38	0	_	0.545467	47
A_67_P08759186	60	17	31404554	31404613	0	_	0.000744534	60	1	_7_	0.208211	53	1	_7_	0.235963	53
A_67_P08759187	47	17	31404826	31404872	0	_	-0.165812	47	1	_13_	0.112136	34	0	_	-0.0237499	47
A_67_P08759193	45	17	31406972	31407016	0	_	0.342243	45	1	_42_	0.157958	41	1	_42_	0.0267753	41
A_67_P08759199	47	17	31409080	31409126	0	_	-0.11035	47	1	_24_	1.30584	23	1	_24_	1.05034	23
A_67_P08759216	49	17	31415867	31415915	1	_10_	0.304986	39	1	_10_	0.359025	39	1	_10_	0.356978	39
A_67_P08759225	48	17	31419420	31419467	1	_3_	0.287675	45	1	_3_	0.593663	45	1	_3_	0.280564	45
A_67_P08759228	45	17	31420749	31420793	1	_2_	0.0227059	43	1	_2_	-0.00331535	43	1	_2_	-0.0911516	43
A_67_P08759237	47	17	31424272	31424318	1	_41_	0.432664	40	0	_	-0.0284511	47	0	_	-0.472724	47
A_67_P08759238	57	17	31424424	31424480	1	_13_	0.588221	44	0	_	-0.0731627	57	0	_	-0.166035	57
A_67_P08759246	60	17	31428686	31428745	0	_	0.0148664	60	1	_3_	0.370818	57	1	_3_	0.330289	57
A_67_P08759258	48	17	31434651	31434698	0	_	-0.169446	48	1	_30_	0.731286	29	1	_30_	0.624882	29
A_67_P08759300	45	17	31450877	31450921	1	_22_	0.0973708	23	1	_22_	0.347919	23	1	_22_	0.26923	23
A_67_P08759329	45	17	31461721	31461765	1	_17_	0.385125	28	1	_17_	0.448193	28	1	_17_	0.546195	28
A_67_P08759330	60	17	31462314	31462373	1	_20_	2.31569	40	1	_20_	2.62088	40	1	_20_	2.21327	40
A_67_P08759340	60	17	31466723	31466782	1	_45_	0.17462	44	0	_	-0.0793479	60	0	_	-0.00384182	60
A_67_P08759344	60	17	31468148	31468207	1	_50_	0.325171	49	0	_	-0.00258768	60	0	_	0.17799	60
A_67_P08759355	57	17	31473398	31473454	1	_30_	0.182509	29	0	_	-0.0324596	57	0	_	-0.0225742	57
A_67_P08759367	50	17	31478113	31478162	1	_21_	-0.0868359	29	0	_	0.025741	50	0	_	-0.245247	50
A_67_P08759372	59	17	31480003	31480061	1	_11_	-0.0854441	48	0	_	0.127275	59	0	_	0.0324707	59
A_67_P08759374	51	17	31480364	31480414	1	_21_	0.459605	30	0	_	-0.116572	51	0	_	-0.0739911	51
A_67_P08759385	53	17	31484551	31484603	0	_	0.172318	53	1	_6_	0.667674	47	1	_6_	0.674982	47
A_67_P08759390	60	17	31486416	31486475	1	_47_	0.11097	46	0	_	0.182211	60	0	_	-0.0468238	60
A_67_P08759394	45	17	31487813	31487857	0	_	-0.0845817	45	1	_21_	0.318979	24	1	_21_	0.24219	24
A_67_P08759399	57	17	31490068	31490124	0	_	-0.0518486	57	1	_41_	0.479766	40	1	_41_	0.32221	40
A_67_P08759420	55	17	31500430	31500484	1	_44_	0.60945	43	1	_44_	0.738932	43	1	_44_	0.378899	43
A_67_P08759490	50	17	31527072	31527121	1	_23_	0.298465	27	1	_23_	0.104706	27	1	_23_	0.371319	27
A_67_P08759502	49	17	31530935	31530983	0	_	0.0966277	49	1	_47_	0.374227	46	2	_15_47_	0.363064	31
A_67_P08759517	53	17	31536130	31536182	1	_23_	0.610423	30	0	_	0.0691919	53	0	_	-0.0891625	53
A_67_P08759524	45	17	31538824	31538868	1	_19_	-0.0277412	26	0	_	0.978016	45	0	_	0.509586	45
A_67_P08759533	60	17	31542181	31542240	2	_4_40_	4.54136	35	0	_	-0.12016	60	0	_	-0.0974799	60
A_67_P08759701	52	17	31602028	31602079	1	_1_	-0.0351516	51	1	_1_	-0.0363944	51	1	_1_	-0.0581594	51
A_67_P08759703	54	17	31602797	31602850	1	_2_	-0.113192	52	2	_2_43_	0.288771	40	2	_2_43_	0.349856	40
A_67_P08759715	52	17	31607073	31607124	1	_19_	0.022196	33	0	_	-0.0572726	52	0	_	0.0254871	52
A_67_P08759718	46	17	31607981	31608026	1	_23_	0.217826	23	0	_	-0.128613	46	0	_	-0.0788146	46
A_67_P08759804	48	17	31648620	31648667	1	_32_	0.618958	31	0	_	-0.200596	48	0	_	-0.158843	48
A_67_P08759805	47	17	31648848	31648894	0	_	-0.165694	47	1	_10_	0.157047	37	1	_10_	0.216576	37
A_67_P08759808	45	17	31649897	31649941	1	_15_	0.237579	30	1	_15_	0.388153	30	0	_	0.343629	45
A_67_P08759816	51	17	31653173	31653223	3	_6_20_49_	1.17101	28	0	_	0.0755611	51	0	_	0.0144844	51
A_67_P08759821	51	17	31654717	31654767	1	_46_	0.139051	45	0	_	-0.169905	51	0	_	-0.0567283	51
A_67_P08759840	56	17	31663674	31663729	1	_31_	0.0307225	30	1	_31_	0.400774	30	1	_31_	0.136938	30
A_67_P08759842	60	17	31664411	31664470	1	_9_	-0.128288	51	1	_9_	0.0602684	51	1	_9_	-0.17751	51
A_67_P08759896	60	17	31694979	31695038	1	_50_	0.149996	49	0	_	-0.109686	60	0	_	-0.115812	60
A_67_P08759920	60	17	31706131	31706190	1	_34_	0.267278	33	0	_	0.049676	60	0	_	0.0853593	60
A_67_P08759931	54	17	31711578	31711631	1	_36_	0.30879	35	0	_	-0.137512	54	0	_	-0.117614	54
A_67_P08759935	57	17	31713052	31713108	1	_16_	0.222335	41	0	_	0.042879	57	0	_	-0.169463	57
A_67_P08759938	46	17	31714022	31714067	1	_3_	-0.0179358	43	0	_	-0.260622	46	0	_	-0.16887	46
A_67_P08759988	60	17	31735971	31736030	1	_52_	0.418216	51	0	_	0.0612455	60	0	_	-0.17282	60
A_67_P08759991	60	17	31737053	31737112	2	_33_33_	1.17349	32	0	_	-0.192361	60	0	_	-0.186139	60
A_67_P08759994	49	17	31738166	31738214	1	_47_	0.052238	46	0	_	0.169959	49	0	_	0.161068	49
A_67_P08760131	60	17	31788890	31788949	1	_30_	0.193616	30	0	_	-0.152768	60	0	_	-0.350856	60
A_67_P08760135	48	17	31789728	31789775	1	_26_	-0.47016	25	0	_	-0.0757489	48	0	_	-0.094519	48
A_67_P08760137	49	17	31790358	31790406	1	_42_	0.796723	41	0	_	-0.128643	49	0	_	0.00396707	49
A_67_P08760150	56	17	31794091	31794146	0	_	-0.310582	56	1	_51_	-0.156613	50	1	_51_	-0.0263927	50
A_67_P08760163	60	17	31798701	31798760	1	_39_	0.431372	38	0	_	-0.0657399	60	0	_	-0.0504548	60
A_67_P08760214	60	17	31815367	31815426	1	_9_	0.150154	51	0	_	0.078178	60	0	_	-0.1413	60
A_67_P08760215	45	17	31816663	31816707	1	_35_	0.0796741	34	0	_	-0.10745	45	0	_	-0.253521	45
A_67_P08760276	60	17	31841961	31842020	1	_27_	0.518399	33	0	_	0.0453797	60	0	_	-0.0827176	60
A_67_P08760358	51	17	31872996	31873046	1	_32_	0.652743	31	0	_	-0.109345	51	0	_	-0.55396	51
A_67_P08760458	51	17	31907138	31907188	1	_5_	-0.149681	46	0	_	-0.247826	51	0	_	-0.252608	51
A_67_P08760483	60	17	31915457	31915516	1	_41_	0.708596	40	0	_	0.0576372	60	0	_	-0.0422125	60
A_67_P08760530	54	17	31930738	31930791	1	_14_	-0.130653	40	0	_	-0.0566924	54	0	_	-0.061152	54
A_67_P08760565	56	17	31941875	31941930	1	_17_	0.0342274	39	0	_	0.136506	56	0	_	-0.0855218	56
A_67_P08760645	60	17	31973043	31973102	1	_56_	2.39851	55	0	_	-0.179399	60	0	_	-0.102777	60
A_67_P08760655	60	17	31976879	31976938	1	_36_	0.277178	35	0	_	-0.167768	60	0	_	-0.101529	60
A_67_P08760668	56	17	31982420	31982475	1	_15_	-0.0669559	41	0	_	-0.0257429	56	0	_	-0.151277	56
A_67_P08760670	60	17	31982577	31982636	1	_40_	0.449341	39	0	_	-0.164316	60	0	_	0.0369984	60
A_67_P08760683	49	17	31988022	31988070	1	_10_	0.0229518	39	0	_	0.0142511	49	0	_	-0.113771	49
A_67_P08760704	60	17	31998374	31998433	1	_40_	0.271422	39	0	_	-0.114807	60	0	_	-0.138154	60
A_67_P08760770	46	17	32026991	32027036	1	_31_	0.537957	30	0	_	-0.00442217	46	0	_	-0.316012	46
A_67_P08760781	45	17	32033258	32033302	1	_13_	0.0544418	32	0	_	-0.0722314	45	0	_	-0.105489	45
A_67_P08761143	60	17	32173462	32173521	1	_4_	0.104779	56	0	_	-0.106488	60	0	_	-0.0197151	60
A_67_P08761480	45	17	32358962	32359006	0	_	-0.0297457	45	1	_42_	-0.0212244	41	1	_42_	-0.0645093	41
A_67_P08761484	60	17	32360305	32360364	1	_38_	-0.0889678	37	2	_38_51_	-0.181101	37	2	_38_51_	-0.0344633	37
A_67_P08761496	60	17	32364940	32364999	1	_49_	-0.152402	48	0	_	-0.272883	60	0	_	0.0496807	60
A_67_P08761497	51	17	32365285	32365335	1	_30_	-0.0850783	29	2	_19_30_	-0.00320389	21	2	_19_30_	-0.033072	21
A_67_P08761736	60	17	32448235	32448294	1	_36_	0.401885	35	0	_	0.0279123	60	0	_	-0.301888	60
A_67_P08761737	58	17	32448992	32449049	1	_47_	0.0901917	46	0	_	-0.0545826	58	0	_	-0.137899	58
A_67_P08761738	60	17	32449137	32449196	1	_12_	0.202527	48	0	_	-0.123863	60	0	_	0.00399608	60
A_67_P08761780	60	17	32474256	32474315	2	_14_46_	0.172737	31	0	_	-0.0847442	60	0	_	-0.138476	60
A_67_P08761781	60	17	32474619	32474678	1	_32_	0.486451	31	0	_	-0.0428561	60	0	_	-0.0470509	60
A_67_P08761788	49	17	32478302	32478350	1	_29_	-0.167121	28	0	_	-0.116213	49	0	_	0.0109915	49
A_67_P08761789	60	17	32478505	32478564	1	_12_	0.381539	48	0	_	0.0179672	60	0	_	-0.0512853	60
A_67_P08761791	60	17	32479409	32479468	2	_45_59_	0.400385	44	0	_	-0.150289	60	0	_	-0.0688408	60
A_67_P08761795	60	17	32480975	32481034	1	_51_	-0.450167	50	0	_	-0.10372	60	0	_	-0.0386277	60
A_67_P08761798	60	17	32481737	32481796	1	_23_	1.29012	37	0	_	-0.0891482	60	0	_	-0.000962615	60
A_67_P08761808	60	17	32485598	32485657	0	_	-0.0595772	60	1	_34_	0.0245657	33	1	_34_	-0.127456	33
A_67_P08761811	60	17	32486838	32486897	1	_19_	0.111327	41	0	_	-0.111516	60	0	_	-0.0479218	60
A_67_P08761831	60	17	32493530	32493589	1	_28_	-0.0220597	32	0	_	-0.125562	60	0	_	0.00164916	60
A_67_P08761834	60	17	32495590	32495649	1	_16_	-0.294687	44	0	_	-0.129779	60	0	_	0.00411029	60
A_67_P08761838	60	17	32497258	32497317	1	_4_	0.0951673	56	0	_	-0.0208986	60	0	_	0.0612704	60
A_67_P08761839	60	17	32497579	32497638	1	_11_	0.0372634	49	0	_	-2.83E-05	60	0	_	-0.0287557	60
A_67_P08761877	45	17	32521088	32521132	1	_16_	0.978584	29	0	_	-0.0617054	45	0	_	0.00333428	45
A_67_P08761880	60	17	32521933	32521992	2	_17_49_	1.15362	31	0	_	-0.0546317	60	0	_	-0.0588235	60
A_67_P08761904	60	17	32531497	32531556	1	_37_	0.080285	36	0	_	0.0331088	60	0	_	-0.0317826	60
A_67_P08761933	60	17	32543654	32543713	1	_36_	0.00763643	35	0	_	-0.0792019	60	0	_	-0.0126771	60
A_67_P08761934	60	17	32543892	32543951	2	_12_36_	0.258413	24	0	_	-0.169755	60	0	_	-0.591108	60
A_67_P08761937	60	17	32545367	32545426	1	_3_	0.0648445	57	0	_	-0.0923007	60	0	_	-0.0482781	60
A_67_P08762011	60	17	32580181	32580240	1	_25_	0.441062	35	0	_	-0.0342448	60	0	_	-0.104604	60
A_67_P08762019	58	17	32584140	32584197	2	_11_21_	0.433078	37	0	_	-0.0758252	58	0	_	-0.153948	58
A_67_P08762046	60	17	32602396	32602455	1	_7_	0.0672854	53	0	_	0.0621421	60	0	_	-0.186857	60
A_67_P08762091	60	17	32621063	32621122	1	_37_	0.154799	36	0	_	-0.0653833	60	0	_	-0.0130734	60
A_67_P08762095	58	17	32622436	32622493	1	_41_	0.0183352	40	0	_	-0.100806	58	0	_	0.0115985	58
A_67_P08762106	60	17	32627039	32627098	1	_20_	-1.30412	40	0	_	0.262115	60	0	_	-0.178835	60
A_67_P08762108	58	17	32628207	32628264	1	_13_	-0.148406	45	0	_	-0.234434	58	0	_	-0.228652	58
A_67_P08762114	60	17	32630158	32630217	1	_17_	0.483669	43	0	_	-0.0695452	60	0	_	-0.0282687	60
A_67_P08762118	60	17	32632010	32632069	1	_46_	0.909026	45	0	_	-0.131925	60	0	_	-0.270763	60
A_67_P08762122	55	17	32634170	32634224	1	_39_	0.151722	38	0	_	-0.0124223	55	0	_	-0.102097	55
A_67_P08762205	60	17	32661306	32661365	1	_8_	-0.174547	52	0	_	-0.167538	60	0	_	0.00871943	60
A_67_P08762218	60	17	32664855	32664914	1	_28_	0.292004	32	0	_	-0.0644726	60	1	_28_	0.0933551	32
A_67_P08762225	59	17	32667201	32667259	1	_29_	0.554475	30	0	_	0.0694343	59	0	_	0.0588026	59
A_67_P08762229	46	17	32668350	32668395	1	_24_	-0.191034	23	0	_	-0.0326547	46	0	_	-0.0401608	46
A_67_P08762233	51	17	32670171	32670221	1	_27_	0.361178	26	0	_	-0.0847361	51	0	_	-0.179073	51
A_67_P08762287	58	17	32689781	32689838	1	_49_	-0.272036	48	0	_	-0.056717	58	0	_	-0.222667	58
A_67_P08762293	60	17	32691728	32691787	1	_7_	0.276784	53	0	_	-0.110982	60	0	_	-0.0393458	60
A_67_P08762344	60	17	32715377	32715436	1	_58_	0.323979	57	0	_	-0.0815779	60	0	_	0.0506558	60
A_67_P08762377	60	17	32732726	32732785	1	_41_	1.01517	40	0	_	0.131574	60	0	_	0.233136	60
A_67_P08762387	59	17	32737728	32737786	1	_25_	0.376572	34	0	_	-0.118645	59	0	_	-0.172966	59
A_67_P08762391	60	17	32739221	32739280	1	_33_	1.60548	32	0	_	-0.0576232	60	0	_	-0.0854575	60
A_67_P08762428	56	17	32758458	32758513	1	_5_	-0.535862	51	0	_	0.0270742	56	0	_	-0.142149	56
A_67_P08762429	60	17	32759441	32759500	2	_16_51_	0.255301	34	0	_	-0.129962	60	0	_	-0.117689	60
A_67_P08762432	60	17	32759960	32760019	1	_50_	0.918687	49	0	_	-0.0133463	60	0	_	0.131876	60
A_67_P08762434	60	17	32760729	32760788	1	_30_	0.685707	30	0	_	-0.0992143	60	0	_	-0.0763205	60
A_67_P08762436	46	17	32761287	32761332	1	_12_	-0.000437626	34	0	_	-0.0291126	46	0	_	-0.103594	46
A_67_P08762441	45	17	32765112	32765156	1	_38_	0.151058	37	0	_	0.11088	45	0	_	-0.122449	45
A_67_P08762445	60	17	32769663	32769722	1	_54_	-0.034678	53	0	_	-0.0704805	60	0	_	-0.0411458	60
A_67_P08762449	60	17	32771312	32771371	1	_18_	0.217207	42	0	_	-0.116427	60	0	_	-0.0597176	60
A_67_P08762456	60	17	32779019	32779078	1	_60_	0.0664164	59	0	_	-0.0732831	60	0	_	0.00233475	60
A_67_P08762484	60	17	32803390	32803449	2	_11_49_	1.17286	37	0	_	0.117009	60	0	_	-0.282226	60
A_67_P08762492	55	17	32805784	32805838	1	_11_	1.25785	44	0	_	0.0720079	55	0	_	-0.0984734	55
A_67_P08762506	49	17	32811166	32811214	1	_40_	0.0761758	39	0	_	-0.0367011	49	0	_	-0.147054	49
A_67_P08762509	60	17	32812071	32812130	1	_20_	0.0871813	40	0	_	0.0239664	60	0	_	-0.0596443	60
A_67_P08762529	60	17	32823800	32823859	1	_4_	-0.00861555	56	0	_	0.0764928	60	0	_	-0.00652148	60
A_67_P08762552	60	17	32833075	32833134	1	_49_	0.422708	48	0	_	-0.137856	60	0	_	-0.00954502	60
A_67_P08762567	60	17	32838437	32838496	1	_40_	0.0947086	39	0	_	-0.0786871	60	0	_	-0.0701199	60
A_67_P08762588	58	17	32848111	32848168	1	_35_	0.437582	34	1	_35_	0.293467	34	1	_35_	0.242094	34
A_67_P08762591	58	17	32849214	32849271	0	_	-0.0419491	58	1	_44_	1.192	43	1	_44_	0.830225	43
A_67_P08762593	54	17	32849838	32849891	0	_	-0.024081	54	1	_53_	-0.29781	52	1	_53_	-0.0804828	52
A_67_P08762607	50	17	32860953	32861002	1	_29_	0.634813	28	2	_28_29_	0.501629	27	1	_29_	0.571698	28
A_67_P08762609	54	17	32862341	32862394	1	_21_	0.108736	33	1	_21_	0.0884025	33	1	_21_	0.233617	33
A_67_P08762611	60	17	32862976	32863035	1	_57_	-0.680261	56	1	_57_	0.00837025	56	1	_57_	-0.132828	56
A_67_P08762638	60	17	32877656	32877715	1	_30_	0.38293	30	0	_	0.375693	60	1	_30_	0.461875	30
A_67_P08762646	60	17	32880751	32880810	0	_	-0.243097	60	0	_	0.30847	60	1	_28_	0.244359	32
A_67_P08762649	60	17	32881692	32881751	1	_29_	0.285719	31	0	_	0.18249	60	0	_	0.0670058	60
A_67_P08762659	60	17	32885047	32885106	0	_	-0.057649	60	0	_	0.440776	60	1	_2_	0.333356	58
A_67_P08762681	60	17	32907031	32907090	1	_7_	0.033236	53	1	_7_	-0.0375579	53	0	_	-0.0303387	60
A_67_P08762682	55	17	32907320	32907374	1	_9_	0.139609	46	0	_	0.100455	55	0	_	0.0881092	55
A_67_P08762692	60	17	32912683	32912742	1	_4_	0.0823963	56	0	_	-0.116064	60	0	_	-0.14607	60
A_67_P08762718	60	17	32920187	32920246	1	_16_	0.122563	44	0	_	-0.18387	60	0	_	-0.185721	60
A_67_P08762721	60	17	32921331	32921390	1	_19_	0.471196	41	1	_19_	0.440872	41	1	_19_	0.28582	41
A_67_P08762723	60	17	32922393	32922452	1	_49_	0.447308	48	1	_49_	0.246455	48	0	_	0.269953	60
A_67_P08762733	60	17	32941099	32941158	1	_31_	0.309692	30	0	_	0.00647388	60	0	_	0.150787	60
A_67_P08762734	60	17	32941498	32941557	1	_54_	0.499697	53	0	_	-0.167867	60	0	_	0.126027	60
A_67_P08762735	60	17	32941601	32941660	1	_39_	2.02613	38	0	_	-0.195415	60	0	_	-0.215105	60
A_67_P08762814	60	17	33001111	33001170	0	_	-0.101849	60	1	_14_	0.103914	46	0	_	0.197535	60
A_67_P08762817	51	17	33001952	33002002	0	_	-0.0633512	51	1	_1_	0.104725	50	1	_1_	0.178786	50
A_67_P08762833	60	17	33012264	33012323	1	_27_	0.511413	33	1	_27_	0.493771	33	1	_27_	0.409178	33
A_67_P08762837	60	17	33013847	33013906	1	_51_	-0.0808565	50	1	_51_	0.360355	50	1	_51_	0.346385	50
A_67_P08762851	45	17	33036200	33036244	1	_42_	-0.204008	41	0	_	0.0354375	45	0	_	-0.000382572	45
A_67_P08762859	60	17	33039113	33039172	0	_	0.116282	60	1	_12_	0.44715	48	1	_12_	0.283834	48
A_67_P08762892	56	17	33068942	33068997	0	_	0.202922	56	1	_12_	0.264647	44	1	_12_	0.232997	44
A_67_P08762921	60	17	33089062	33089121	0	_	-0.0810865	60	1	_16_	0.530612	44	1	_16_	0.590514	44
A_67_P08762932	54	17	33094214	33094267	1	_32_	0.448239	31	1	_32_	0.370149	31	1	_32_	0.399685	31
A_67_P08762983	60	17	33122989	33123048	0	_	-0.0371231	60	0	_	-0.035907	60	1	_20_	0.0802604	40
A_67_P08762994	60	17	33130096	33130155	1	_21_	0.893611	39	0	_	0.180422	60	0	_	0.374619	60
A_67_P08763001	55	17	33132706	33132760	1	_48_	0.0912544	47	0	_	0.0292237	55	0	_	0.0195902	55
A_67_P08763005	54	17	33134112	33134165	1	_24_	0.788467	30	0	_	-0.0122331	54	0	_	-0.149543	54
A_67_P08763029	51	17	33142500	33142550	2	_7_48_	0.651141	40	0	_	0.118841	51	0	_	-0.0323463	51
A_67_P08763049	60	17	33147931	33147990	0	_	-0.415565	60	1	_13_	0.332146	47	1	_13_	0.445732	47
A_67_P08763050	60	17	33148319	33148378	0	_	0.0824573	60	1	_40_	-0.145668	39	0	_	0.260787	60
A_67_P08763051	60	17	33148614	33148673	0	_	-0.0951821	60	1	_17_	0.451649	43	0	_	0.0484812	60
A_67_P08763069	49	17	33152916	33152964	1	_21_	-0.00902515	28	0	_	0.0533522	49	0	_	-0.0555696	49
A_67_P08763071	57	17	33153090	33153146	1	_1_	0.00996014	56	0	_	0.0154692	57	0	_	0.0283138	57
A_67_P08763074	60	17	33154270	33154329	1	_28_	0.910925	32	0	_	0.0579187	60	0	_	0.0504941	60
A_67_P08763075	58	17	33154559	33154616	1	_41_	0.209082	40	0	_	-0.0648964	58	0	_	-0.0804311	58
A_67_P08763077	60	17	33155372	33155431	0	_	-0.364639	60	1	_38_	-0.0657282	37	0	_	-0.0190473	60
A_67_P08763079	46	17	33155649	33155694	0	_	0.215257	46	1	_11_	0.198142	35	0	_	0.199709	46
A_67_P08763086	60	17	33156982	33157041	1	_47_	0.284212	46	1	_47_	0.3338	46	0	_	-0.0551161	60
A_67_P08763119	56	17	33168348	33168403	0	_	0.401136	56	1	_30_	0.394437	29	0	_	-0.035848	56
A_67_P08763120	53	17	33168785	33168837	0	_	-0.17311	53	1	_35_	0.202506	34	0	_	0.00204965	53
A_67_P08763132	48	17	33173354	33173401	0	_	-1.01654	48	1	_21_	-1.17321	27	0	_	-0.143938	48
A_67_P08763195	52	17	33198913	33198964	1	_16_	0.257119	36	0	_	-0.132993	52	0	_	-0.0819452	52
A_67_P08763200	60	17	33200108	33200167	0	_	0.525415	60	1	_35_	0.548417	34	0	_	0.0908126	60
A_67_P08763203	45	17	33200877	33200921	1	_44_	0.0231156	43	1	_44_	0.0544719	43	0	_	-0.00227155	45
A_67_P08763204	45	17	33200953	33200997	1	_33_	0.487607	32	0	_	-0.000530126	45	0	_	0.0749446	45
A_67_P08763206	60	17	33201461	33201520	0	_	1.00916	60	1	_2_	-0.842313	58	0	_	0.00477827	60
A_67_P08763213	50	17	33204779	33204828	1	_47_	1.52902	46	1	_38_	0.345474	37	0	_	0.0531028	50
A_67_P08763214	51	17	33204835	33204885	1	_49_	-0.0213622	48	1	_49_	-0.0837426	48	0	_	-0.192286	51
A_67_P08763220	49	17	33206766	33206814	1	_27_	0.754434	26	1	_27_	0.540634	26	0	_	-0.0869738	49
A_67_P08763221	56	17	33206976	33207031	1	_19_	-0.101358	37	1	_19_	-0.0241728	37	0	_	-0.147036	56
A_67_P08763225	56	17	33208270	33208325	1	_51_	-0.0169717	50	1	_51_	0.16816	50	0	_	-0.126077	56
A_67_P08763266	60	17	33235645	33235704	1	_47_	0.0754998	46	1	_47_	0.240276	46	0	_	-0.0447031	60
A_67_P08763318	58	17	33250667	33250724	1	_35_	-0.205031	34	1	_35_	-0.110567	34	0	_	0.00849003	58
A_67_P08763320	55	17	33251489	33251543	1	_6_	-0.694623	49	1	_6_	-0.777805	49	0	_	-0.445873	55
A_67_P08763375	57	17	33270010	33270066	1	_4_	0.0362037	53	0	_	0.0231479	57	0	_	-0.0791136	57
A_67_P08763427	60	17	33287538	33287597	1	_59_	-0.019112	58	1	_59_	0.0800404	58	0	_	0.0943337	60
A_67_P08763432	60	17	33289531	33289590	0	_	-0.0902883	60	1	_57_	-0.0101362	56	0	_	-0.0525544	60
A_67_P08763435	60	17	33290687	33290746	0	_	0.141685	60	1	_36_	-0.010028	35	0	_	-0.258723	60
A_67_P08763452	60	17	33297164	33297223	1	_27_	0.0260715	33	1	_27_	0.105835	33	0	_	0.0616761	60
A_67_P08763469	53	17	33303700	33303752	0	_	-0.0820158	53	1	_43_	0.230855	42	0	_	-0.133707	53
A_67_P08763477	54	17	33307421	33307474	0	_	-0.109087	54	1	_21_	-0.00424797	33	0	_	0.0100146	54
A_67_P08763495	45	17	33316555	33316599	0	_	-0.172264	45	1	_31_	0.427284	30	0	_	-0.222774	45
A_67_P08763502	54	17	33319334	33319387	1	_6_	1.03501	48	1	_6_	0.544971	48	0	_	0.309082	54
A_67_P08763504	53	17	33320321	33320373	0	_	0.513525	53	1	_3_	0.3178	50	0	_	-0.0388347	53
A_67_P08763509	58	17	33322322	33322379	1	_8_	0.409281	50	0	_	-0.147068	58	0	_	-0.161218	58
A_67_P08763541	60	17	33351462	33351521	1	_46_	0.976684	45	1	_46_	1.33414	45	0	_	0.0365644	60
A_67_P08763597	60	17	33371015	33371074	1	_42_	0.501517	41	0	_	-0.103949	60	0	_	0.00885597	60
A_67_P08763598	60	17	33371910	33371969	1	_6_	0.00446783	54	0	_	-0.140757	60	0	_	-0.0437832	60
A_67_P08763650	60	17	33394126	33394185	0	_	-0.30083	60	1	_12_	0.878102	48	0	_	0.535322	60
A_67_P08763651	60	17	33394842	33394901	0	_	-0.0789666	60	1	_59_	-0.145729	58	0	_	-0.0430966	60
A_67_P08763655	60	17	33396544	33396603	0	_	-0.106066	60	1	_47_	0.903188	46	0	_	0.0506011	60
A_67_P08763663	60	17	33405378	33405437	0	_	-0.127202	60	1	_23_	-0.348795	37	0	_	0.119436	60
A_67_P08763668	60	17	33407779	33407838	0	_	-0.14383	60	1	_31_	0.782796	30	0	_	-0.0260567	60
A_67_P08763672	60	17	33410050	33410109	0	_	-0.112003	60	1	_7_	-0.105606	53	0	_	-0.146824	60
A_67_P08763740	60	17	33431342	33431401	0	_	0.0419813	60	1	_49_	0.475284	48	0	_	-0.0355567	60
A_67_P08763757	56	17	33438520	33438575	1	_4_	0.539636	52	0	_	0.484238	56	0	_	-0.0433633	56
A_67_P08763780	60	17	33448654	33448713	0	_	-0.120458	60	1	_45_	0.113608	44	0	_	0.0331818	60
A_67_P08763785	60	17	33450401	33450460	0	_	-0.1542	60	1	_2_	0.862813	58	0	_	0.196359	60
A_67_P08763788	53	17	33451399	33451451	0	_	-0.121255	53	1	_45_	0.13423	44	0	_	-0.0586366	53
A_67_P08763791	58	17	33452530	33452587	0	_	-0.122313	58	1	_7_	0.214089	51	0	_	0.0265818	58
A_67_P08763792	60	17	33453090	33453149	0	_	-0.0495122	60	1	_12_	0.179689	48	0	_	-0.148948	60
A_67_P08763796	56	17	33454099	33454154	0	_	-0.135697	56	1	_13_	0.646781	43	0	_	-0.0434161	56
A_67_P08763802	57	17	33455164	33455220	0	_	-0.13154	57	1	_26_	0.244276	31	0	_	-0.069636	57
A_67_P08763804	49	17	33456117	33456165	0	_	-0.0627667	49	1	_11_	0.382756	38	0	_	-0.161961	49
A_67_P08763812	60	17	33461352	33461411	0	_	-0.0183728	60	1	_16_	-0.38658	44	0	_	-0.134209	60
A_67_P08763814	60	17	33462131	33462190	0	_	-0.0381342	60	1	_15_	0.371509	45	0	_	-0.181723	60
A_67_P08763823	60	17	33468464	33468523	0	_	-0.0562869	60	1	_21_	0.730261	39	0	_	0.100369	60
A_67_P08763824	58	17	33469499	33469556	0	_	-0.135728	58	1	_50_	0.177718	49	0	_	-0.0677	58
A_67_P08763826	45	17	33469721	33469765	0	_	-0.155316	45	1	_14_	0.396329	31	0	_	0.0754691	45
A_67_P08763847	45	17	33504652	33504696	0	_	0.421035	45	1	_29_	0.146101	28	0	_	-0.0769484	45
A_67_P08763852	56	17	33505856	33505911	1	_4_	-0.227146	52	0	_	-0.319408	56	0	_	-0.218594	56
A_67_P08763935	45	17	33536815	33536859	2	_14_45_	-0.192734	30	0	_	-0.219734	45	0	_	-0.0483966	45
A_67_P08763951	51	17	33541408	33541458	0	_	-0.0863088	51	1	_44_	1.19113	43	0	_	-0.00561065	51
A_67_P08763954	60	17	33542330	33542389	1	_55_	-0.135866	54	0	_	-0.0616287	60	0	_	-0.0487444	60
A_67_P08763961	54	17	33543391	33543444	0	_	-0.200871	54	1	_32_	0.359079	31	0	_	-0.0945826	54
A_67_P08763970	45	17	33544804	33544848	2	_22_37_	3.74987	21	0	_	2.49317	45	0	_	-0.112013	45
A_67_P08763974	45	17	33545766	33545810	0	_	-0.186386	45	1	_27_	0.288734	26	0	_	-0.0239609	45
A_67_P08763978	45	17	33546178	33546222	0	_	-0.0028656	45	1	_31_	0.246241	30	0	_	0.309656	45
A_67_P08763980	46	17	33546402	33546447	0	_	-0.141981	46	1	_23_	0.381146	23	0	_	0.124285	46
A_67_P08763992	51	17	33549275	33549325	1	_44_	0.177029	43	1	_28_	0.226421	27	0	_	0.0204473	51
A_67_P08763994	45	17	33549579	33549623	0	_	-0.183066	45	1	_33_	1.09544	32	0	_	-0.0305767	45
A_67_P08763996	45	17	33550121	33550165	1	_31_	0.0900558	30	0	_	0.0926881	45	0	_	-0.102822	45
A_67_P08764000	60	17	33550890	33550949	1	_34_	-0.0320335	33	0	_	-0.282727	60	0	_	-0.127389	60
A_67_P08764005	45	17	33551696	33551740	1	_7_	-0.522624	38	1	_7_	0.348425	38	0	_	-0.037816	45
A_67_P08764014	45	17	33553644	33553688	1	_10_	-0.202811	35	1	_1_	0.134601	44	0	_	-0.319358	45
A_67_P08764021	54	17	33555352	33555405	1	_49_	0.112792	48	1	_49_	0.160621	48	0	_	-0.213771	54
A_67_P08764022	51	17	33555578	33555628	1	_11_	0.192587	40	1	_11_	0.336873	40	0	_	-0.0647258	51
A_67_P08764025	53	17	33557002	33557054	1	_11_	-0.186298	42	1	_11_	-0.108004	42	0	_	-0.281729	53
A_67_P08764027	59	17	33558123	33558181	1	_32_	0.973879	31	2	_22_32_	1.18599	27	0	_	-0.00202951	59
A_67_P08764034	45	17	33559433	33559477	1	_39_	0.147323	38	0	_	0.657439	45	0	_	-0.117476	45
A_67_P08764045	45	17	33562054	33562098	1	_42_	0.131815	41	1	_42_	0.388145	41	0	_	0.204657	45
A_67_P08764046	45	17	33562249	33562293	1	_28_	0.769168	27	1	_28_	0.712392	27	0	_	-0.247279	45
A_67_P08764060	45	17	33565917	33565961	0	_	-0.258085	45	1	_18_	-0.0320595	27	0	_	0.293153	45
A_67_P08764071	45	17	33568356	33568400	1	_6_	-0.157706	39	1	_6_	0.0191439	39	0	_	-0.0165422	45
A_67_P08764074	45	17	33568758	33568802	0	_	-0.107761	45	1	_3_	0.151088	42	0	_	-0.114063	45
A_67_P08764079	45	17	33569888	33569932	0	_	0.223241	45	1	_5_	0.577767	40	0	_	-0.0063204	45
A_67_P08764093	46	17	33572679	33572724	0	_	0.380231	46	0	_	0.761273	46	1	_41_	-0.0580966	40
A_67_P08764095	46	17	33573094	33573139	1	_43_	0.255452	42	1	_43_	0.382585	42	0	_	-0.249239	46
A_67_P08764101	45	17	33573718	33573762	0	_	-0.0794236	45	1	_26_	0.563425	25	0	_	0.394402	45
A_67_P08764109	45	17	33577249	33577293	0	_	0.146181	45	1	_43_	0.168979	42	0	_	-0.0996132	45
A_67_P08764137	51	17	33588302	33588352	1	_42_	1.11414	41	2	_22_42_	1.13011	21	0	_	-0.0864961	51
A_67_P08764140	45	17	33588639	33588683	1	_7_	-0.146997	38	0	_	-0.366066	45	0	_	-0.203784	45
A_67_P08764142	45	17	33588748	33588792	0	_	-0.305901	45	1	_16_	0.0715343	29	0	_	-0.0570348	45
A_67_P08764143	45	17	33589077	33589121	1	_14_	-0.421824	31	1	_14_	0.154266	31	0	_	-0.107558	45
A_67_P08764148	50	17	33590402	33590451	1	_25_	0.92236	25	1	_25_	0.571656	25	0	_	-0.0998331	50
A_67_P08764149	60	17	33590657	33590716	1	_47_	0.786276	46	1	_47_	1.06344	46	0	_	0.15798	60
A_67_P08764151	47	17	33591004	33591050	0	_	0.193805	47	1	_20_	0.158627	27	0	_	-0.15917	47
A_67_P08764290	55	17	33646040	33646094	2	_3_25_	0.811585	30	0	_	-0.0481251	55	0	_	-0.159579	55
A_67_P08764293	50	17	33646687	33646736	1	_22_	0.406948	28	0	_	-0.168181	50	0	_	0.0139142	50
A_67_P08764295	45	17	33646934	33646978	1	_18_	0.163102	27	0	_	0.119728	45	0	_	0.0420944	45
A_67_P08764317	45	17	33652794	33652838	1	_28_	0.0196991	27	0	_	0.314758	45	0	_	-0.123893	45
A_67_P08764320	54	17	33653636	33653689	1	_53_	0.937738	52	0	_	0.894574	54	0	_	-0.0730815	54
A_67_P08764340	60	17	33659672	33659731	1	_44_	0.665093	43	1	_44_	2.63735	43	0	_	-0.328315	60
A_67_P08764344	60	17	33660292	33660351	1	_36_	0.670744	35	1	_36_	0.604686	35	0	_	-0.234994	60
A_67_P08764354	46	17	33662002	33662047	1	_34_	0.452951	33	0	_	-0.259325	46	0	_	-0.150534	46
A_67_P08764357	45	17	33662255	33662299	1	_1_	-0.0490692	44	2	_1_14_	0.443203	31	0	_	0.0595072	45
A_67_P08764372	46	17	33664129	33664174	1	_34_	0.93619	33	1	_34_	0.863354	33	0	_	0.380339	46
A_67_P08764375	45	17	33664642	33664686	0	_	-0.249789	45	1	_27_	0.641765	26	0	_	0.0730891	45
A_67_P08764387	47	17	33667329	33667375	1	_26_	0.425281	25	0	_	0.425296	47	0	_	-0.0856892	47
A_67_P08764388	45	17	33667422	33667466	0	_	-0.90754	45	1	_24_	-0.412006	23	0	_	-0.173442	45
A_67_P08764395	45	17	33668045	33668089	0	_	-0.167882	45	1	_20_	0.4581	25	0	_	-0.12354	45
A_67_P08764396	45	17	33668124	33668168	1	_17_	-0.247002	28	1	_17_	0.250245	28	0	_	-0.0830266	45
A_67_P08764411	45	17	33669784	33669828	0	_	-0.123213	45	2	_29_44_	0.391804	28	0	_	-0.259439	45
A_67_P08764413	45	17	33670045	33670089	0	_	-0.1789	45	1	_5_	0.091833	40	0	_	0.0287036	45
A_67_P08764431	45	17	33672257	33672301	0	_	-0.249921	45	1	_12_	0.0451173	33	0	_	-0.324361	45
A_67_P08764432	51	17	33672850	33672900	1	_31_	-0.294484	30	1	_31_	-0.0224401	30	0	_	0.139588	51
A_67_P08764442	59	17	33674262	33674320	1	_37_	0.199433	36	1	_37_	0.290484	36	0	_	0.052621	59
A_67_P08764446	45	17	33674536	33674580	1	_26_	-0.12414	25	1	_26_	0.188422	25	0	_	-0.291013	45
A_67_P08764449	45	17	33675340	33675384	1	_28_	-0.0353746	27	1	_28_	0.289554	27	0	_	-0.107315	45
A_67_P08764452	45	17	33675992	33676036	1	_33_	0.510925	32	1	_33_	0.82168	32	0	_	-0.140296	45
A_67_P08764464	51	17	33680183	33680233	1	_40_	0.657927	39	1	_40_	0.705561	39	0	_	-0.197794	51
A_67_P08764473	56	17	33684462	33684517	1	_27_	0.904704	29	1	_27_	1.78816	29	0	_	0.122525	56
A_67_P08764567	60	17	33719839	33719898	0	_	0.00319722	60	1	_14_	0.345928	46	0	_	0.156156	60
A_67_P08764574	57	17	33722271	33722327	0	_	-0.0425744	57	1	_34_	0.529754	33	0	_	-0.0916511	57
A_67_P08764577	60	17	33723146	33723205	0	_	0.211381	60	1	_34_	0.0268738	33	0	_	0.340934	60
A_67_P08764582	60	17	33723920	33723979	1	_20_	0.194932	40	1	_20_	0.157515	40	0	_	0.0412102	60
A_67_P08764638	60	17	33739874	33739933	1	_46_	0.117758	45	1	_46_	0.0735371	45	0	_	-0.0891574	60
A_67_P08764646	52	17	33743903	33743954	0	_	0.000241629	52	1	_19_	1.87258	33	1	_19_	0.038372	33
A_67_P08764649	55	17	33745967	33746021	1	_16_	0.115265	39	1	_16_	0.122278	39	0	_	-0.166853	55
A_67_P08764664	56	17	33750275	33750330	1	_38_	0.191321	37	1	_38_	0.483291	37	1	_38_	-0.234025	37
A_67_P08764670	60	17	33752193	33752252	1	_7_	0.592132	53	0	_	-0.000114384	60	0	_	0.0956578	60
A_67_P08764673	54	17	33753163	33753216	1	_43_	0.376641	42	1	_43_	0.367713	42	0	_	-0.147491	54
A_67_P08764680	60	17	33755776	33755835	1	_54_	0.759942	53	0	_	0.734002	60	0	_	0.0108039	60
A_67_P08764690	51	17	33758482	33758532	1	_37_	0.603229	36	0	_	-0.138903	51	0	_	-0.218584	51
A_67_P08764697	52	17	33761027	33761078	1	_23_	-0.135534	29	0	_	-0.0234555	52	0	_	-0.106036	52
A_67_P08764699	49	17	33761350	33761398	0	_	0.524512	49	1	_33_	-0.400203	32	0	_	-0.0544193	49
A_67_P08764700	46	17	33761471	33761516	1	_29_	1.23034	28	1	_29_	2.07999	28	0	_	0.00427233	46
A_67_P08764704	45	17	33762229	33762273	1	_32_	-0.0218078	31	0	_	0.343734	45	0	_	-0.0379392	45
A_67_P08764726	60	17	33771548	33771607	2	_14_39_	0.690775	24	0	_	-0.134956	60	0	_	-0.00399556	60
A_67_P08764731	60	17	33773151	33773210	0	_	-0.0356436	60	1	_13_	0.231632	47	0	_	0.00927863	60
A_67_P08764742	60	17	33778672	33778731	1	_7_	0.0371037	53	0	_	-0.0874239	60	0	_	-0.247807	60
A_67_P08764745	47	17	33779686	33779732	1	_11_	0.267441	36	1	_11_	0.614833	36	0	_	0.00217649	47
A_67_P08764747	60	17	33779902	33779961	1	_14_	-0.328215	46	1	_14_	-0.180758	46	0	_	0.0450667	60
A_67_P08764752	49	17	33784318	33784366	1	_37_	-0.12224	36	1	_37_	0.0158269	36	0	_	-0.139836	49
A_67_P08764755	60	17	33785739	33785798	0	_	-0.0610969	60	1	_2_	-0.237392	58	0	_	-0.134367	60
A_67_P08764756	60	17	33785910	33785969	1	_13_	-0.180076	47	1	_13_	-0.302204	47	0	_	-0.162795	60
A_67_P08764760	60	17	33787895	33787954	1	_59_	0.115762	58	1	_59_	0.342187	58	0	_	-0.00533085	60
A_67_P08764764	60	17	33789903	33789962	1	_55_	0.216068	54	1	_55_	0.302571	54	0	_	-0.0807416	60
A_67_P08764769	60	17	33792162	33792221	2	_25_51_	1.92027	25	2	_25_51_	1.66402	25	0	_	0.00824848	60
A_67_P08764784	45	17	33796188	33796232	1	_33_	0.616615	32	1	_33_	0.845411	32	0	_	-0.0972868	45
A_67_P08764802	45	17	33800792	33800836	0	_	0.500057	45	1	_41_	0.764029	40	0	_	-0.103832	45
A_67_P08764808	60	17	33802554	33802613	0	_	-0.115885	60	1	_30_	0.905995	30	0	_	-0.168578	60
A_67_P08764823	60	17	33806191	33806250	0	_	-0.150244	60	1	_24_	0.0532461	36	0	_	-0.0423814	60
A_67_P08764825	45	17	33806717	33806761	0	_	0.406472	45	1	_37_	0.253196	36	0	_	0.101196	45
A_67_P08764866	60	17	33818698	33818757	1	_34_	0.599141	33	0	_	-0.128149	60	0	_	-0.0382733	60
A_67_P08764872	54	17	33820346	33820399	1	_30_	0.440889	29	0	_	-0.153968	54	0	_	-0.148199	54
A_67_P08764874	47	17	33820950	33820996	1	_1_	-0.984544	46	0	_	-0.159744	47	0	_	-0.330315	47
A_67_P08764876	60	17	33821797	33821856	1	_1_	-0.00727789	59	0	_	-0.0144464	60	0	_	-0.125604	60
A_67_P08764878	45	17	33822245	33822289	1	_16_	0.438459	29	1	_16_	0.404296	29	0	_	-0.289427	45
A_67_P08764895	53	17	33827370	33827422	2	_24_31_	1.17665	23	1	_22_	2.97583	31	0	_	-0.0916283	53
A_67_P08764898	45	17	33828909	33828953	0	_	-0.280209	45	1	_20_	1.59459	25	0	_	-0.463245	45
A_67_P08764901	60	17	33834839	33834898	0	_	-0.105707	60	1	_25_	0.308364	35	0	_	0.152663	60
A_67_P08764902	45	17	33834961	33835005	2	_20_39_	0.727324	19	1	_20_	0.402073	25	0	_	0.00901465	45
A_67_P08764968	60	17	33873836	33873895	1	_12_	0.129107	48	0	_	4.23472	60	0	_	-0.147245	60
A_67_P08764973	52	17	33875989	33876040	1	_46_	0.195865	45	0	_	0.224066	52	0	_	-0.180468	52
A_67_P08764982	60	17	33878407	33878466	1	_50_	-0.0253514	49	0	_	-0.342909	60	0	_	-0.0924479	60
A_67_P08764983	52	17	33879480	33879531	1	_26_	2.3015	26	0	_	0.0481306	52	0	_	-0.103891	52
A_67_P08764988	60	17	33881790	33881849	1	_28_	0.150048	32	0	_	-0.247742	60	0	_	-0.100672	60
A_67_P08764992	60	17	33890002	33890061	1	_43_	1.14261	42	1	_43_	0.288158	42	0	_	-0.0973351	60
A_67_P08764997	57	17	33891158	33891214	2	_3_16_	0.0758197	41	2	_3_16_	0.273607	41	0	_	-0.0901862	57
A_67_P08764999	60	17	33891673	33891732	1	_54_	0.739979	53	1	_54_	0.746005	53	0	_	-0.134134	60
A_67_P08765000	52	17	33891956	33892007	0	_	-0.0625815	52	1	_24_	1.10722	28	0	_	-0.0177711	52
A_67_P08765003	60	17	33892755	33892814	0	_	-0.310756	60	1	_57_	0.224937	56	0	_	-0.0627067	60
A_67_P08765004	60	17	33893326	33893385	1	_6_	0.543003	54	1	_29_	-0.145246	31	0	_	0.0733265	60
A_67_P08765009	60	17	33895272	33895331	2	_12_53_	2.87621	40	1	_53_	3.02789	52	0	_	-0.0766781	60
A_67_P08765010	56	17	33895657	33895712	0	_	1.28636	56	1	_45_	1.26306	44	0	_	-0.0355832	56
A_67_P08765011	60	17	33895911	33895970	2	_6_32_	0.668084	28	1	_32_	0.296572	31	0	_	-0.0556514	60
A_67_P08765012	45	17	33896028	33896072	1	_16_	-0.256615	29	1	_16_	0.181195	29	0	_	-0.165837	45
A_67_P08765013	47	17	33896139	33896185	1	_35_	0.141242	34	0	_	-0.084389	47	0	_	-0.322913	47
A_67_P08765014	54	17	33896188	33896241	1	_50_	-0.109699	49	0	_	0.859839	54	0	_	0.0266517	54
A_67_P08765016	60	17	33896797	33896856	1	_2_	0.194356	58	2	_2_41_	0.224018	38	0	_	-0.0711709	60
A_67_P08765018	60	17	33897313	33897372	1	_58_	0.0995176	57	2	_9_58_	0.408289	48	0	_	0.110788	60
A_67_P08765020	60	17	33898268	33898327	0	_	0.98389	60	1	_55_	-0.250154	54	0	_	-0.0749357	60
A_67_P08765025	60	17	33899839	33899898	0	_	-0.127594	60	1	_37_	0.137702	36	0	_	-0.0663016	60
A_67_P08765026	60	17	33900264	33900323	1	_7_	0.380845	53	0	_	-0.443611	60	0	_	0.0956615	60
A_67_P08765029	57	17	33901436	33901492	1	_57_	0.315243	56	1	_57_	0.165697	56	0	_	-0.113697	57
A_67_P08765030	60	17	33901725	33901784	1	_5_	1.28881	55	0	_	-0.0530113	60	0	_	-0.155529	60
A_67_P08765032	60	17	33902633	33902692	2	_25_53_	0.692202	27	0	_	0.265079	60	0	_	-0.0926797	60
A_67_P08765034	60	17	33903331	33903390	1	_23_	0.571813	37	1	_23_	1.09978	37	0	_	-0.269628	60
A_67_P08765035	60	17	33903520	33903579	0	_	0.876676	60	1	_48_	0.938893	47	0	_	0.00907809	60
A_67_P08765064	56	17	33913945	33914000	0	_	0.01588	56	1	_47_	0.0525912	46	0	_	-0.0676528	56
A_67_P08765070	45	17	33916071	33916115	0	_	-0.332006	45	2	_13_42_	0.570198	28	0	_	-0.225107	45
A_67_P08765083	53	17	33922582	33922634	0	_	-0.154204	53	1	_7_	0.423316	46	0	_	-0.205451	53
A_67_P08765085	58	17	33922961	33923018	0	_	0.778804	58	3	_3_12_33_	0.4498	25	0	_	0.00938731	58
A_67_P08765086	45	17	33923458	33923502	0	_	0.584741	45	1	_39_	0.374823	38	0	_	0.412641	45
A_67_P08765090	60	17	33924409	33924468	0	_	-0.0608469	60	1	_19_	0.496094	41	0	_	-0.0188113	60
A_67_P08765094	60	17	33928795	33928854	0	_	0.893416	60	1	_8_	0.150229	52	0	_	0.0409981	60
A_67_P08765095	45	17	33928871	33928915	2	_6_29_	0.144026	22	1	_29_	0.388475	28	0	_	-0.0138436	45
A_67_P08765096	50	17	33932534	33932583	0	_	-0.235184	50	1	_23_	0.168896	27	0	_	-0.152359	50
A_67_P08765097	60	17	33932918	33932977	1	_35_	0.299669	34	1	_35_	0.234072	34	0	_	0.00884201	60
A_67_P08765098	56	17	33933201	33933256	0	_	-0.128946	56	2	_11_44_	0.203769	32	0	_	-0.0995972	56
A_67_P08765102	48	17	33936182	33936229	1	_11_	-0.0938165	37	1	_11_	-0.00328866	37	0	_	-0.113406	48
A_67_P08765103	60	17	33936248	33936307	1	_23_	-0.0247399	37	1	_23_	0.212854	37	0	_	-0.166433	60
A_67_P08765121	54	17	33942904	33942957	0	_	-0.0634809	54	1	_25_	0.213186	29	0	_	-0.135212	54
A_67_P08765122	60	17	33943280	33943339	1	_57_	-0.0960444	56	2	_30_57_	0.382991	29	0	_	-0.0854841	60
A_67_P08765140	48	17	33949817	33949864	1	_27_	-0.0092191	26	0	_	-0.0226955	48	0	_	-0.0446853	48
A_67_P08765145	45	17	33951292	33951336	1	_4_	0.158027	41	1	_4_	0.194383	41	0	_	-0.0589931	45
A_67_P08765152	60	17	33952852	33952911	0	_	0.511477	60	1	_19_	0.232676	41	0	_	-0.174745	60
A_67_P08765153	60	17	33953178	33953237	0	_	-0.326075	60	1	_19_	-0.225657	41	0	_	0.0106022	60
A_67_P08765155	57	17	33953732	33953788	0	_	-0.0273889	57	1	_56_	-0.0406686	55	0	_	0.0077302	57
A_67_P08765156	60	17	33954239	33954298	0	_	-0.810588	60	1	_5_	-0.623707	55	0	_	-0.0494824	60
A_67_P08765159	60	17	33955336	33955395	1	_13_	0.316393	47	1	_13_	-0.00854354	47	0	_	0.0490548	60
A_67_P08765163	53	17	33956862	33956914	1	_19_	0.700327	34	1	_19_	0.745775	34	0	_	-0.258223	53
A_67_P08765164	57	17	33957137	33957193	2	_25_52_	0.942267	26	2	_25_52_	0.697432	26	0	_	-0.0792613	57
A_67_P08765166	60	17	33957813	33957872	1	_17_	1.44172	43	1	_17_	1.55084	43	0	_	0.114831	60
A_67_P08765178	60	17	33963270	33963329	0	_	0.741699	60	1	_30_	0.737611	30	0	_	-0.0926071	60
A_67_P08765181	49	17	33964044	33964092	0	_	0.294005	49	1	_21_	0.454165	28	0	_	-0.215661	49
A_67_P08765194	60	17	33968307	33968366	0	_	1.18431	60	1	_38_	0.188575	37	0	_	0.060008	60
A_67_P08765203	60	17	33970748	33970807	0	_	-0.0864214	60	1	_48_	-0.108958	47	0	_	-0.0199826	60
A_67_P08765206	60	17	33971275	33971334	0	_	-0.126191	60	1	_59_	0.0162296	58	0	_	-0.111085	60
A_67_P08765210	47	17	33973105	33973151	0	_	0.203034	47	1	_19_	0.0929359	28	0	_	-0.164184	47
A_67_P08765217	50	17	33975290	33975339	1	_7_	-0.160167	43	1	_17_	0.232772	33	0	_	-0.151266	50
A_67_P08765219	58	17	33976018	33976075	2	_8_43_	0.19299	34	1	_22_	0.456746	36	0	_	-0.0813212	58
A_67_P08765220	49	17	33976431	33976479	1	_17_	0.69808	32	0	_	-0.255645	49	0	_	-0.311311	49
A_67_P08765227	60	17	33979079	33979138	1	_13_	0.00716133	47	1	_13_	0.0971762	47	0	_	-0.0496032	60
A_67_P08765228	49	17	33979303	33979351	1	_10_	0.174282	39	0	_	-0.147755	49	0	_	-0.117247	49
A_67_P08765249	60	17	33986446	33986505	1	_43_	0.326933	42	1	_43_	0.448099	42	0	_	-0.17991	60
A_67_P08765258	60	17	33989190	33989249	0	_	-0.116654	60	1	_55_	0.232972	54	0	_	0.0500674	60
A_67_P08765270	56	17	33992994	33993049	0	_	-0.138161	56	1	_53_	0.0435652	52	1	_53_	-0.105688	52
A_67_P08765283	59	17	33996792	33996850	0	_	0.0274173	59	1	_58_	-0.085237	57	0	_	-0.0032816	59
A_67_P08765301	59	17	34005662	34005720	0	_	-0.0898242	59	1	_23_	0.405484	36	0	_	-0.166469	59
A_67_P08765306	51	17	34008835	34008885	1	_43_	0.092421	42	0	_	-0.137769	51	0	_	-0.0746025	51
A_67_P08765312	60	17	34015677	34015736	1	_10_	0.0708581	50	1	_10_	0.11221	50	0	_	-0.0977788	60
A_67_P08765313	60	17	34016101	34016160	2	_20_54_	0.780398	33	2	_20_54_	0.824949	33	0	_	0.0575958	60
A_67_P08765320	60	17	34019860	34019919	1	_33_	0.919355	32	1	_33_	0.715748	32	0	_	-0.0581307	60
A_67_P08765323	60	17	34020748	34020807	1	_5_	0.0873231	55	1	_5_	0.331112	55	0	_	-0.0403399	60
A_67_P08765324	60	17	34021244	34021303	1	_48_	0.57847	47	1	_48_	0.557393	47	0	_	-0.085158	60
A_67_P08765327	60	17	34023173	34023232	1	_5_	-0.0197201	55	1	_5_	0.0344214	55	0	_	-0.298877	60
A_67_P08765330	52	17	34024354	34024405	1	_7_	0.460136	45	1	_7_	0.545346	45	0	_	-0.0286691	52
A_67_P08765348	60	17	34029097	34029156	1	_45_	-0.205333	44	1	_45_	-0.259313	44	0	_	-0.0310312	60
A_67_P08765351	60	17	34029946	34030005	1	_24_	0.398164	36	0	_	-0.120456	60	0	_	-0.0297348	60
A_67_P08765397	60	17	34051612	34051671	1	_2_	-0.151925	58	1	_2_	0.779219	58	0	_	-0.112097	60
A_67_P08765412	45	17	34056758	34056802	1	_26_	0.296115	25	0	_	0.0314635	45	0	_	-0.088833	45
A_67_P08765461	45	17	34078371	34078415	1	_32_	-1.23601	31	1	_32_	-0.0133384	31	1	_32_	-0.0796836	31
A_67_P08765466	60	17	34080105	34080164	1	_28_	0.116107	32	0	_	-0.024775	60	0	_	-0.0577102	60
A_67_P08765550	55	17	34115809	34115863	0	_	2.32662	55	1	_11_	1.17907	44	0	_	0.0225352	55
A_67_P08765569	45	17	34120808	34120852	1	_44_	0.989379	43	1	_44_	0.759027	43	0	_	0.157685	45
A_67_P08765599	52	17	34138798	34138849	0	_	-0.0923861	52	1	_14_	0.512067	38	0	_	-0.114564	52
A_67_P08765631	53	17	34149439	34149491	1	_35_	0.611744	34	0	_	-0.0418632	53	0	_	0.0109076	53
A_67_P08765650	55	17	34157296	34157350	0	_	-0.143551	55	1	_44_	0.697771	43	0	_	-0.0122843	55
A_67_P08765694	60	17	34175999	34176058	1	_39_	-0.0966652	38	1	_39_	0.0849438	38	0	_	-0.039946	60
A_67_P08765868	52	17	34215485	34215536	0	_	0.0130663	52	1	_10_	0.0861601	42	0	_	-0.0416018	52
A_67_P08765912	47	17	34224018	34224064	1	_32_	1.70815	31	0	_	-0.0813698	47	0	_	-0.14172	47
A_67_P08765934	52	17	34231151	34231202	1	_35_	0.33128	34	1	_35_	0.413564	34	0	_	-0.0498139	52
A_67_P08766010	60	17	34256096	34256155	0	_	-0.152571	60	1	_26_	0.270165	34	0	_	-0.0881471	60
A_67_P08766021	45	17	34258655	34258699	0	_	-0.205137	45	1	_8_	-0.508549	37	0	_	-0.122708	45
A_67_P08766076	60	17	34273266	34273325	1	_2_	-0.0219584	58	1	_2_	-0.374446	58	0	_	-0.259767	60
A_67_P08766110	45	17	34286374	34286418	1	_14_	0.274491	31	1	_14_	0.600946	31	0	_	-0.144994	45
A_67_P08766131	45	17	34291611	34291655	1	_4_	0.116757	41	0	_	0.202443	45	0	_	-0.0770775	45
A_67_P08766133	48	17	34292442	34292489	1	_26_	0.470275	25	0	_	0.446314	48	0	_	0.077127	48
A_67_P08766138	48	17	34293540	34293587	1	_8_	0.290013	40	1	_8_	0.453717	40	0	_	-0.179	48
A_67_P08766171	45	17	34303883	34303927	1	_10_	0.228628	35	1	_10_	0.153893	35	0	_	-0.0247747	45
A_67_P08766311	45	17	34343664	34343708	1	_32_	0.410643	31	1	_32_	0.395468	31	0	_	-0.262675	45
A_67_P08766337	52	17	34348796	34348847	0	_	0.20272	52	0	_	0.0816438	52	1	_11_	-0.129167	41
A_67_P08766360	47	17	34354624	34354670	1	_21_	1.28202	26	1	_21_	1.55257	26	0	_	-0.0715959	47
A_67_P08766383	45	17	34387198	34387242	1	_40_	0.681866	39	1	_40_	0.243568	39	0	_	0.349176	45
A_67_P08766446	48	17	34416087	34416134	1	_38_	0.0947833	37	1	_38_	0.294219	37	0	_	0.0141806	48
A_67_P08766448	45	17	34417012	34417056	1	_36_	0.200579	35	1	_36_	0.313496	35	0	_	0.0900277	45
A_67_P08766505	45	17	34430744	34430788	2	_2_28_	-0.447947	25	2	_2_28_	-0.229535	25	2	_2_28_	-0.124064	25
A_67_P08766634	45	17	34462511	34462555	0	_	-0.34478	45	1	_36_	-0.277541	35	0	_	0.0370689	45
A_67_P08766651	45	17	34465689	34465733	1	_4_	-0.0927937	41	1	_4_	0.0816359	41	0	_	0.00702931	45
A_67_P08766661	56	17	34467395	34467450	0	_	-0.148284	56	0	_	-0.120262	56	1	_16_	-0.00381835	40
A_67_P08767312	50	17	34660687	34660736	0	_	0.196132	50	0	_	0.304463	50	1	_22_	0.0756107	28
A_67_P08767329	52	17	34666809	34666860	1	_11_	0.0564257	41	0	_	0.0672849	52	0	_	-0.125498	52
A_67_P08767337	47	17	34668806	34668852	1	_19_	0.309698	28	1	_19_	0.52874	28	0	_	-0.676079	47
A_67_P08767366	51	17	34676168	34676218	1	_14_	0.413867	37	1	_14_	0.236564	37	0	_	-0.081838	51
A_67_P08767369	45	17	34676925	34676969	1	_15_	0.318167	30	1	_15_	0.132483	30	0	_	0.0702865	45
A_67_P08767433	50	17	34699252	34699301	1	_12_	0.306976	38	1	_12_	0.49418	38	0	_	0.00209988	50
A_67_P08767437	48	17	34700670	34700717	1	_24_	0.0826605	24	1	_24_	0.0869864	24	0	_	-0.167426	48
A_67_P08767448	45	17	34704746	34704790	1	_35_	0.0991816	34	0	_	0.3065	45	0	_	0.267195	45
A_67_P08767459	49	17	34708195	34708243	1	_37_	0.0863044	36	1	_37_	0.397046	36	0	_	-0.0261707	49
A_67_P08767478	54	17	34712698	34712751	1	_51_	-1.37876	50	1	_51_	-1.25497	50	0	_	0.0599371	54
A_67_P08767486	45	17	34716237	34716281	1	_29_	-0.0912685	28	1	_29_	0.129101	28	0	_	0.0313087	45
A_67_P08767492	57	17	34718600	34718656	1	_1_	-0.286067	56	1	_1_	-0.33784	56	0	_	-0.0174897	57
A_67_P08767765	54	17	34787508	34787561	0	_	-0.17943	54	1	_30_	-0.028941	29	0	_	-0.0142218	54
A_67_P08767824	48	17	34809982	34810029	1	_10_	0.262184	38	1	_10_	0.411211	38	0	_	0.0685953	48
A_67_P08767856	57	17	34820628	34820684	1	_17_	0.0036715	40	0	_	0.0642979	57	0	_	-0.217903	57
A_67_P08767885	60	17	34832955	34833014	0	_	-0.427806	60	1	_21_	-0.538035	39	0	_	-0.0713498	60
A_67_P08767890	56	17	34834747	34834802	1	_51_	0.326174	50	1	_51_	0.628386	50	0	_	-0.149201	56
A_67_P08767891	55	17	34835155	34835209	1	_43_	-0.195141	42	1	_43_	-0.128644	42	0	_	0.0283991	55
A_67_P08767967	60	17	34856707	34856766	1	_15_	-0.229228	45	1	_15_	-0.202073	45	0	_	-0.0641503	60
A_67_P08767972	45	17	34858118	34858162	1	_24_	-0.918207	23	1	_24_	-0.779698	23	0	_	-0.296815	45
A_67_P08767989	46	17	34861734	34861779	1	_18_	-0.636063	28	1	_18_	-0.330211	28	0	_	0.122169	46
A_67_P08768053	52	17	34891310	34891361	1	_25_	0.500599	27	1	_25_	0.338412	27	0	_	0.211226	52
A_67_P08768078	46	17	34909468	34909513	1	_9_	-0.29604	37	1	_9_	-0.248248	37	0	_	-0.0612377	46
A_67_P08768089	60	17	34913757	34913816	1	_11_	-0.532171	49	1	_11_	-0.323316	49	0	_	-0.0296124	60
A_67_P08768346	60	17	35092351	35092410	1	_25_	1.68544	35	1	_25_	1.51185	35	0	_	0.139352	60
A_67_P08768369	60	17	35101106	35101165	1	_15_	0.347254	45	0	_	0.237021	60	0	_	-0.0828677	60
A_67_P08768416	54	17	35121136	35121189	1	_43_	0.235508	42	0	_	0.125644	54	0	_	-0.128303	54
A_67_P08768549	45	17	35163791	35163835	1	_37_	-0.103404	36	1	_37_	0.0955912	36	1	_37_	-0.15746	36
A_67_P08768550	46	17	35164226	35164271	1	_17_	-0.41024	29	1	_17_	-0.143784	29	0	_	0.332585	46
A_67_P08768558	45	17	35168268	35168312	1	_38_	-0.0310935	37	1	_38_	0.0239436	37	0	_	0.393895	45
A_67_P08768570	46	17	35176328	35176373	0	_	-0.213698	46	0	_	0.0648742	46	1	_23_	0.659697	23
A_67_P08768575	53	17	35177982	35178034	0	_	-0.222347	53	0	_	-0.163074	53	1	_23_	1.11471	30
A_67_P08768576	52	17	35178579	35178630	1	_14_	1.00317	38	1	_14_	0.697507	38	1	_14_	0.0279592	38
A_67_P08768581	48	17	35180329	35180376	1	_22_	0.179104	26	1	_22_	0.250859	26	0	_	-0.0969434	48
A_67_P08768586	47	17	35182554	35182600	1	_1_	-0.211018	46	1	_1_	-0.217616	46	0	_	-0.0549841	47
A_67_P08768588	60	17	35183649	35183708	1	_1_	-0.255741	59	1	_1_	-0.234507	59	0	_	-0.201294	60
A_67_P08768589	60	17	35184225	35184284	1	_46_	0.0934126	45	1	_46_	0.154677	45	0	_	-0.256766	60
A_67_P08768590	60	17	35185062	35185121	1	_58_	-0.281035	57	1	_58_	-0.288525	57	1	_54_	0.316661	53
A_67_P08768592	47	17	35185793	35185839	1	_43_	-0.0130146	42	1	_43_	0.118577	42	0	_	-0.0146402	47
A_67_P08768601	46	17	35190510	35190555	0	_	-0.258262	46	1	_18_	-0.0367426	28	1	_18_	-0.219246	28
A_67_P08768609	60	17	35194430	35194489	1	_36_	1.36988	35	1	_36_	1.49974	35	1	_36_	0.31531	35
A_67_P08768611	60	17	35195742	35195801	1	_26_	2.87125	34	1	_26_	2.25693	34	1	_26_	0.513424	34
A_67_P08768614	60	17	35197974	35198033	1	_30_	0.345363	30	1	_30_	0.386526	30	1	_30_	0.251041	30
A_67_P08768618	60	17	35199176	35199235	0	_	0.511491	60	0	_	0.52675	60	1	_3_	0.584815	57
A_67_P08768620	49	17	35200004	35200052	1	_28_	0.233137	27	1	_28_	0.276523	27	1	_28_	0.320222	27
A_67_P08768623	50	17	35202002	35202051	1	_22_	0.259439	28	1	_22_	0.261581	28	0	_	-0.0823976	50
A_67_P08768638	45	17	35210206	35210250	0	_	-0.00565152	45	1	_9_	0.023333	36	0	_	-0.0105991	45
A_67_P08768657	60	17	35218887	35218946	0	_	-0.386232	60	0	_	-0.42255	60	1	_39_	0.577224	38
A_67_P08768693	49	17	35238744	35238792	0	_	-0.0299046	49	0	_	0.133517	49	1	_21_	0.357749	28
A_67_P08768728	47	17	35249894	35249940	0	_	-0.220169	47	0	_	-0.0374043	47	1	_1_	-0.246671	46
A_67_P08768735	47	17	35251747	35251793	1	_5_	-0.224875	42	1	_5_	-0.182962	42	0	_	-0.0718521	47
A_67_P08768737	45	17	35252009	35252053	0	_	-0.122012	45	0	_	0.106678	45	1	_38_	0.0178062	37
A_67_P08768743	45	17	35254054	35254098	1	_27_	0.748747	26	1	_27_	0.72138	26	0	_	-0.0946528	45
A_67_P08768767	57	17	35262925	35262981	1	_23_	0.0537998	34	0	_	-0.0202476	57	1	_23_	0.288507	34
A_67_P08768773	45	17	35264900	35264944	1	_36_	-0.105132	35	1	_36_	0.207433	35	0	_	-0.0491477	45
A_67_P08768796	53	17	35268614	35268666	1	_43_	0.0334149	42	1	_43_	-0.0822489	42	0	_	-0.227705	53
A_67_P08768801	49	17	35269910	35269958	1	_40_	0.18627	39	1	_40_	0.227829	39	0	_	-0.108799	49
A_67_P08768815	59	17	35273058	35273116	0	_	-0.15155	59	0	_	0.0536502	59	1	_38_	0.265933	37
A_67_P08768832	45	17	35276556	35276600	0	_	-0.0392848	45	0	_	0.0344762	45	1	_8_	0.32234	37
A_67_P08768837	46	17	35277591	35277636	1	_20_	0.227936	26	1	_20_	0.166873	26	1	_17_	0.223765	29
A_67_P08768841	45	17	35278163	35278207	1	_39_	-0.074317	38	1	_39_	0.0573535	38	0	_	-0.0273808	45
A_67_P08768850	45	17	35279415	35279459	0	_	-0.159513	45	0	_	-0.167013	45	1	_24_	0.204855	23
A_67_P08768855	46	17	35280806	35280851	1	_11_	0.522687	35	1	_11_	0.57889	35	1	_11_	0.499311	35
A_67_P08768873	60	17	35287394	35287453	0	_	-0.0714279	60	0	_	0.0452167	60	1	_45_	-0.333048	44
A_67_P08768889	49	17	35291566	35291614	1	_12_	0.746372	37	1	_12_	0.724595	37	0	_	-0.346202	49
A_67_P08768982	54	17	35321736	35321789	0	_	-0.162386	54	0	_	-0.0802339	54	1	_49_	0.276272	48
A_67_P08768993	54	17	35325778	35325831	0	_	-0.0935125	54	0	_	-0.00353109	54	1	_29_	0.00801107	28
A_67_P08769006	60	17	35331307	35331366	1	_26_	0.427388	34	1	_26_	0.479892	34	0	_	0.265933	60
A_67_P08769007	45	17	35332145	35332189	0	_	-0.297228	45	0	_	-0.310769	45	1	_11_	-0.247835	34
A_67_P08769008	57	17	35332898	35332954	1	_36_	0.13556	35	1	_36_	0.181305	35	0	_	0.539798	57
A_67_P08769059	60	17	35357027	35357086	0	_	0.500162	60	0	_	0.213821	60	1	_4_	0.409778	56
A_67_P08769062	49	17	35357985	35358033	1	_25_	0.235796	24	1	_25_	0.269178	24	0	_	-0.0374745	49
A_67_P08769074	54	17	35365187	35365240	2	_30_53_	0.363629	29	1	_53_	0.419956	52	0	_	-0.123607	54
A_67_P08769168	57	17	35412357	35412413	1	_57_	-0.378268	56	1	_57_	-0.390397	56	0	_	-0.318191	57
A_67_P08769169	55	17	35412542	35412596	1	_48_	0.770907	47	1	_48_	1.06323	47	0	_	-0.194792	55
A_67_P05620127	60	5	75866315	75866374	0	_	-0.008303	60	1	_46_	0.575558	45	1	_46_	0.488576	45
A_67_P05620128	60	5	75866512	75866571	0	_	-0.0220391	60	1	_45_	0.382835	44	1	_45_	0.276258	44
A_67_P05620131	53	5	75867913	75867965	0	_	-0.00421126	53	1	_25_	0.756164	28	1	_25_	0.636365	28
A_67_P05620138	53	5	75870856	75870908	0	_	-0.289107	53	1	_50_	0.620629	49	1	_50_	0.318969	49
A_67_P05620142	60	5	75872169	75872228	0	_	-0.154119	60	1	_23_	0.486994	37	1	_23_	0.299872	37
A_67_P05620164	59	5	75879527	75879585	0	_	-0.0807675	59	0	_	0.0636311	59	1	_27_	-0.0679529	32
A_67_P05620225	60	5	75900255	75900314	0	_	-0.000731317	60	0	_	0.0182008	60	1	_31_	-0.0486954	30
A_67_P05620226	60	5	75900618	75900677	0	_	0.0220774	60	0	_	-0.0768335	60	1	_35_	1.0448	34
A_67_P05620237	45	5	75904180	75904224	0	_	-0.166979	45	0	_	-0.0746915	45	1	_19_	0.553761	26
A_67_P05620249	58	5	75908568	75908625	0	_	-0.171995	58	0	_	0.0596762	58	1	_7_	0.294019	51
A_67_P05620256	60	5	75910935	75910994	0	_	0.00140993	60	0	_	0.00452191	60	1	_52_	0.095333	51
A_67_P05620266	60	5	75914839	75914898	0	_	-0.102345	60	0	_	-0.0396847	60	1	_11_	0.434627	49
A_67_P05620274	58	5	75918026	75918083	0	_	-0.0486878	58	0	_	-0.0698511	58	1	_18_	1.24169	40
A_67_P05620282	49	5	75920431	75920479	0	_	-0.0687137	49	0	_	-0.0975244	49	1	_18_	0.283996	31
A_67_P05620292	45	5	75922836	75922880	0	_	0.0180447	45	0	_	-0.0295542	45	1	_21_	0.561511	24
A_67_P05620294	53	5	75923138	75923190	0	_	-0.0764385	53	0	_	-0.144617	53	1	_51_	0.0203355	50
A_67_P05620296	59	5	75923657	75923715	0	_	-0.106186	59	0	_	0.0174772	59	1	_26_	-0.040798	33
A_67_P05620298	60	5	75924197	75924256	0	_	0.00244617	60	0	_	0.000586523	60	1	_27_	3.10098	33
A_67_P05620336	60	5	75937145	75937204	0	_	-0.292666	60	0	_	-0.356416	60	1	_33_	0.705308	32
A_67_P05620343	60	5	75939818	75939877	0	_	0.0376673	60	0	_	0.143651	60	1	_15_	0.139189	45
A_67_P05620376	60	5	75952291	75952350	0	_	-0.154509	60	0	_	-0.0695239	60	1	_22_	0.276815	38
A_67_P05620431	55	5	75974538	75974592	0	_	-0.0351622	55	0	_	-0.0161596	55	1	_13_	0.19616	42
A_67_P05620436	60	5	75976585	75976644	0	_	0.0842111	60	1	_26_	0.00682767	34	1	_26_	0.186573	34
A_67_P05620438	60	5	75977212	75977271	1	_46_	0.374919	45	1	_46_	0.245095	45	0	_	0.517093	60
A_67_P05620448	60	5	75981026	75981085	1	_12_	0.552964	48	1	_12_	0.400931	48	1	_12_	0.595148	48
A_67_P05620459	47	5	75984737	75984783	1	_35_	0.0142055	34	1	_35_	0.0191181	34	1	_35_	-0.0699504	34
A_67_P05620466	60	5	75988681	75988740	1	_40_	-0.160997	39	1	_40_	-0.264897	39	1	_40_	-0.344037	39
A_67_P05620474	60	5	75992313	75992372	0	_	-0.110259	60	0	_	-0.130917	60	1	_33_	0.29182	32
A_67_P05620475	60	5	75992542	75992601	0	_	-0.114584	60	0	_	-0.0525556	60	1	_15_	-0.19871	45
A_67_P05620476	60	5	75993151	75993210	0	_	-0.0866998	60	1	_49_	0.140168	48	0	_	0.0213506	60
A_67_P05620480	60	5	75995408	75995467	0	_	0.0673299	60	1	_4_	0.404497	56	0	_	-0.108145	60
A_67_P05620488	60	5	75998297	75998356	0	_	-0.0123661	60	1	_15_	0.248723	45	0	_	0.112427	60
A_67_P05620496	60	5	76001103	76001162	0	_	-0.0543725	60	1	_38_	0.291411	37	0	_	-0.00433369	60
A_67_P05620678	60	5	76073920	76073979	0	_	-0.0159504	60	0	_	-0.00719516	60	1	_21_	0.0343547	39
A_67_P05620685	60	5	76076281	76076340	0	_	-0.207677	60	1	_32_	-0.00873242	31	0	_	-0.161336	60
A_67_P05620690	45	5	76078339	76078383	0	_	-0.0190826	45	1	_4_	0.570907	41	0	_	-0.0719791	45
A_67_P05620695	60	5	76080069	76080128	0	_	-0.00359581	60	1	_32_	0.4897	31	0	_	-0.0164955	60
A_67_P05620698	60	5	76081127	76081186	0	_	-0.11089	60	1	_5_	0.226382	55	0	_	-0.129257	60
A_67_P05620755	53	5	76106559	76106611	0	_	0.00212418	53	1	_10_	0.346177	43	0	_	-0.209891	53
A_67_P05620757	54	5	76107061	76107114	0	_	-0.0416313	54	1	_14_	0.217167	40	0	_	-0.10196	54
A_67_P05620759	60	5	76107631	76107690	0	_	-0.0466845	60	1	_49_	0.0767383	48	0	_	-0.0714767	60
A_67_P05620766	60	5	76110785	76110844	0	_	-0.111416	60	1	_5_	0.529942	55	0	_	-0.0486772	60
A_67_P05620768	45	5	76111407	76111451	0	_	-0.118241	45	1	_40_	0.0400646	39	0	_	0.0524921	45
A_67_P05620836	48	5	76140719	76140766	0	_	0.0953654	48	1	_9_	0.109037	39	1	_9_	0.14536	39
A_67_P05620839	47	5	76141704	76141750	0	_	-0.128611	47	1	_8_	0.100368	39	1	_8_	0.331351	39
A_67_P05620849	54	5	76145202	76145255	0	_	-0.0541062	54	1	_34_	0.729909	33	1	_34_	0.829352	33
A_67_P05620853	54	5	76151448	76151501	0	_	-0.0409095	54	1	_24_	0.195007	30	0	_	-0.00582061	54
A_67_P05620856	60	5	76152236	76152295	0	_	-0.0744632	60	1	_53_	-0.128722	52	0	_	0.0522794	60
A_67_P05620862	54	5	76154400	76154453	0	_	-0.0403495	54	1	_25_	0.156493	29	0	_	-0.0463898	54
A_67_P05620867	60	5	76156377	76156436	0	_	0.0158034	60	1	_49_	0.557179	48	1	_49_	0.416946	48
A_67_P05620876	60	5	76159893	76159952	0	_	-0.0116013	60	1	_48_	0.964544	47	1	_20_	0.350756	40
A_67_P05620882	45	5	76162406	76162450	0	_	-0.0765806	45	2	_3_44_	0.659285	40	2	_3_44_	0.326738	40
A_67_P05620886	60	5	76163911	76163970	0	_	-0.0441578	60	1	_41_	-0.138969	40	0	_	0.0142717	60
A_67_P05620889	60	5	76164949	76165008	0	_	-0.104988	60	1	_58_	0.103153	57	1	_58_	0.206754	57
A_67_P05620892	60	5	76167836	76167895	0	_	-0.0555763	60	0	_	-0.0387166	60	1	_3_	1.72347	57
A_67_P05620893	60	5	76168713	76168772	0	_	-0.0149907	60	0	_	-0.0621336	60	1	_13_	-0.092533	47
A_67_P05620895	60	5	76169111	76169170	0	_	-0.128224	60	0	_	0.137598	60	1	_8_	0.0477974	52
A_67_P05620919	51	5	76179007	76179057	0	_	0.088537	51	1	_11_	0.390698	40	1	_11_	0.404931	40
A_67_P05620921	59	5	76179617	76179675	0	_	-0.168327	59	1	_51_	0.576508	50	0	_	0.020002	59
A_67_P05620934	60	5	76185458	76185517	0	_	-0.0377257	60	1	_20_	-0.122208	40	0	_	0.0300733	60
A_67_P05620948	60	5	76190450	76190509	0	_	0.0709805	60	1	_19_	0.370617	41	0	_	-0.109604	60
A_67_P05620971	59	5	76201556	76201614	0	_	-0.00730303	59	0	_	0.0949194	59	1	_59_	-0.134661	58
A_67_P05620982	54	5	76205377	76205430	0	_	-0.0635618	54	1	_5_	0.170692	49	0	_	0.0674713	54
A_67_P05620997	60	5	76211552	76211611	0	_	-0.0880945	60	2	_9_42_	1.92265	32	0	_	0.066862	60
A_67_P05620999	60	5	76212521	76212580	0	_	0.00951938	60	1	_49_	0.392973	48	0	_	0.13286	60
A_67_P05621005	60	5	76214689	76214748	0	_	-0.0621668	60	2	_45_60_	0.154561	44	0	_	-0.157365	60
A_67_P05621020	54	5	76219450	76219503	0	_	-0.0615364	54	0	_	-0.0487026	54	1	_29_	0.92135	28
A_67_P05621216	57	5	76283095	76283151	0	_	0.0807841	57	0	_	-0.0258933	57	1	_21_	0.07118	36
A_67_P05621988	60	5	77208201	77208260	1	_26_	0.677398	34	0	_	0.00165654	60	1	_26_	0.623386	34
A_67_P05621989	60	5	77208731	77208790	1	_23_	-0.0313604	37	0	_	-0.155168	60	1	_23_	0.058669	37
A_67_P05622030	54	5	77224399	77224452	1	_1_	-0.244101	53	0	_	-0.0926804	54	1	_1_	-0.22921	53
A_67_P05622031	56	5	77224710	77224765	1	_9_	0.741685	47	0	_	0.0796002	56	1	_9_	0.688523	47
A_67_P05622034	60	5	77225475	77225534	1	_9_	0.35153	51	0	_	-0.141983	60	1	_9_	0.239113	51
A_67_P05622035	58	5	77225562	77225619	1	_28_	0.388164	30	0	_	-0.101554	58	1	_28_	0.187363	30
A_67_P05622081	53	5	77245240	77245292	1	_13_	0.241108	40	0	_	-0.0442007	53	1	_13_	0.436727	40
A_67_P05622156	56	5	77276136	77276191	1	_23_	0.0326616	33	0	_	-0.0751733	56	1	_23_	0.0327545	33
A_67_P05622159	60	5	77277084	77277143	1	_39_	0.0779838	38	0	_	0.000298224	60	1	_39_	0.270656	38
A_67_P05622186	60	5	77285469	77285528	1	_26_	0.529336	34	0	_	-0.0845704	60	1	_26_	0.307762	34
A_67_P05622199	60	5	77289519	77289578	0	_	-0.00270157	60	0	_	-0.0241522	60	1	_52_	-0.036603	51
A_67_P05622208	60	5	77300493	77300552	1	_8_	-0.121312	52	0	_	-0.132051	60	1	_8_	-0.234953	52
A_67_P05622293	60	5	77328056	77328115	1	_37_	0.568961	36	0	_	-0.0669706	60	0	_	0.00177919	60
A_67_P05622606	60	5	77447591	77447650	1	_55_	-0.12527	54	0	_	-0.205647	60	0	_	-0.0353666	60
A_67_P05622608	60	5	77448477	77448536	1	_24_	0.307247	36	0	_	-0.0506663	60	0	_	-0.13452	60
A_67_P05622631	60	5	77456417	77456476	1	_28_	0.243734	32	0	_	-0.0906845	60	0	_	-0.0182026	60
A_67_P05622733	60	5	77495032	77495091	1	_53_	0.20949	52	0	_	-0.127254	60	0	_	-0.201213	60
A_67_P05622738	60	5	77496829	77496888	1	_35_	0.865161	34	0	_	0.0643902	60	0	_	0.0243469	60
A_67_P05622743	60	5	77499082	77499141	1	_53_	0.0788853	52	0	_	-0.0763515	60	0	_	-0.146718	60
A_67_P05622820	60	5	77531899	77531958	1	_41_	0.478039	40	0	_	-0.0657218	60	0	_	-0.0850957	60
A_67_P05622821	60	5	77532180	77532239	1	_44_	-0.104684	43	0	_	-0.0646855	60	0	_	0.0786647	60
A_67_P05622825	60	5	77533829	77533888	1	_30_	0.224683	30	0	_	-0.0149994	60	0	_	-0.12443	60
A_67_P05622923	60	5	77574047	77574106	1	_32_	0.499641	31	0	_	-0.152282	60	0	_	0.0138878	60
A_67_P05622956	60	5	77598084	77598143	1	_33_	2.38612	32	0	_	0.0666232	60	0	_	-0.070576	60
A_67_P05623000	60	5	77613055	77613114	1	_4_	0.0975899	56	0	_	0.0104098	60	0	_	0.00627839	60
A_67_P05623017	60	5	77618822	77618881	1	_38_	0.311637	37	0	_	-0.0582126	60	0	_	0.143654	60
A_67_P05623068	60	5	77635024	77635083	1	_44_	0.467654	43	0	_	-0.0954074	60	0	_	-0.0356288	60
A_67_P05623069	45	5	77635131	77635175	1	_9_	-0.0315422	36	0	_	0.0137363	45	0	_	-0.085742	45
A_67_P05623077	60	5	77637545	77637604	1	_43_	0.867309	42	0	_	0.0704655	60	0	_	0.135705	60
A_67_P05623078	60	5	77637753	77637812	1	_16_	0.891649	44	0	_	-0.0938993	60	0	_	0.0557338	60
A_67_P05623087	60	5	77640588	77640647	1	_33_	0.229962	32	0	_	-0.0181797	60	0	_	0.0427016	60
A_67_P05623093	60	5	77642592	77642651	1	_57_	0.997913	56	0	_	-0.106459	60	0	_	-0.0472499	60
A_67_P05623095	60	5	77643114	77643173	2	_3_37_	0.443267	33	0	_	-0.017836	60	0	_	-0.0927339	60
A_67_P05623104	60	5	77645636	77645695	1	_10_	-0.0539972	50	0	_	0.00542302	60	0	_	-0.313713	60
A_67_P05623105	46	5	77645809	77645854	1	_40_	0.464515	39	0	_	-0.0440699	46	0	_	-0.0434502	46
A_67_P05623108	60	5	77646798	77646857	1	_58_	1.76178	57	0	_	-0.115715	60	0	_	-0.0618869	60
A_67_P05623110	60	5	77648868	77648927	1	_51_	0.0170115	50	0	_	-0.103326	60	0	_	-0.100852	60
A_67_P05623111	49	5	77648988	77649036	1	_10_	0.358962	39	0	_	-0.00477508	49	0	_	0.00770033	49
A_67_P05623118	60	5	77651820	77651879	1	_38_	0.885766	37	0	_	0.142002	60	0	_	-0.153386	60
A_67_P05623607	60	5	77837039	77837098	1	_55_	0.287318	54	0	_	-0.231943	60	0	_	-0.206446	60
A_67_P05623625	60	5	77843200	77843259	1	_57_	-0.0991384	56	0	_	-0.106629	60	0	_	0.0543757	60
A_67_P05623691	46	5	77874931	77874976	1	_22_	0.312684	24	0	_	-0.118432	46	0	_	-0.129645	46
A_67_P05623694	60	5	77875898	77875957	1	_43_	0.257626	42	0	_	-0.0974379	60	0	_	-0.20296	60
A_67_P05623719	52	5	77886694	77886745	1	_19_	1.58168	33	0	_	-0.0847242	52	0	_	-0.180301	52
A_67_P05623729	60	5	77890982	77891041	2	_3_16_	1.49309	44	0	_	-0.154263	60	0	_	0.0755657	60
A_67_P05623750	56	5	77898260	77898315	1	_38_	-0.032549	37	0	_	-0.178938	56	0	_	-0.188197	56
A_67_P05623875	60	5	77941078	77941137	1	_17_	0.575094	43	0	_	-0.00592699	60	0	_	-0.0937043	60
A_67_P05623912	60	5	77952454	77952513	1	_24_	0.881371	36	0	_	0.000432151	60	0	_	-0.259455	60
A_67_P05623960	60	5	77967237	77967296	1	_43_	0.0219601	42	0	_	0.0252972	60	0	_	-0.148942	60
A_67_P05623979	60	5	77974424	77974483	1	_36_	0.26697	35	0	_	0.0389462	60	0	_	0.0436935	60
A_67_P05623981	60	5	77975019	77975078	1	_51_	0.244177	50	0	_	-0.175809	60	0	_	-0.0862674	60
A_67_P05624020	56	5	77988936	77988991	1	_52_	-0.130348	51	0	_	-0.126742	56	0	_	0.0486604	56
A_67_P05624034	60	5	77993039	77993098	1	_4_	0.0326783	56	0	_	-0.0315584	60	0	_	-0.112336	60
A_67_P05624067	60	5	78001626	78001685	1	_25_	0.657858	35	0	_	-0.167337	60	0	_	-0.00300292	60
A_67_P05624074	60	5	78003520	78003579	1	_28_	0.972931	32	0	_	-0.163659	60	0	_	-0.137879	60
A_67_P05624081	60	5	78015226	78015285	1	_22_	0.183753	38	0	_	-0.210068	60	0	_	-0.0242483	60
A_67_P05624318	60	5	78098888	78098947	1	_24_	0.982111	36	0	_	0.0600517	60	0	_	-0.0880244	60
A_67_P05624326	60	5	78102169	78102228	1	_42_	-0.106513	41	0	_	-0.0700815	60	0	_	-0.142669	60
A_67_P05624352	53	5	78115009	78115061	1	_40_	0.382502	39	0	_	0.0277742	53	0	_	0.145766	53
A_67_P05624354	60	5	78116043	78116102	1	_31_	0.147217	30	0	_	-0.0124234	60	0	_	-0.0995811	60
A_67_P05624432	58	5	78147371	78147428	1	_34_	0.474205	33	1	_34_	0.723398	33	0	_	-0.266135	58
A_67_P05624436	60	5	78148588	78148647	1	_3_	0.0215078	57	0	_	-0.0430178	60	0	_	-0.0452943	60
A_67_P05624439	60	5	78149409	78149468	0	_	-0.100194	60	1	_36_	0.173894	35	0	_	0.167972	60
A_67_P05624444	56	5	78151644	78151699	1	_27_	0.704466	29	0	_	0.0244733	56	0	_	-0.237676	56
A_67_P05624454	52	5	78157194	78157245	1	_20_	0.350147	32	1	_20_	0.385426	32	0	_	-0.180113	52
A_67_P05624468	60	5	78162955	78163014	0	_	-0.0157747	60	1	_22_	0.701552	38	0	_	-0.0405831	60
A_67_P05624478	60	5	78166714	78166773	0	_	-0.230721	60	1	_21_	0.551985	39	0	_	-0.0513014	60
A_67_P05624532	60	5	78184705	78184764	1	_7_	-0.0463215	53	0	_	-0.211307	60	0	_	0.0107173	60
A_67_P05624553	60	5	78191949	78192008	0	_	-0.0829281	60	1	_8_	-0.0267565	52	0	_	0.0602078	60
A_67_P05624558	60	5	78193885	78193944	0	_	-0.119939	60	1	_1_	-0.193931	59	0	_	-0.0786366	60
A_67_P05624564	56	5	78195979	78196034	0	_	-0.106483	56	1	_41_	0.80514	40	0	_	0.0609007	56
A_67_P05624572	49	5	78199331	78199379	0	_	-0.342267	49	1	_2_	0.520407	47	0	_	0.0508348	49
A_67_P05624574	45	5	78199989	78200033	2	_6_45_	0.0578672	38	2	_6_45_	0.244255	38	0	_	-0.164658	45
A_67_P05624575	53	5	78200690	78200742	1	_10_	0.205224	43	1	_10_	0.296268	43	0	_	-0.0729225	53
A_67_P05624587	47	5	78208228	78208274	1	_1_	-0.0624252	46	1	_1_	0.0712133	46	0	_	-0.054891	47
A_67_P05624645	56	5	78233653	78233708	1	_46_	-0.0706373	45	1	_46_	0.061278	45	0	_	0.0781144	56
A_67_P05624646	60	5	78233953	78234012	0	_	-0.0175964	60	1	_30_	0.223129	30	0	_	-0.153201	60
A_67_P05624652	60	5	78236982	78237041	1	_50_	0.25588	49	1	_50_	0.231565	49	0	_	-0.168982	60
A_67_P05624660	60	5	78239787	78239846	0	_	-0.0147747	60	1	_19_	0.345598	41	0	_	-0.0456351	60
A_67_P05624693	52	5	78253125	78253176	0	_	-0.107136	52	1	_15_	-0.193933	37	0	_	-0.00294763	52
A_67_P05624713	57	5	78264844	78264900	1	_42_	0.608857	41	0	_	0.00282692	57	0	_	-0.123739	57
A_67_P05624714	50	5	78264908	78264957	1	_8_	-0.233467	42	0	_	-0.0901444	50	0	_	-0.05106	50
A_67_P05624717	60	5	78266131	78266190	0	_	-0.0800743	60	1	_30_	-0.483099	30	0	_	-0.063747	60
A_67_P05624718	60	5	78266320	78266379	0	_	0.257772	60	1	_22_	0.56018	38	0	_	-0.0319977	60
A_67_P05624722	60	5	78268075	78268134	0	_	-0.238027	60	1	_20_	-0.279837	40	0	_	-0.032101	60
A_67_P05625343	60	5	78505190	78505249	1	_3_	-0.748365	57	0	_	-0.20053	60	0	_	-0.019586	60
A_67_P05625378	60	5	78519230	78519289	0	_	0.440859	60	0	_	-0.0792898	60	1	_8_	0.354064	52
A_67_P05625582	60	5	78600292	78600351	0	_	-0.0421519	60	0	_	0.134613	60	1	_22_	0.261178	38
A_67_P05625608	47	5	78619194	78619240	0	_	-0.0904987	47	0	_	-0.052213	47	1	_36_	-0.000142626	35
A_67_P05625610	60	5	78619830	78619889	0	_	-0.0306231	60	0	_	0.0387066	60	1	_37_	0.0489232	36
A_67_P05625611	52	5	78620008	78620059	0	_	-0.152155	52	0	_	0.0796344	52	2	_4_27_	2.14506	25
A_67_P05625612	60	5	78620381	78620440	0	_	-0.0985313	60	0	_	-0.0530262	60	1	_27_	0.969817	33
A_67_P05625615	60	5	78621613	78621672	0	_	-0.195992	60	0	_	-0.061572	60	1	_55_	0.550853	54
A_67_P05625619	59	5	78622848	78622906	0	_	-0.115368	59	0	_	-0.0950512	59	1	_47_	0.0291014	46
A_67_P05626385	58	5	78993089	78993146	0	_	-0.155118	58	0	_	-0.0330187	58	1	_25_	0.435021	33
A_67_P05626493	60	5	79050350	79050409	1	_12_	-0.0618042	48	1	_12_	-0.0278592	48	1	_12_	-0.0430418	48
A_67_P05626956	60	5	79333458	79333517	0	_	0.0167523	60	0	_	0.151876	60	1	_51_	-0.343289	50
A_67_P05627030	57	5	79367916	79367972	0	_	0.0449883	57	0	_	-0.121622	57	1	_20_	1.96322	37
A_67_P05627031	60	5	79368489	79368548	0	_	-0.0918506	60	0	_	0.00544688	60	1	_35_	0.297591	34
A_67_P05627032	60	5	79368754	79368813	0	_	0.0375791	60	0	_	0.0654238	60	1	_9_	0.268648	51
A_67_P05627042	60	5	79380126	79380185	1	_7_	-0.0831545	53	0	_	-0.073138	60	0	_	-0.189497	60
A_67_P05627062	60	5	79389548	79389607	0	_	0.0619597	60	0	_	-0.140052	60	1	_28_	1.07871	32
A_67_P05627065	60	5	79390786	79390845	0	_	-0.00389289	60	0	_	-0.104279	60	1	_28_	0.371626	32
A_67_P05627067	60	5	79391007	79391066	0	_	-0.122476	60	0	_	-0.0258537	60	1	_46_	0.36783	45
A_67_P05627068	60	5	79393699	79393758	0	_	-0.0479483	60	0	_	-0.0563254	60	1	_31_	0.972522	30
A_67_P05627069	60	5	79393858	79393917	0	_	0.0671517	60	0	_	-0.107282	60	1	_7_	0.119671	53
A_67_P05627073	60	5	79396274	79396333	0	_	0.092216	60	0	_	-0.0276239	60	1	_7_	0.420735	53
A_67_P05627074	60	5	79396547	79396606	0	_	0.0917147	60	0	_	0.0751732	60	1	_22_	1.99132	38
A_67_P05627075	60	5	79396915	79396974	0	_	-0.0025925	60	0	_	-0.142054	60	1	_17_	0.587968	43
A_67_P05627076	60	5	79397306	79397365	0	_	-0.0515615	60	0	_	0.01826	60	2	_20_45_	0.326868	24
A_67_P05627079	60	5	79398381	79398440	0	_	-0.122285	60	0	_	-0.0776356	60	1	_54_	-0.448305	53
A_67_P05627080	60	5	79398693	79398752	0	_	-0.0122573	60	0	_	0.00250454	60	1	_43_	0.425417	42
A_67_P05627092	60	5	79403702	79403761	0	_	0.0413606	60	0	_	-0.089438	60	1	_28_	0.581277	32
A_67_P05627093	60	5	79403840	79403899	0	_	0.0254997	60	0	_	-0.0285343	60	1	_57_	0.485246	56
A_67_P05627099	60	5	79414308	79414367	0	_	0.0173701	60	0	_	-0.0470807	60	1	_23_	-0.0341639	37
A_67_P05627101	60	5	79415095	79415154	0	_	0.0334987	60	0	_	-0.0290645	60	1	_49_	0.394859	48
A_67_P05627102	60	5	79415346	79415405	0	_	0.0295684	60	0	_	-0.0100845	60	1	_3_	0.157442	57
A_67_P05627108	60	5	79417665	79417724	0	_	0.0710068	60	0	_	-0.0196947	60	1	_36_	-0.0250736	35
A_67_P05627118	56	5	79421041	79421096	0	_	-0.0186094	56	0	_	-0.00468762	56	1	_29_	0.221247	28
A_67_P05627129	60	5	79426462	79426521	0	_	0.0131385	60	0	_	0.041717	60	1	_10_	0.410515	50
A_67_P05627136	60	5	79429394	79429453	0	_	0.0222205	60	0	_	0.0148599	60	1	_31_	0.0182271	30
A_67_P05627138	60	5	79430000	79430059	0	_	-0.0754343	60	0	_	-0.0923687	60	1	_27_	0.488892	33
A_67_P05627140	60	5	79430817	79430876	0	_	0.10982	60	0	_	-0.0301337	60	1	_60_	0.502763	59
A_67_P05627144	60	5	79432001	79432060	0	_	-0.0976834	60	0	_	0.10582	60	1	_36_	0.167584	35
A_67_P05627148	60	5	79434276	79434335	0	_	-0.0918827	60	1	_34_	0.0165801	33	0	_	1.75214	60
A_67_P05627174	60	5	79445345	79445404	0	_	-0.00111428	60	0	_	-0.0179526	60	1	_38_	-0.40112	37
A_67_P05627176	60	5	79445792	79445851	0	_	-0.0385385	60	0	_	-0.0543034	60	1	_15_	0.543518	45
A_67_P05627184	60	5	79449130	79449189	0	_	0.040373	60	0	_	-0.140537	60	1	_3_	2.40284	57
A_67_P05627186	60	5	79449834	79449893	0	_	0.0403681	60	0	_	-0.0878861	60	1	_20_	0.430135	40
A_67_P05627188	60	5	79451561	79451620	0	_	0.100482	60	0	_	0.24705	60	2	_21_59_	1.14001	37
A_67_P05627192	60	5	79452908	79452967	0	_	0.0251082	60	0	_	0.0190558	60	1	_30_	0.506486	30
A_67_P05627197	60	5	79455258	79455317	0	_	-0.0326325	60	0	_	-0.112601	60	1	_41_	0.409299	40
A_67_P05627210	55	5	79464571	79464625	0	_	0.0398171	55	0	_	0.309543	55	1	_15_	-0.515627	40
A_67_P05627220	60	5	79468083	79468142	0	_	0.44842	60	0	_	0.290648	60	1	_45_	0.13437	44
A_67_P05627229	60	5	79471536	79471595	0	_	-0.151972	60	0	_	0.0470628	60	1	_51_	0.135459	50
A_67_P05627238	60	5	79475334	79475393	0	_	0.0637275	60	0	_	-0.0660963	60	1	_47_	0.351282	46
A_67_P05627240	60	5	79475849	79475908	0	_	0.208113	60	0	_	-0.0821129	60	1	_19_	0.439	41
A_67_P05627242	60	5	79476630	79476689	0	_	0.0436638	60	0	_	-0.130371	60	1	_53_	-0.285454	52
A_67_P05627247	60	5	79478150	79478209	0	_	0.121797	60	0	_	0.0509529	60	1	_27_	0.435814	33
A_67_P05627279	60	5	79500823	79500882	0	_	-0.00448007	60	0	_	-0.0961793	60	1	_32_	0.37744	31
A_67_P05627291	60	5	79505533	79505592	0	_	0.0144749	60	0	_	-0.00668066	60	1	_29_	0.501983	31
A_67_P05627307	60	5	79510564	79510623	0	_	0.161211	60	0	_	-0.21863	60	1	_3_	0.209572	57
A_67_P05627334	60	5	79528767	79528826	0	_	-0.029907	60	0	_	0.0629017	60	1	_23_	0.162295	37
A_67_P05627336	60	5	79529670	79529729	0	_	0.107028	60	0	_	0.203819	60	1	_31_	0.477715	30
A_67_P05627370	60	5	79554187	79554246	0	_	-0.163276	60	0	_	-0.0829826	60	1	_18_	0.166946	42
A_67_P05627383	60	5	79558224	79558283	0	_	0.0461045	60	0	_	-0.0897149	60	1	_43_	0.302331	42
A_67_P05627397	60	5	79568496	79568555	0	_	0.113619	60	0	_	-0.0528294	60	1	_7_	0.22811	53
A_67_P05627399	56	5	79569527	79569582	0	_	0.0280261	56	0	_	-0.00782255	56	1	_43_	0.46115	42
A_67_P05627480	60	5	79614063	79614122	0	_	0.0894524	60	0	_	0.0359924	60	1	_59_	-0.0606881	58
A_67_P05627502	60	5	79622679	79622738	0	_	0.0314378	60	0	_	-0.0918889	60	1	_60_	0.183328	59
A_67_P05627508	60	5	79626510	79626569	0	_	0.00362555	60	0	_	0.0519961	60	1	_56_	0.764891	55
A_67_P05627521	60	5	79631920	79631979	0	_	-0.0177503	60	0	_	0.00702679	60	1	_25_	0.25507	35
A_67_P05627529	60	5	79640637	79640696	0	_	-0.0531519	60	0	_	-0.0463742	60	1	_25_	0.487853	35
A_67_P05627896	60	5	79829089	79829148	1	_11_	0.279817	49	0	_	0.00718271	60	0	_	-0.253452	60
A_67_P05628399	60	5	80092371	80092430	0	_	0.0573108	60	0	_	-0.141653	60	2	_28_51_	0.704077	27
A_67_P05628518	58	5	80161053	80161110	0	_	0.0656718	58	0	_	-0.095194	58	1	_3_	-0.0244421	55
A_67_P05628570	60	5	80200892	80200951	0	_	0.025691	60	1	_18_	0.520986	42	1	_18_	0.534929	42
A_67_P05628572	60	5	80201838	80201897	0	_	0.0194572	60	1	_7_	0.259506	53	1	_7_	0.047329	53
A_67_P05628577	60	5	80204388	80204447	0	_	-0.0707876	60	1	_26_	0.296235	34	1	_26_	0.384519	34
A_67_P05628592	60	5	80216790	80216849	0	_	0.218223	60	1	_47_	0.533607	46	1	_47_	0.391861	46
A_67_P05628597	60	5	80220588	80220647	0	_	-0.00917348	60	1	_21_	0.326089	39	1	_21_	0.213417	39
A_67_P05628601	60	5	80222062	80222121	0	_	-0.0131382	60	1	_50_	0.572111	49	1	_50_	-0.0827719	49
A_67_P05628626	60	5	80238261	80238320	0	_	-0.224704	60	1	_48_	0.522776	47	1	_48_	0.917305	47
A_67_P05628656	60	5	80258792	80258851	0	_	-0.0260461	60	1	_7_	0.168856	53	1	_7_	0.248215	53
A_67_P05628659	55	5	80259461	80259515	0	_	0.019565	55	2	_5_33_	0.0641173	27	2	_5_33_	-0.0299628	27
A_67_P05628674	60	5	80268398	80268457	0	_	-0.110549	60	1	_59_	0.150772	58	1	_59_	0.0920125	58
A_67_P05628675	60	5	80268797	80268856	0	_	0.144771	60	1	_11_	0.218099	49	1	_11_	0.152129	49
A_67_P05628680	60	5	80270473	80270532	0	_	0.0241319	60	1	_2_	0.721925	58	1	_2_	0.68584	58
A_67_P05628713	45	5	80291026	80291070	0	_	-0.0683639	45	1	_44_	-0.00909309	43	1	_44_	-0.0700606	43
A_67_P05629108	60	5	80542303	80542362	1	_38_	0.0326896	37	1	_38_	0.446638	37	1	_38_	0.480464	37
A_67_P05629109	60	5	80542829	80542888	0	_	0.132511	60	0	_	0.171889	60	1	_59_	0.0365797	58
A_67_P05629112	60	5	80543890	80543949	0	_	-0.0518648	60	1	_4_	0.0114181	56	1	_4_	0.0903608	56
A_67_P05629114	60	5	80545253	80545312	1	_7_	0.0357745	53	1	_7_	-0.335822	53	1	_7_	-0.307866	53
A_67_P05629124	60	5	80549072	80549131	0	_	0.0297222	60	1	_45_	-0.0277495	44	1	_45_	0.0130622	44
A_67_P05629192	60	5	80582776	80582835	0	_	-0.190062	60	1	_21_	0.0147089	39	1	_24_	0.0234359	36
A_67_P05629336	60	5	80649546	80649605	0	_	0.0586094	60	1	_18_	0.328515	42	1	_18_	0.445046	42
A_67_P05629510	60	5	80743582	80743641	0	_	0.0406208	60	1	_7_	0.43772	53	1	_7_	0.286827	53
A_67_P05629536	60	5	80756557	80756616	0	_	0.0545427	60	1	_33_	0.417517	32	1	_33_	0.309685	32
A_67_P05629640	58	5	80817718	80817775	0	_	0.0132462	58	1	_50_	0.124507	49	1	_50_	-0.0656727	49
A_67_P05629721	60	5	80859182	80859241	0	_	-0.0384691	60	1	_54_	-0.683955	53	1	_54_	-1.02789	53
A_67_P05629742	60	5	80868893	80868952	0	_	-0.0765215	60	1	_24_	0.815645	36	0	_	0.878136	60
A_67_P05629863	60	5	80951223	80951282	0	_	-0.00410262	60	1	_28_	0.288635	32	1	_28_	0.207986	32
A_67_P05629876	60	5	80959791	80959850	0	_	0.0438062	60	1	_5_	0.0103778	55	0	_	-0.196394	60
A_67_P05629895	60	5	80970684	80970743	0	_	0.021106	60	1	_29_	0.41803	31	1	_29_	0.454881	31
A_67_P05629923	60	5	80982242	80982301	0	_	-0.0283577	60	1	_6_	0.671597	54	1	_6_	0.32867	54
A_67_P05629924	60	5	80982533	80982592	0	_	0.0979129	60	1	_1_	-0.261217	59	1	_1_	-0.174786	59
A_67_P05629991	60	5	81023824	81023883	0	_	0.0270356	60	1	_21_	0.488776	39	1	_21_	0.538205	39
A_67_P05629992	60	5	81024931	81024990	0	_	-0.0475312	60	1	_35_	0.366078	34	1	_35_	0.503369	34
A_67_P05629999	60	5	81036357	81036416	0	_	-0.0599024	60	1	_28_	0.379996	32	1	_28_	0.421137	32
A_67_P05630000	60	5	81036878	81036937	0	_	-0.0379274	60	1	_8_	-0.109477	52	1	_8_	-0.00498887	52
A_67_P05630001	60	5	81037398	81037457	0	_	-0.0482299	60	1	_13_	0.680212	47	1	_13_	0.578213	47
A_67_P05630054	60	5	81077030	81077089	0	_	-0.0448169	60	1	_33_	-0.0432093	32	0	_	-0.0155033	60
A_67_P05630076	60	5	81088314	81088373	0	_	0.0883857	60	1	_60_	0.746865	59	1	_60_	0.68559	59
A_67_P05630085	60	5	81091373	81091432	0	_	-0.0480118	60	1	_31_	0.399083	30	1	_31_	0.257877	30
A_67_P05630103	60	5	81099095	81099154	0	_	0.0108059	60	1	_58_	0.120447	57	1	_58_	0.0625268	57
A_67_P05630104	60	5	81099542	81099601	0	_	-0.0500388	60	1	_7_	2.01745	53	1	_7_	1.73575	53
A_67_P05630108	60	5	81101670	81101729	0	_	-0.0623443	60	1	_45_	0.153212	44	1	_45_	0.0750703	44
A_67_P05630110	60	5	81102501	81102560	0	_	-0.00283191	60	1	_17_	0.575696	43	1	_17_	0.627349	43
A_67_P05630112	60	5	81103156	81103215	0	_	-0.11119	60	1	_23_	0.683548	37	0	_	0.553109	60
A_67_P05630113	60	5	81103615	81103674	0	_	-0.0544061	60	1	_12_	0.652956	48	1	_12_	0.290859	48
A_67_P05630116	60	5	81104439	81104498	0	_	0.162039	60	1	_17_	0.361165	43	1	_17_	0.369159	43
A_67_P05630146	60	5	81117664	81117723	0	_	0.0417132	60	1	_34_	0.0939109	33	1	_34_	0.156053	33
A_67_P05630162	60	5	81131335	81131394	0	_	0.0602371	60	1	_42_	0.0397828	41	1	_42_	0.241389	41
A_67_P05630209	60	5	81155636	81155695	0	_	0.0484475	60	1	_4_	-0.781583	56	1	_4_	-0.27807	56
A_67_P05630286	60	5	81204347	81204406	0	_	0.105676	60	1	_45_	-0.00343537	44	1	_45_	-0.0207777	44
A_67_P05630308	60	5	81213305	81213364	0	_	-0.100184	60	1	_57_	-0.0529599	56	1	_57_	-0.13884	56
A_67_P05630360	60	5	81237728	81237787	0	_	0.0318139	60	1	_20_	1.51801	40	1	_20_	1.22579	40
A_67_P05630396	60	5	81257991	81258050	0	_	-0.0079288	60	1	_32_	0.592134	31	1	_32_	0.617738	31
A_67_P05630397	60	5	81258434	81258493	0	_	-0.148518	60	1	_21_	0.565422	39	1	_21_	0.524823	39
A_67_P05630407	60	5	81261858	81261917	0	_	0.262778	60	1	_23_	0.00258628	37	1	_23_	0.19404	37
A_67_P05630408	60	5	81263525	81263584	0	_	0.00980593	60	1	_47_	0.246504	46	1	_47_	0.113471	46
A_67_P05630450	60	5	81281296	81281355	0	_	0.0288075	60	1	_47_	0.247337	46	1	_47_	0.204319	46
A_67_P05630472	60	5	81294107	81294166	0	_	-0.00533185	60	1	_38_	0.534361	37	0	_	0.614212	60
A_67_P05630542	60	5	81329110	81329169	0	_	-0.0307101	60	1	_17_	0.138975	43	1	_17_	0.164781	43
A_67_P05630586	60	5	81349590	81349649	0	_	-0.013658	60	1	_26_	0.408102	34	1	_26_	0.380194	34
A_67_P05630591	60	5	81351657	81351716	0	_	0.0532366	60	1	_17_	0.581042	43	1	_17_	0.461096	43
A_67_P05630592	60	5	81351936	81351995	0	_	0.0255175	60	1	_35_	0.368985	34	1	_35_	0.167876	34
A_67_P05630608	60	5	81364527	81364586	0	_	-0.103578	60	1	_18_	0.240428	42	1	_18_	0.268424	42
A_67_P05630613	56	5	81366783	81366838	0	_	-0.0135257	56	1	_44_	0.108864	43	1	_44_	-0.00155268	43
A_67_P05630616	60	5	81368239	81368298	0	_	-0.154297	60	1	_37_	0.602259	36	1	_37_	0.722195	36
A_67_P05630618	60	5	81368963	81369022	0	_	-0.0234674	60	1	_13_	0.543637	47	1	_13_	0.855708	47
A_67_P05630632	60	5	81382776	81382835	0	_	-0.0532109	60	1	_13_	0.0983582	47	1	_13_	0.0262633	47
A_67_P05630635	60	5	81384135	81384194	0	_	0.0520815	60	1	_6_	0.131816	54	1	_6_	0.216316	54
A_67_P05630644	60	5	81386846	81386905	0	_	0.0777759	60	2	_18_48_	1.15976	29	2	_18_48_	1.31458	29
A_67_P05630657	60	5	81392237	81392296	0	_	-0.0836813	60	1	_39_	0.0101152	38	0	_	-0.317196	60
A_67_P05630660	60	5	81393476	81393535	0	_	-0.0507504	60	1	_17_	0.145764	43	1	_17_	0.0449763	43
A_67_P05630703	60	5	81417113	81417172	0	_	0.0572804	60	1	_5_	0.219384	55	0	_	0.225723	60
A_67_P05630709	60	5	81419366	81419425	0	_	0.116172	60	1	_45_	0.517918	44	0	_	0.611856	60
A_67_P05630742	60	5	81439563	81439622	0	_	0.0702884	60	1	_18_	0.437615	42	1	_18_	0.469763	42
A_67_P05630836	60	5	81486546	81486605	0	_	0.0490343	60	1	_31_	0.296568	30	1	_31_	0.583944	30
A_67_P05630844	56	5	81489190	81489245	0	_	-0.141055	56	1	_38_	0.220809	37	0	_	-0.0377306	56
A_67_P05630846	60	5	81489794	81489853	0	_	0.00353654	60	1	_55_	0.378298	54	1	_55_	0.320052	54
A_67_P05630896	60	5	81510405	81510464	0	_	0.0701597	60	1	_11_	0.42899	49	1	_11_	0.479673	49
A_67_P05630906	60	5	81514105	81514164	0	_	0.0637617	60	1	_17_	0.640318	43	1	_17_	0.711145	43
A_67_P05630908	60	5	81514796	81514855	0	_	0.0556309	60	1	_4_	-0.255847	56	1	_4_	-0.288997	56
A_67_P05630909	60	5	81515197	81515256	0	_	-0.0422924	60	1	_53_	0.259643	52	1	_53_	0.245259	52
A_67_P05630918	60	5	81518361	81518420	0	_	-0.0170411	60	0	_	0.372976	60	1	_4_	0.347918	56
A_67_P05630919	60	5	81518763	81518822	0	_	-0.000826842	60	0	_	0.221683	60	1	_26_	0.310409	34
A_67_P05630931	60	5	81533894	81533953	0	_	-0.00117862	60	1	_37_	0.0549603	36	1	_37_	0.134532	36
A_67_P05630932	60	5	81534198	81534257	0	_	0.0106404	60	1	_9_	0.223466	51	1	_9_	0.112968	51
A_67_P05630954	60	5	81543028	81543087	0	_	-0.0592843	60	1	_40_	-0.152192	39	1	_40_	-0.000819162	39
A_67_P05630966	60	5	81554552	81554611	0	_	2.96E-05	60	1	_14_	-0.78661	46	1	_14_	-0.606579	46
A_67_P05631039	60	5	81583219	81583278	0	_	0.154434	60	1	_12_	0.0987728	48	0	_	0.251449	60
A_67_P05631087	60	5	81607780	81607839	0	_	-0.018578	60	1	_46_	-0.0694891	45	1	_46_	0.0479768	45
A_67_P05631100	60	5	81613501	81613560	0	_	0.0608447	60	0	_	-0.21288	60	1	_57_	-0.172082	56
A_67_P05631109	60	5	81617009	81617068	0	_	-0.304273	60	1	_51_	-0.155653	50	1	_51_	0.548311	50
A_67_P05631154	60	5	81655290	81655349	0	_	0.0558537	60	1	_30_	0.525067	30	1	_30_	0.286142	30
A_67_P05631155	60	5	81655759	81655818	0	_	0.0854343	60	1	_49_	0.0664267	48	1	_49_	0.123808	48
A_67_P05631157	60	5	81656496	81656555	0	_	-0.0523622	60	1	_48_	2.68451	47	1	_48_	2.39158	47
A_67_P05631216	60	5	81679965	81680024	0	_	0.0476343	60	1	_21_	0.625679	39	1	_21_	0.689056	39
A_67_P05631234	60	5	81691365	81691424	0	_	0.00850241	60	1	_14_	0.234969	46	0	_	0.235744	60
A_67_P05631280	60	5	81711546	81711605	0	_	0.0617934	60	1	_26_	0.986493	34	1	_26_	0.788028	34
A_67_P05631284	60	5	81713625	81713684	0	_	-0.00770323	60	1	_7_	0.0465506	53	1	_7_	0.170658	53
A_67_P05631317	60	5	81739253	81739312	0	_	-0.06602	60	1	_18_	1.37172	42	1	_18_	1.38712	42
A_67_P05631326	60	5	81744254	81744313	0	_	0.0406384	60	1	_4_	0.57897	56	1	_4_	0.471686	56
A_67_P05631329	60	5	81745453	81745512	0	_	0.100536	60	1	_51_	0.112468	50	0	_	0.0282976	60
A_67_P05631350	60	5	81753729	81753788	0	_	0.0832353	60	1	_9_	-0.629119	51	0	_	-0.524368	60
A_67_P05631445	60	5	81810406	81810465	0	_	0.122905	60	1	_46_	-0.041007	45	1	_46_	-0.00494009	45
A_67_P05631460	60	5	81816703	81816762	0	_	0.0129525	60	1	_16_	0.172844	44	1	_16_	0.260272	44
A_67_P05631462	60	5	81817560	81817619	0	_	-0.020193	60	1	_2_	0.398581	58	1	_2_	0.202967	58
A_67_P05631501	60	5	81834339	81834398	0	_	0.0206098	60	1	_43_	0.0308204	42	1	_43_	-0.0556058	42
A_67_P05631508	60	5	81846860	81846919	0	_	0.0807966	60	1	_5_	0.299418	55	1	_5_	0.425323	55
A_67_P05631519	60	5	81853956	81854015	0	_	-0.0915956	60	1	_5_	0.0136368	55	1	_5_	0.107418	55
A_67_P05631525	60	5	81856222	81856281	0	_	-0.0439764	60	1	_3_	-0.261182	57	1	_3_	0.0280434	57
A_67_P05631533	60	5	81859288	81859347	0	_	0.110992	60	1	_5_	0.0563303	55	1	_5_	0.142231	55
A_67_P05631636	60	5	81904734	81904793	0	_	-0.0221546	60	1	_14_	0.501185	46	1	_14_	0.315532	46
A_67_P05631638	54	5	81904989	81905042	0	_	0.029215	54	1	_11_	-0.442824	43	1	_11_	-0.302059	43
A_67_P05631640	60	5	81906166	81906225	0	_	0.0879394	60	1	_27_	0.764416	33	1	_27_	0.88244	33
A_67_P05631678	60	5	81930581	81930640	0	_	-0.0384872	60	1	_21_	0.164933	39	1	_21_	0.0617175	39
A_67_P05631700	55	5	81938103	81938157	0	_	0.13881	55	1	_4_	0.33564	51	1	_4_	0.256591	51
A_67_P05631713	60	5	81943752	81943811	0	_	-0.0666805	60	1	_16_	0.891697	44	1	_16_	0.888232	44
A_67_P05631736	60	5	81952671	81952730	0	_	0.0356611	60	1	_55_	-0.0345649	54	0	_	-0.021993	60
A_67_P05631737	55	5	81952944	81952998	0	_	0.180877	55	1	_32_	0.582452	31	0	_	0.490994	55
A_67_P05631741	60	5	81955461	81955520	0	_	-0.00299716	60	1	_5_	0.540381	55	0	_	0.550243	60
A_67_P05631746	59	5	81957747	81957805	0	_	-0.0395538	59	1	_4_	-0.121184	55	0	_	-0.42645	59
A_67_P05631747	60	5	81958009	81958068	0	_	-0.00559678	60	1	_13_	0.202295	47	1	_13_	0.0755424	47
A_67_P05631748	60	5	81958317	81958376	0	_	-0.0847189	60	1	_48_	0.0987288	47	0	_	0.0346412	60
A_67_P05631773	60	5	81972011	81972070	0	_	0.163836	60	1	_2_	0.0457457	58	0	_	0.210007	60
A_67_P05631789	60	5	81979254	81979313	0	_	0.0485147	60	1	_58_	-0.163811	57	1	_58_	-0.09158	57
A_67_P05631801	60	5	81984222	81984281	0	_	0.0184439	60	0	_	0.45474	60	1	_17_	0.202888	43
A_67_P05631811	60	5	81989249	81989308	0	_	-0.0218616	60	1	_32_	1.20532	31	1	_32_	1.72875	31
A_67_P05631997	55	5	82082450	82082504	0	_	-0.0593407	55	1	_14_	0.342927	41	1	_14_	0.216728	41
A_67_P05632059	60	5	82107275	82107334	0	_	0.0502567	60	1	_14_	0.709807	46	0	_	0.590641	60
A_67_P05632074	60	5	82112512	82112571	0	_	-0.0418486	60	1	_1_	0.0194994	59	1	_1_	0.143318	59
A_67_P05632090	60	5	82118338	82118397	0	_	0.0134462	60	1	_58_	0.106734	57	1	_58_	0.109497	57
A_67_P05632092	58	5	82120603	82120660	0	_	0.0243714	58	1	_33_	0.538088	32	1	_33_	0.651532	32
A_67_P05632096	53	5	82121920	82121972	0	_	0.329143	53	0	_	-0.974335	53	1	_52_	-1.11085	51
A_67_P05632124	60	5	82132293	82132352	0	_	0.0997276	60	1	_34_	0.354005	33	1	_34_	0.374738	33
A_67_P05632130	60	5	82134587	82134646	0	_	-0.00539413	60	1	_35_	0.35167	34	1	_35_	0.357782	34
A_67_P05632165	60	5	82147801	82147860	0	_	0.216435	60	1	_45_	0.375481	44	1	_45_	0.348188	44
A_67_P05632241	60	5	82177440	82177499	0	_	-0.0621543	60	1	_35_	0.246562	34	1	_35_	0.386186	34
A_67_P05632251	60	5	82181526	82181585	0	_	0.0981963	60	1	_33_	0.224307	32	1	_33_	0.156014	32
A_67_P05632281	60	5	82193259	82193318	0	_	0.0949635	60	1	_6_	0.621041	54	1	_6_	0.587636	54
A_67_P05632295	60	5	82199889	82199948	0	_	-0.0290394	60	1	_45_	1.2647	44	1	_45_	1.2538	44
A_67_P05632303	60	5	82202829	82202888	0	_	0.0348636	60	0	_	0.436634	60	1	_11_	0.544831	49
A_67_P05632412	60	5	82245129	82245188	0	_	-0.0338321	60	1	_12_	0.0370353	48	1	_12_	0.19465	48
A_67_P05632414	60	5	82245904	82245963	0	_	-0.0515696	60	1	_22_	0.203562	38	1	_22_	0.0581277	38
A_67_P05632426	60	5	82249701	82249760	0	_	0.0611331	60	2	_44_55_	0.580504	43	2	_44_55_	0.477127	43
A_67_P05632429	60	5	82250888	82250947	0	_	0.0464523	60	1	_12_	0.226576	48	1	_12_	0.267841	48
A_67_P05632430	60	5	82251639	82251698	0	_	-0.00701611	60	1	_59_	0.704501	58	1	_59_	0.00269428	58
A_67_P05632437	60	5	82254140	82254199	0	_	-0.0373681	60	1	_42_	0.454686	41	1	_42_	0.307335	41
A_67_P05632441	60	5	82255493	82255552	0	_	-0.0360992	60	1	_12_	0.0624765	48	1	_12_	0.371892	48
A_67_P05632449	60	5	82258238	82258297	0	_	0.0625594	60	1	_7_	0.131026	53	1	_7_	0.456451	53
A_67_P05632615	60	5	82330070	82330129	0	_	0.0286008	60	1	_60_	0.0103554	59	1	_60_	0.0636636	59
A_67_P05632626	60	5	82333847	82333906	0	_	-0.0216847	60	0	_	0.260199	60	1	_48_	0.625641	47
A_67_P05632707	60	5	82365005	82365064	0	_	0.0484471	60	1	_29_	0.379706	31	1	_29_	0.200161	31
A_67_P05632715	60	5	82373953	82374012	0	_	-0.0633756	60	1	_57_	-0.105875	56	1	_57_	-0.0902475	56
A_67_P05632720	60	5	82375718	82375777	0	_	-0.0138178	60	1	_24_	0.167769	36	1	_24_	0.471269	36
A_67_P05632747	60	5	82385855	82385914	0	_	-0.0692919	60	1	_42_	-0.395367	41	1	_42_	-0.386986	41
A_67_P05632757	60	5	82389330	82389389	0	_	-0.000146836	60	1	_36_	0.663451	35	1	_36_	0.624237	35
A_67_P05632922	60	5	82460427	82460486	0	_	-0.00138804	60	1	_47_	0.181973	46	1	_47_	0.157889	46
A_67_P05632955	60	5	82472824	82472883	0	_	0.03411	60	1	_58_	0.375017	57	1	_58_	0.403215	57
A_67_P05632984	60	5	82486784	82486843	0	_	-0.0496704	60	1	_11_	0.255354	49	1	_11_	0.295651	49
A_67_P05632986	60	5	82487706	82487765	0	_	0.0357607	60	1	_35_	0.563886	34	1	_35_	0.290337	34
A_67_P05632999	60	5	82491920	82491979	0	_	0.0433355	60	1	_21_	0.455185	39	1	_21_	0.5217	39
A_67_P05633005	60	5	82495022	82495081	0	_	-0.153788	60	1	_4_	-0.0641447	56	1	_4_	0.0882173	56
A_67_P05633019	60	5	82501625	82501684	0	_	-0.0164693	60	1	_58_	-0.0859174	57	1	_58_	0.0406097	57
A_67_P05633096	60	5	82535656	82535715	0	_	-0.048669	60	1	_7_	0.328446	53	1	_7_	0.206029	53
A_67_P05633156	60	5	82556240	82556299	0	_	-0.00707406	60	1	_19_	0.0951734	41	1	_19_	0.0637821	41
A_67_P05633157	60	5	82556511	82556570	0	_	0.0527325	60	1	_5_	0.313004	55	1	_5_	0.359073	55
A_67_P05633158	60	5	82556883	82556942	0	_	0.00479186	60	1	_34_	1.79971	33	1	_34_	1.59447	33
A_67_P05633180	60	5	82565546	82565605	0	_	0.0413852	60	1	_54_	0.128048	53	1	_54_	0.268377	53
A_67_P05633188	60	5	82568062	82568121	0	_	-0.0811425	60	2	_17_32_	0.982832	28	1	_17_	1.09902	43
A_67_P05633189	60	5	82568538	82568597	0	_	0.0743267	60	1	_20_	1.07019	40	1	_20_	1.10278	40
A_67_P05633190	60	5	82568707	82568766	0	_	0.00819438	60	1	_37_	0.360326	36	1	_37_	0.38558	36
A_67_P05633198	60	5	82571396	82571455	0	_	0.0225412	60	1	_34_	0.844459	33	1	_34_	0.693922	33
A_67_P05633230	60	5	82582978	82583037	0	_	-0.067323	60	1	_54_	0.521555	53	1	_54_	0.579758	53
A_67_P05633241	60	5	82586413	82586472	0	_	0.0527121	60	2	_6_26_	0.347746	34	2	_6_26_	0.586195	34
A_67_P05633253	60	5	82590804	82590863	0	_	0.0548804	60	1	_11_	0.797662	49	1	_11_	0.791156	49
A_67_P05633254	60	5	82591138	82591197	0	_	-0.0801121	60	1	_53_	0.152986	52	1	_53_	-0.0294698	52
A_67_P05633334	60	5	82620503	82620562	0	_	0.015431	60	1	_1_	0.242678	59	1	_1_	0.350113	59
A_67_P05633345	56	5	82624073	82624128	0	_	-0.0307461	56	1	_7_	0.488329	49	2	_7_14_	0.564766	42
A_67_P05633353	60	5	82627475	82627534	0	_	0.0453672	60	1	_8_	-0.195992	52	1	_8_	-0.0321721	52
A_67_P05633377	58	5	82636333	82636390	0	_	-0.00809214	58	1	_7_	0.0156086	51	1	_7_	0.0296168	51
A_67_P05633380	60	5	82637443	82637502	0	_	-0.0336763	60	2	_10_24_	-0.312511	36	2	_10_24_	-0.193306	36
A_67_P05633385	60	5	82639238	82639297	0	_	0.0223108	60	1	_46_	0.127034	45	1	_46_	0.0806373	45
A_67_P05633391	60	5	82641226	82641285	0	_	0.0606281	60	1	_33_	0.685045	32	1	_33_	0.563533	32
A_67_P05633392	60	5	82641527	82641586	0	_	-0.0823661	60	1	_18_	0.548801	42	1	_18_	0.422938	42
A_67_P05633393	60	5	82642030	82642089	0	_	0.00134657	60	1	_3_	-0.200834	57	1	_3_	0.02499	57
A_67_P05633395	60	5	82642413	82642472	0	_	-0.0566132	60	1	_30_	0.3133	30	1	_30_	0.446763	30
A_67_P05633400	60	5	82644253	82644312	0	_	0.0962003	60	1	_52_	0.0400363	51	1	_52_	0.180222	51
A_67_P05633417	60	5	82655280	82655339	0	_	0.0364396	60	2	_12_60_	4.05061	47	2	_12_60_	4.02007	47
A_67_P05633421	60	5	82656556	82656615	0	_	0.00879533	60	1	_24_	2.4886	36	1	_24_	2.32812	36
A_67_P05633423	60	5	82657540	82657599	0	_	0.0832969	60	1	_38_	0.206398	37	1	_38_	0.304394	37
A_67_P05633455	60	5	82669135	82669194	0	_	0.108625	60	1	_48_	0.342385	47	1	_48_	0.164218	47
A_67_P05633469	60	5	82674413	82674472	0	_	0.0326902	60	1	_1_	-0.164291	59	1	_1_	-0.0430912	59
A_67_P05633475	60	5	82676778	82676837	0	_	0.0347034	60	1	_45_	-0.0391135	44	1	_45_	0.198789	44
A_67_P05633489	60	5	82682133	82682192	0	_	0.0393266	60	1	_49_	0.840444	48	1	_49_	0.0375824	48
A_67_P05633492	60	5	82683753	82683812	0	_	-0.087343	60	1	_42_	0.2592	41	1	_42_	0.50364	41
A_67_P05633584	60	5	82724724	82724783	0	_	-0.0622056	60	1	_26_	0.628982	34	1	_26_	0.532032	34
A_67_P05633588	58	5	82726353	82726410	0	_	0.203952	58	1	_43_	0.249663	42	1	_43_	0.104245	42
A_67_P05633609	56	5	82734043	82734098	0	_	-0.00727104	56	1	_7_	0.0286369	49	1	_7_	-0.050166	49
A_67_P05633610	60	5	82734283	82734342	0	_	0.0026533	60	1	_31_	0.614819	30	1	_31_	0.621347	30
A_67_P05633615	60	5	82735796	82735855	0	_	-0.0189001	60	2	_14_29_	0.963938	31	2	_14_29_	0.90591	31
A_67_P05633631	60	5	82740676	82740735	0	_	0.0679193	60	1	_52_	0.10693	51	1	_52_	-0.00411446	51
A_67_P05633636	60	5	82742733	82742792	0	_	-0.163676	60	1	_34_	0.687444	33	1	_34_	0.374367	33
A_67_P05633638	60	5	82743422	82743481	0	_	-0.0754161	60	1	_49_	0.769499	48	1	_49_	0.563191	48
A_67_P05633659	60	5	82750876	82750935	0	_	-0.00644259	60	2	_11_60_	0.328957	48	2	_11_60_	0.451975	48
A_67_P05633660	55	5	82751115	82751169	0	_	0.0259666	55	1	_29_	0.866369	28	1	_29_	0.849591	28
A_67_P05633663	60	5	82752023	82752082	0	_	0.087512	60	1	_53_	0.0945409	52	1	_53_	0.17915	52
A_67_P05633768	60	5	82798932	82798991	0	_	-0.0522725	60	1	_8_	0.331321	52	1	_8_	0.237882	52
A_67_P05633795	60	5	82809039	82809098	0	_	0.0234849	60	0	_	-0.0879487	60	1	_36_	0.928733	35
A_67_P05633803	60	5	82811745	82811804	0	_	0.0365879	60	0	_	0.0143798	60	1	_25_	0.877011	35
A_67_P05633820	51	5	82817194	82817244	0	_	0.194936	51	0	_	0.185802	51	1	_50_	0.316623	49
A_67_P05633837	60	5	82823518	82823577	0	_	-0.0411052	60	0	_	0.0630758	60	1	_54_	-0.19057	53
A_67_P05633851	60	5	82829254	82829313	0	_	-0.00955747	60	0	_	0.0128793	60	1	_18_	0.245597	42
A_67_P05633900	60	5	82846518	82846577	0	_	0.0765568	60	0	_	-0.0685288	60	1	_14_	1.43843	46
A_67_P05633913	52	5	82850898	82850949	0	_	-0.0434115	52	0	_	0.265695	52	1	_50_	-0.502294	49
A_67_P05633917	60	5	82852195	82852254	0	_	0.0556695	60	0	_	-0.126622	60	1	_51_	0.147617	50
A_67_P05633918	52	5	82852531	82852582	0	_	-0.0022191	52	0	_	0.0302569	52	2	_35_49_	0.334959	34
A_67_P05633919	60	5	82852830	82852889	0	_	-0.01224	60	0	_	-0.0308751	60	1	_58_	0.0319688	57
A_67_P05633946	60	5	82863114	82863173	0	_	0.0403058	60	0	_	-0.163568	60	1	_14_	0.101703	46
A_67_P05633960	60	5	82868230	82868289	0	_	0.296507	60	0	_	-0.203782	60	1	_53_	-0.310999	52
A_67_P05633973	60	5	82872856	82872915	0	_	-0.050918	60	0	_	-0.0600672	60	1	_50_	0.490302	49
A_67_P05633974	60	5	82873041	82873100	0	_	-0.0018832	60	0	_	-0.0345762	60	1	_22_	1.16137	38
A_67_P05634087	54	5	82920310	82920363	0	_	0.0827833	54	0	_	-0.0946643	54	1	_8_	-0.197162	46
A_67_P05634089	59	5	82921305	82921363	0	_	0.0660363	59	0	_	0.0560705	59	1	_45_	0.223097	44
A_67_P05634094	60	5	82924176	82924235	0	_	0.0738319	60	0	_	-0.0643635	60	1	_18_	1.89427	42
A_67_P05634103	49	5	82928040	82928088	0	_	-0.00681863	49	0	_	0.0106208	49	1	_44_	0.415898	43
A_67_P05634110	60	5	82939311	82939370	0	_	0.399597	60	0	_	0.0667591	60	1	_21_	1.06064	39
A_67_P05634124	60	5	82946357	82946416	0	_	-0.0106668	60	0	_	0.0163379	60	1	_27_	0.438951	33
A_67_P05634168	60	5	82969792	82969851	0	_	0.0651592	60	0	_	-0.129299	60	1	_60_	-0.181179	59
A_67_P05634183	56	5	82975991	82976046	0	_	0.0459556	56	0	_	0.0101127	56	1	_38_	-0.477272	37
A_67_P05634187	60	5	82977461	82977520	0	_	-0.0508197	60	0	_	-0.107127	60	1	_14_	1.67162	46
A_67_P05634246	60	5	83000157	83000216	0	_	0.0916989	60	0	_	-0.130878	60	1	_56_	0.0430899	55
A_67_P05634255	60	5	83006935	83006994	0	_	0.0830891	60	0	_	-0.121339	60	2	_20_59_	0.842962	38
A_67_P05634257	60	5	83007534	83007593	0	_	0.0549134	60	0	_	-0.0168921	60	1	_32_	0.355818	31
A_67_P05634259	60	5	83008386	83008445	0	_	-0.10808	60	0	_	-0.0148869	60	1	_10_	0.412748	50
A_67_P05634262	60	5	83009445	83009504	0	_	-0.0723431	60	0	_	0.117776	60	1	_16_	0.731423	44
A_67_P05634263	60	5	83009637	83009696	0	_	0.104055	60	0	_	-0.0619399	60	1	_42_	0.11751	41
A_67_P05634268	60	5	83011583	83011642	0	_	-0.0892303	60	0	_	-0.115621	60	1	_52_	-0.27005	51
A_67_P05634272	60	5	83014163	83014222	0	_	0.0491624	60	0	_	0.0542919	60	1	_56_	0.250513	55
A_67_P05634377	60	5	83065795	83065854	0	_	0.0316199	60	0	_	-0.0155842	60	1	_1_	-1.47208	59
A_67_P05634403	60	5	83081270	83081329	0	_	0.080736	60	0	_	-0.0613886	60	1	_11_	0.0053458	49
A_67_P05634406	60	5	83082541	83082600	0	_	-0.111053	60	0	_	0.0634728	60	1	_36_	-0.495357	35
A_67_P05634462	60	5	83110553	83110612	1	_50_	0.062391	49	0	_	-0.0713147	60	0	_	0.0670298	60
A_67_P05634475	60	5	83120101	83120160	0	_	0.103958	60	0	_	-0.142162	60	1	_12_	0.130108	48
A_67_P05634638	60	5	83201685	83201744	0	_	-0.0374813	60	0	_	0.0768628	60	2	_10_22_	0.95047	38
A_67_P05634644	60	5	83203702	83203761	0	_	-0.0514546	60	0	_	0.080749	60	1	_30_	1.32071	30
A_67_P05634646	60	5	83204932	83204991	0	_	0.0892225	60	0	_	-0.106878	60	1	_26_	0.796945	34
A_67_P05634655	60	5	83210749	83210808	0	_	0.0603349	60	0	_	-0.0814863	60	1	_59_	0.164273	58
A_67_P05634656	60	5	83211026	83211085	0	_	0.0690976	60	0	_	-0.043835	60	1	_28_	0.553655	32
A_67_P05634673	60	5	83220472	83220531	0	_	0.0312755	60	0	_	-0.112703	60	2	_12_45_	0.860526	32
A_67_P05634674	60	5	83220863	83220922	0	_	0.045009	60	0	_	-0.0475135	60	2	_4_38_	0.480634	33
A_67_P05634693	60	5	83230700	83230759	0	_	0.0350699	60	0	_	-0.201896	60	1	_31_	0.409745	30
A_67_P05634712	45	5	83238139	83238183	0	_	0.122419	45	0	_	0.0359932	45	1	_11_	0.14948	34
A_67_P05634721	60	5	83242453	83242512	0	_	0.0300491	60	0	_	-0.0281381	60	1	_32_	0.389612	31
A_67_P05634723	60	5	83243360	83243419	0	_	0.00536734	60	1	_29_	0.0242878	31	0	_	0.221403	60
A_67_P05634726	60	5	83244550	83244609	0	_	-0.054547	60	0	_	-0.0584794	60	1	_11_	0.220624	49
A_67_P05634781	60	5	83283784	83283843	0	_	0.0694816	60	0	_	0.0139732	60	2	_1_16_	0.755355	44
A_67_P05634787	60	5	83285901	83285960	0	_	0.0836452	60	0	_	-0.0125697	60	1	_48_	0.456569	47
A_67_P05634822	60	5	83305458	83305517	0	_	0.068706	60	0	_	-0.0575918	60	1	_37_	-0.0895313	36
A_67_P05634829	60	5	83307846	83307905	0	_	-0.0220707	60	0	_	-0.018897	60	1	_60_	0.685749	59
A_67_P05634843	60	5	83318578	83318637	0	_	0.0755071	60	0	_	0.0244216	60	1	_28_	0.26836	32
A_67_P05634845	60	5	83319257	83319316	0	_	0.00799603	60	0	_	0.00477192	60	1	_27_	-0.129924	33
A_67_P05634847	60	5	83320101	83320160	0	_	-0.00536602	60	0	_	-0.0363934	60	2	_1_43_	0.686504	41
A_67_P05634863	60	5	83327368	83327427	0	_	-0.0449533	60	0	_	0.0691708	60	1	_32_	0.850121	31
A_67_P05634866	60	5	83329468	83329527	0	_	-0.018877	60	0	_	0.0195807	60	1	_50_	0.0164558	49
A_67_P05634889	60	5	83340171	83340230	0	_	0.0570347	60	0	_	0.0418329	60	1	_58_	0.103924	57
A_67_P05634905	60	5	83360661	83360720	0	_	-0.0974651	60	0	_	0.0369704	60	1	_7_	0.201376	53
A_67_P05634912	60	5	83363504	83363563	0	_	0.046653	60	0	_	-0.0170199	60	1	_50_	0.236944	49
A_67_P05634913	60	5	83363810	83363869	0	_	0.0642756	60	0	_	0.00454817	60	1	_4_	0.0349795	56
A_67_P05634959	60	5	83390690	83390749	0	_	0.0316612	60	0	_	-0.0442833	60	1	_51_	0.551438	50
A_67_P05634961	60	5	83392421	83392480	0	_	-0.0200954	60	0	_	0.0160366	60	1	_11_	-0.187061	49
A_67_P05634969	60	5	83395514	83395573	0	_	0.00954891	60	0	_	-0.116432	60	1	_33_	0.0835837	32
A_67_P05634970	60	5	83395811	83395870	0	_	-0.0640474	60	0	_	-0.0521185	60	1	_46_	0.158866	45
A_67_P05634971	60	5	83396363	83396422	0	_	0.0288128	60	0	_	-0.137382	60	1	_48_	0.102206	47
A_67_P05634972	60	5	83396531	83396590	0	_	0.0208798	60	0	_	0.055468	60	1	_38_	0.352074	37
A_67_P05634978	60	5	83398479	83398538	0	_	0.057962	60	0	_	-0.0140304	60	1	_23_	0.625776	37
A_67_P05634983	60	5	83400552	83400611	0	_	-0.00552169	60	0	_	0.0516111	60	1	_43_	-0.0124289	42
A_67_P05634989	60	5	83402604	83402663	0	_	0.033847	60	0	_	-0.103069	60	1	_33_	0.383385	32
A_67_P05634990	60	5	83402726	83402785	0	_	-0.0520919	60	0	_	-0.0776832	60	1	_20_	0.0893	40
A_67_P05634992	60	5	83403450	83403509	0	_	-0.0229953	60	0	_	0.0381496	60	1	_25_	0.500173	35
A_67_P05635001	60	5	83406488	83406547	0	_	0.0166291	60	0	_	0.0345597	60	1	_25_	0.08457	35
A_67_P05635079	60	5	83435662	83435721	0	_	0.0486402	60	1	_58_	-0.241791	57	1	_58_	-0.253667	57
A_67_P05635082	60	5	83438003	83438062	0	_	-0.00994496	60	1	_21_	0.301668	39	1	_21_	0.104713	39
A_67_P05635085	60	5	83439126	83439185	0	_	0.0179381	60	1	_50_	0.0719208	49	1	_50_	0.135958	49
A_67_P05635115	60	5	83453585	83453644	0	_	0.0152436	60	1	_54_	0.629923	53	0	_	0.375224	60
A_67_P05635118	59	5	83454856	83454914	0	_	0.0284289	59	1	_51_	0.0190486	50	0	_	-0.0193864	59
A_67_P05635150	60	5	83469663	83469722	0	_	-0.0334005	60	1	_52_	-0.090033	51	0	_	-0.0980379	60
A_67_P05635153	60	5	83471133	83471192	0	_	0.00522547	60	1	_58_	0.149543	57	0	_	0.243242	60
A_67_P05635166	55	5	83475572	83475626	0	_	0.010778	55	1	_26_	0.397134	29	1	_26_	0.400748	29
A_67_P05635183	60	5	83481867	83481926	0	_	0.124046	60	1	_57_	0.440722	56	0	_	0.413697	60
A_67_P05635186	60	5	83484299	83484358	0	_	0.00939727	60	1	_2_	0.723724	58	0	_	0.574598	60
A_67_P05635192	60	5	83493459	83493518	0	_	0.0338962	60	1	_13_	-0.0647813	47	0	_	-0.0343624	60
A_67_P05635202	57	5	83496943	83496999	0	_	0.105901	57	1	_43_	0.413305	42	0	_	0.406263	57
A_67_P05635221	60	5	83503453	83503512	0	_	-0.0226566	60	1	_20_	0.337674	40	1	_20_	0.35878	40
A_67_P05635226	60	5	83505260	83505319	0	_	0.0343751	60	1	_25_	0.795243	35	0	_	0.809464	60
A_67_P05635229	60	5	83509730	83509789	0	_	-0.234909	60	1	_31_	0.707646	30	0	_	0.668846	60
A_67_P05635233	60	5	83511237	83511296	0	_	-0.00596216	60	1	_30_	0.124832	30	0	_	-0.0928507	60
A_67_P05635234	57	5	83511534	83511590	0	_	0.0448241	57	2	_15_45_	0.228855	29	1	_15_	-0.0760071	42
A_67_P05635235	60	5	83512037	83512096	0	_	0.0138917	60	1	_51_	0.300239	50	1	_51_	0.308468	50
A_67_P05635237	60	5	83512634	83512693	0	_	0.116587	60	1	_37_	0.664625	36	0	_	0.71708	60
A_67_P05635269	60	5	83526134	83526193	1	_45_	-0.051449	44	1	_45_	0.0586272	44	1	_45_	0.0412031	44
A_67_P05635272	60	5	83527014	83527073	0	_	0.0653028	60	1	_43_	2.01876	42	1	_43_	1.79639	42
A_67_P05635279	60	5	83529612	83529671	1	_33_	-0.0321345	32	1	_33_	0.321418	32	1	_33_	0.348987	32
A_67_P05635280	60	5	83529813	83529872	0	_	-0.0369431	60	1	_23_	0.258223	37	1	_23_	0.454744	37
A_67_P05635283	60	5	83530880	83530939	0	_	0.0479703	60	1	_10_	0.660328	50	1	_10_	0.705034	50
A_67_P05635294	60	5	83536533	83536592	0	_	-0.137956	60	2	_12_26_	0.590872	34	2	_12_26_	0.625444	34
A_67_P05635299	60	5	83538777	83538836	0	_	-0.0146841	60	1	_47_	0.324493	46	1	_47_	0.367801	46
A_67_P05635303	60	5	83541068	83541127	0	_	0.0274361	60	1	_33_	1.18145	32	0	_	1.3506	60
A_67_P05635305	60	5	83541861	83541920	0	_	0.155893	60	2	_16_23_	0.237837	37	1	_16_	0.0416077	44
A_67_P05635308	60	5	83542967	83543026	0	_	-0.0602466	60	0	_	0.395599	60	1	_6_	0.398555	54
A_67_P05635345	60	5	83556763	83556822	0	_	0.0658227	60	1	_40_	0.0481228	39	0	_	-0.0519416	60
A_67_P05635348	60	5	83559014	83559073	0	_	-0.00996267	60	1	_29_	0.21391	31	0	_	0.231004	60
A_67_P05635354	60	5	83563639	83563698	0	_	0.0477096	60	2	_15_41_	0.810491	25	0	_	1.01626	60
A_67_P05635360	60	5	83565941	83566000	0	_	0.00125513	60	1	_23_	0.481223	37	1	_23_	0.375674	37
A_67_P05635371	60	5	83572795	83572854	0	_	0.0962439	60	1	_52_	0.126484	51	1	_52_	0.163599	51
A_67_P05635376	60	5	83574621	83574680	0	_	0.0837118	60	1	_18_	0.526762	42	1	_18_	0.573089	42
A_67_P05635377	60	5	83574902	83574961	0	_	0.0347329	60	1	_17_	0.376045	43	1	_17_	0.181084	43
A_67_P05635378	60	5	83575433	83575492	0	_	-0.0580328	60	2	_42_60_	0.71375	41	2	_8_60_	0.522751	51
A_67_P05635381	60	5	83576583	83576642	0	_	0.013647	60	1	_32_	0.374795	31	1	_32_	0.321068	31
A_67_P05635382	60	5	83576715	83576774	0	_	-0.0613595	60	0	_	4.04538	60	1	_30_	3.37091	30
A_67_P05635384	60	5	83577466	83577525	0	_	0.108621	60	2	_12_56_	0.960861	43	2	_12_56_	0.559306	43
A_67_P05635420	60	5	83601253	83601312	0	_	0.0377891	60	1	_59_	0.218095	58	1	_59_	0.112775	58
A_67_P05635468	60	5	83637524	83637583	0	_	-0.0923569	60	1	_41_	0.288372	40	1	_41_	0.36083	40
A_67_P05635559	60	5	83725052	83725111	0	_	0.0103878	60	1	_44_	0.498588	43	1	_44_	0.463185	43
A_67_P05635565	60	5	83728108	83728167	0	_	-0.224709	60	1	_53_	0.628143	52	1	_53_	-0.0297024	52
A_67_P05635595	60	5	83750141	83750200	0	_	0.206268	60	1	_40_	0.936074	39	1	_40_	0.808939	39
A_67_P05635664	60	5	83786139	83786198	0	_	-0.0488562	60	1	_52_	0.646468	51	1	_52_	0.581437	51
A_67_P05635679	60	5	83792315	83792374	0	_	-0.0139039	60	1	_8_	0.135327	52	1	_8_	0.159872	52
A_67_P05635701	60	5	83800927	83800986	0	_	0.0571362	60	1	_3_	0.565218	57	1	_3_	0.542837	57
A_67_P05635727	60	5	83811026	83811085	0	_	0.00341347	60	2	_1_28_	0.516774	32	2	_1_28_	0.354459	32
A_67_P05635738	60	5	83815560	83815619	0	_	0.0201979	60	1	_59_	0.0302953	58	1	_59_	0.151152	58
A_67_P05635739	60	5	83816141	83816200	0	_	-0.153159	60	1	_15_	0.316857	45	1	_15_	0.457068	45
A_67_P05635741	60	5	83824329	83824388	0	_	0.0441577	60	1	_4_	-0.107646	56	1	_4_	-0.282912	56
A_67_P05635742	60	5	83824400	83824459	0	_	0.0427287	60	1	_45_	0.155676	44	1	_45_	0.334481	44
A_67_P05635744	60	5	83825017	83825076	0	_	-0.174248	60	1	_51_	0.328535	50	1	_51_	0.164324	50
A_67_P05635747	60	5	83826088	83826147	0	_	0.0599471	60	3	_10_18_43_	1.30705	24	2	_10_43_	1.19487	32
A_67_P05635749	60	5	83826993	83827052	0	_	-0.00144713	60	0	_	0.868728	60	1	_23_	0.908424	37
A_67_P05635750	60	5	83827250	83827309	0	_	-0.169388	60	1	_23_	0.100293	37	1	_23_	0.0612809	37
A_67_P05635751	60	5	83827796	83827855	0	_	0.0855937	60	2	_49_59_	-0.437256	48	2	_49_59_	-0.474684	48
A_67_P05635762	60	5	83832357	83832416	0	_	-0.0810434	60	1	_43_	1.13404	42	1	_43_	0.892795	42
A_67_P05635765	60	5	83833338	83833397	0	_	0.122489	60	1	_25_	0.0993781	35	0	_	-0.0663553	60
A_67_P05635766	60	5	83833758	83833817	0	_	0.00675933	60	1	_42_	0.431254	41	1	_42_	0.708587	41
A_67_P05635767	60	5	83834051	83834110	0	_	0.0320088	60	1	_50_	2.31565	49	1	_50_	2.52794	49
A_67_P05635772	60	5	83836095	83836154	0	_	-0.0387843	60	0	_	1.56876	60	1	_33_	1.76167	32
A_67_P05635773	60	5	83836260	83836319	0	_	-0.0571256	60	1	_33_	-0.24977	32	1	_33_	-0.40757	32
A_67_P05635774	60	5	83837874	83837933	0	_	0.0340028	60	1	_14_	0.56658	46	1	_14_	0.122352	46
A_67_P05635775	60	5	83838324	83838383	0	_	0.0400169	60	1	_40_	0.577232	39	1	_40_	0.475204	39
A_67_P05635776	60	5	83838649	83838708	0	_	-0.0466249	60	1	_36_	1.28308	35	0	_	1.52011	60
A_67_P05635777	60	5	83839048	83839107	0	_	0.0786928	60	2	_6_37_	0.143369	30	0	_	0.0935041	60
A_67_P05635778	60	5	83839475	83839534	0	_	-0.00503316	60	1	_46_	0.518026	45	0	_	0.417901	60
A_67_P05635779	57	5	83839722	83839778	0	_	0.00627413	57	1	_35_	0.998803	34	1	_35_	0.8741	34
A_67_P05635781	58	5	83841227	83841284	0	_	-0.0447181	58	1	_49_	-0.354145	48	0	_	-0.771225	58
A_67_P05635784	60	5	83842812	83842871	0	_	0.0278128	60	2	_4_41_	0.714322	36	0	_	0.978253	60
A_67_P05635786	60	5	83844212	83844271	0	_	-0.0795098	60	1	_4_	0.643064	56	1	_4_	0.639632	56
A_67_P05635788	60	5	83844891	83844950	0	_	0.0750737	60	1	_46_	0.234163	45	0	_	0.384101	60
A_67_P05635789	60	5	83845217	83845276	0	_	0.0978843	60	1	_7_	2.29737	53	0	_	2.4733	60
A_67_P05635792	60	5	83853453	83853512	0	_	0.0129057	60	1	_39_	0.841645	38	0	_	0.761111	60
A_67_P05635794	60	5	83854528	83854587	0	_	0.0194009	60	1	_32_	0.445069	31	0	_	0.634737	60
A_67_P05635795	60	5	83854757	83854816	0	_	0.0201254	60	2	_10_23_	0.690669	37	1	_10_	0.751514	50
A_67_P05635797	60	5	83855485	83855544	0	_	0.0393946	60	1	_43_	0.0167012	42	0	_	0.267461	60
A_67_P05635801	60	5	83858974	83859033	0	_	-0.037336	60	1	_59_	-0.0926319	58	1	_59_	-0.117294	58
A_67_P05635806	60	5	83865228	83865287	0	_	0.0557261	60	1	_9_	0.437068	51	0	_	0.22802	60
A_67_P05635816	60	5	83868755	83868814	0	_	0.00263775	60	2	_5_35_	0.88775	29	2	_5_35_	1.05811	29
A_67_P05635817	60	5	83868949	83869008	0	_	0.0258476	60	1	_19_	0.536694	41	1	_19_	0.576212	41
A_67_P05635821	60	5	83870176	83870235	0	_	0.0125496	60	1	_52_	0.402793	51	1	_34_	0.677359	33
A_67_P05635822	60	5	83870579	83870638	0	_	-0.0330436	60	1	_46_	0.0613402	45	1	_46_	0.221417	45
A_67_P05635825	60	5	83872289	83872348	0	_	0.01294	60	1	_47_	0.90249	46	1	_47_	0.604232	46
A_67_P05635826	60	5	83872889	83872948	0	_	0.000667085	60	0	_	1.1703	60	1	_32_	1.39059	31
A_67_P05635827	60	5	83873153	83873212	0	_	-0.12412	60	1	_25_	-0.590767	35	1	_25_	-0.338288	35
A_67_P05635830	60	5	83875656	83875715	0	_	-0.0648049	60	1	_34_	0.70561	33	1	_34_	0.00108838	33
A_67_P05635831	60	5	83876419	83876478	0	_	0.011113	60	0	_	0.5094	60	1	_48_	0.739453	47
A_67_P05635832	60	5	83876686	83876745	0	_	0.0426318	60	1	_37_	0.643825	36	1	_37_	0.495034	36
A_67_P05635833	60	5	83877269	83877328	0	_	0.0137543	60	1	_52_	-0.0085227	51	1	_52_	0.0687824	51
A_67_P05635839	60	5	83880454	83880513	0	_	-0.0299761	60	1	_45_	0.227208	44	1	_45_	-0.0157209	44
A_67_P05635842	60	5	83881641	83881700	0	_	0.0574208	60	1	_4_	0.0414724	56	1	_4_	-0.00649444	56
A_67_P05635843	60	5	83881977	83882036	0	_	-0.016461	60	1	_54_	-0.339793	53	1	_54_	-0.316834	53
A_67_P05635844	60	5	83882379	83882438	0	_	0.00338644	60	2	_2_30_	0.445513	30	2	_2_30_	0.417532	30
A_67_P05635847	60	5	83883682	83883741	0	_	0.0832421	60	2	_8_40_	1.47206	31	3	_8_24_40_	1.69336	20
A_67_P05635849	60	5	83884821	83884880	0	_	0.171653	60	1	_46_	0.38279	45	1	_46_	0.495146	45
A_67_P05635851	60	5	83885497	83885556	0	_	0.0818678	60	2	_8_39_	1.16253	30	2	_8_39_	1.03185	30
A_67_P05635853	60	5	83886266	83886325	0	_	-0.0647072	60	1	_16_	-0.155698	44	1	_16_	-0.351292	44
A_67_P05635878	56	5	83899689	83899744	0	_	0.0466479	56	1	_27_	1.12794	29	0	_	1.07225	56
A_67_P05635889	60	5	83910440	83910499	0	_	0.124866	60	1	_35_	0.473555	34	1	_35_	0.497373	34
A_67_P05635895	60	5	83913113	83913172	0	_	-0.00858041	60	1	_23_	0.556296	37	1	_23_	0.888419	37
A_67_P05635899	60	5	83914539	83914598	0	_	-0.00522177	60	1	_2_	-0.0848645	58	1	_2_	-0.20415	58
A_67_P05635927	60	5	83931437	83931496	0	_	0.0828926	60	2	_11_29_	1.40969	31	2	_11_29_	1.43667	31
A_67_P05635949	60	5	83948393	83948452	0	_	0.0297685	60	1	_36_	0.395106	35	1	_36_	0.611153	35
A_67_P05635953	60	5	83949810	83949869	0	_	0.0914165	60	1	_44_	0.119827	43	1	_44_	-0.0326818	43
A_67_P05635984	59	5	83973986	83974044	0	_	0.0584836	59	1	_55_	0.082988	54	0	_	-0.0116123	59
A_67_P05635987	60	5	83975003	83975062	0	_	0.0757895	60	1	_6_	0.243932	54	0	_	0.594341	60
A_67_P05635994	60	5	83978001	83978060	0	_	-0.0182365	60	1	_12_	0.13967	48	0	_	0.210485	60
A_67_P05635995	60	5	83978236	83978295	0	_	-0.0972417	60	1	_11_	0.100243	49	0	_	0.211293	60
A_67_P05636005	60	5	83991225	83991284	0	_	-0.0384946	60	1	_40_	0.0459202	39	0	_	0.174919	60
A_67_P05636013	60	5	83994130	83994189	0	_	0.00551188	60	1	_59_	0.133063	58	0	_	0.0143455	60
A_67_P05636015	60	5	83998354	83998413	0	_	0.0390996	60	1	_54_	0.250917	53	0	_	0.244932	60
A_67_P05636047	60	5	84013700	84013759	0	_	0.328391	60	1	_15_	0.686814	45	0	_	0.243238	60
A_67_P05636095	60	5	84034085	84034144	0	_	0.00942817	60	1	_34_	0.448115	33	1	_34_	0.443644	33
A_67_P05636121	60	5	84045182	84045241	0	_	0.0233405	60	1	_30_	0.576395	30	1	_30_	0.737865	30
A_67_P05636143	60	5	84062388	84062447	0	_	0.0209452	60	1	_36_	1.05767	35	2	_20_36_	0.874157	24
A_67_P05636157	60	5	84069773	84069832	0	_	-0.00160289	60	1	_57_	-0.272277	56	1	_57_	-0.493719	56
A_67_P05636169	60	5	84073791	84073850	0	_	-0.0105574	60	1	_39_	0.339316	38	1	_39_	0.398335	38
A_67_P05636179	60	5	84077570	84077629	0	_	-0.0456533	60	1	_23_	0.0403958	37	1	_23_	-0.0154303	37
A_67_P05636183	60	5	84079540	84079599	0	_	-0.0726172	60	1	_48_	0.0451697	47	1	_48_	0.0857975	47
A_67_P05636191	60	5	84082519	84082578	0	_	0.183323	60	1	_14_	-0.137946	46	1	_14_	-0.308718	46
A_67_P05636214	60	5	84094014	84094073	0	_	-0.0423111	60	1	_9_	0.343598	51	1	_9_	0.382302	51
A_67_P05636218	60	5	84095218	84095277	0	_	0.0280366	60	1	_19_	0.139659	41	1	_19_	-0.0769075	41
A_67_P05636227	60	5	84107421	84107480	0	_	-0.0762928	60	1	_2_	0.926671	58	1	_2_	0.921742	58
A_67_P05636238	60	5	84112200	84112259	0	_	0.0289843	60	1	_37_	0.764983	36	1	_37_	0.694008	36
A_67_P05636256	60	5	84120849	84120908	0	_	0.0169018	60	1	_20_	2.14608	40	0	_	3.46256	60
A_67_P05636261	60	5	84122904	84122963	0	_	-0.051089	60	1	_25_	0.546394	35	0	_	0.502554	60
A_67_P05636469	60	5	84255324	84255383	0	_	0.0358218	60	1	_9_	0.0527878	51	1	_9_	0.182753	51
A_67_P05636733	60	5	84375880	84375939	0	_	-0.0488779	60	1	_51_	0.0415729	50	1	_51_	0.0101887	50
A_67_P05637355	60	5	84703438	84703497	0	_	0.0391495	60	1	_8_	0.128474	52	1	_8_	0.169266	52
A_67_P05637651	60	5	84866231	84866290	0	_	0.0669694	60	1	_3_	0.11176	57	1	_3_	0.264905	57
A_67_P05637755	60	5	84917724	84917783	0	_	0.0234849	60	1	_38_	0.854406	37	1	_38_	0.943798	37
A_67_P05637756	60	5	84918293	84918352	0	_	0.04119	60	1	_26_	0.366239	34	1	_26_	0.284644	34
A_67_P05637811	60	5	84945107	84945166	0	_	-0.0839161	60	1	_26_	0.552331	34	1	_26_	0.502882	34
A_67_P05637819	60	5	84947935	84947994	0	_	0.115845	60	1	_55_	0.311533	54	1	_55_	0.450873	54
A_67_P05637827	60	5	84950617	84950676	0	_	0.00113904	60	1	_12_	0.360011	48	1	_12_	0.393391	48
A_67_P05637830	60	5	84953342	84953401	0	_	0.117322	60	1	_10_	-0.0760358	50	1	_10_	0.0148175	50
A_67_P05637844	49	5	84964054	84964102	0	_	-0.0582694	49	0	_	0.0896177	49	1	_45_	-0.0584754	44
A_67_P05637944	60	5	85011372	85011431	0	_	-0.116788	60	1	_19_	0.178871	41	1	_19_	0.0386406	41
A_67_P05638027	60	5	85062207	85062266	1	_47_	0.0628087	46	0	_	-0.1058	60	0	_	0.122268	60
A_67_P05638090	60	5	85101216	85101275	0	_	0.0893453	60	1	_16_	0.0918986	44	1	_16_	0.275084	44
A_67_P05638108	60	5	85108255	85108314	0	_	-0.340061	60	1	_34_	-0.0119294	33	1	_34_	-0.117501	33
A_67_P05638190	60	5	85140336	85140395	0	_	-0.0328582	60	1	_18_	0.451936	42	1	_18_	0.604042	42
A_67_P05638196	60	5	85142070	85142129	0	_	-0.0953885	60	1	_41_	0.388851	40	1	_41_	0.111721	40
A_67_P05638197	60	5	85142407	85142466	0	_	0.073294	60	1	_57_	0.594392	56	0	_	0.796325	60
A_67_P05638204	52	5	85145772	85145823	0	_	0.0594235	52	1	_13_	0.174593	39	1	_13_	0.0716157	39
A_67_P05638215	60	5	85151298	85151357	0	_	-0.0288675	60	1	_35_	1.65418	34	0	_	1.45989	60
A_67_P05638216	60	5	85151578	85151637	0	_	-0.0377188	60	1	_59_	1.1383	58	1	_59_	0.634781	58
A_67_P05638231	60	5	85156738	85156797	0	_	0.0447533	60	1	_17_	0.541854	43	0	_	0.673823	60
A_67_P05638288	60	5	85180513	85180572	0	_	-0.0274907	60	1	_57_	-0.136046	56	1	_57_	-0.152706	56
A_67_P05638291	60	5	85181339	85181398	0	_	0.135906	60	1	_52_	-0.111161	51	1	_52_	-0.0728972	51
A_67_P05638304	60	5	85185700	85185759	0	_	0.000894696	60	1	_16_	0.227371	44	1	_16_	0.123674	44
A_67_P05638311	60	5	85188204	85188263	0	_	0.16953	60	2	_29_43_	0.459173	28	2	_29_43_	0.798186	28
A_67_P05638313	60	5	85189043	85189102	0	_	0.115709	60	1	_12_	-0.323629	48	1	_12_	-0.140254	48
A_67_P05638330	60	5	85195633	85195692	0	_	-0.045229	60	1	_15_	0.137645	45	1	_15_	0.218604	45
A_67_P05638331	60	5	85196059	85196118	0	_	0.0932384	60	2	_18_41_	1.02961	22	2	_18_41_	1.15064	22
A_67_P05638332	60	5	85196337	85196396	0	_	0.0446432	60	1	_33_	0.770443	32	1	_33_	0.93176	32
A_67_P05638350	53	5	85199747	85199799	0	_	-0.095552	53	1	_9_	-0.0279436	44	1	_9_	-0.0598818	44
A_67_P05638353	60	5	85200576	85200635	0	_	0.058667	60	1	_36_	0.0178439	35	1	_36_	0.166677	35
A_67_P05638355	60	5	85201477	85201536	0	_	0.0777638	60	1	_50_	0.431841	49	1	_50_	0.567778	49
A_67_P05638368	60	5	85207649	85207708	0	_	0.0390808	60	1	_32_	0.536166	31	1	_32_	0.478312	31
A_67_P05638379	60	5	85211911	85211970	0	_	-0.0523364	60	1	_30_	0.154365	30	1	_30_	0.0798887	30
A_67_P05638383	60	5	85213297	85213356	0	_	0.123936	60	1	_18_	0.715391	42	1	_18_	0.930545	42
A_67_P05638387	60	5	85215723	85215782	0	_	0.0299402	60	1	_34_	1.14368	33	1	_34_	1.03001	33
A_67_P05638389	60	5	85216248	85216307	0	_	-0.0865923	60	1	_58_	0.184949	57	1	_58_	0.246885	57
A_67_P05638458	60	5	85242107	85242166	0	_	-0.0335287	60	1	_51_	0.56815	50	1	_51_	0.249452	50
A_67_P05638463	60	5	85243866	85243925	0	_	0.0806364	60	1	_33_	0.542302	32	1	_33_	0.442147	32
A_67_P05638535	60	5	85275311	85275370	0	_	-0.0240144	60	1	_46_	0.432886	45	1	_46_	0.623688	45
A_67_P05638538	60	5	85276279	85276338	0	_	0.0285869	60	1	_17_	0.0795843	43	1	_17_	0.215401	43
A_67_P05638582	60	5	85294717	85294776	0	_	0.134569	60	1	_9_	-0.101128	51	1	_9_	-0.251499	51
A_67_P05638593	60	5	85302773	85302832	0	_	-0.0541296	60	1	_27_	0.585787	33	1	_27_	0.424567	33
A_67_P05638598	60	5	85304473	85304532	0	_	0.00160229	60	2	_21_57_	0.552868	35	2	_21_57_	0.478672	35
A_67_P05638604	60	5	85306876	85306935	0	_	0.0237843	60	1	_27_	0.437548	33	1	_27_	0.494784	33
A_67_P05638612	60	5	85309102	85309161	0	_	-0.0248156	60	1	_35_	0.460209	34	1	_35_	0.564993	34
A_67_P05638630	60	5	85314759	85314818	0	_	-0.0303861	60	1	_36_	0.577461	35	1	_36_	0.433923	35
A_67_P05638632	60	5	85315670	85315729	0	_	0.0349666	60	1	_35_	-0.0791067	34	1	_35_	0.0056368	34
A_67_P05638634	60	5	85316283	85316342	0	_	-0.0359878	60	1	_45_	0.306425	44	1	_45_	0.116247	44
A_67_P05638636	60	5	85317000	85317059	0	_	0.0453216	60	1	_48_	0.431733	47	1	_48_	0.424847	47
A_67_P05638937	60	5	85437718	85437777	0	_	-0.0292576	60	1	_30_	0.699453	30	1	_30_	0.613494	30
A_67_P05639284	60	5	85612433	85612492	0	_	-0.867959	60	1	_8_	0.0516713	52	1	_8_	0.10535	52
A_67_P05639293	60	5	85615830	85615889	0	_	-0.900107	60	1	_19_	0.486037	41	1	_19_	0.651238	41
A_67_P05639295	60	5	85617169	85617228	0	_	-0.969555	60	1	_31_	0.0357853	30	1	_31_	0.341095	30
A_67_P05639296	60	5	85617656	85617715	0	_	-0.979278	60	1	_15_	0.0438003	45	1	_15_	0.402687	45
A_67_P05639298	60	5	85623860	85623919	0	_	-0.916609	60	1	_35_	0.219247	34	1	_35_	0.499467	34
A_67_P05639299	60	5	85624066	85624125	0	_	-0.865394	60	1	_33_	0.605411	32	1	_33_	0.660035	32
A_67_P05639302	60	5	85625003	85625062	0	_	-0.882559	60	1	_47_	0.508059	46	1	_47_	0.326134	46
A_67_P05639307	60	5	85626737	85626796	0	_	-0.906696	60	2	_4_33_	0.842494	28	2	_4_33_	0.852842	28
A_67_P05639324	60	5	85634435	85634494	0	_	-0.0726835	60	0	_	-0.131571	60	1	_40_	-0.103149	39
A_67_P05639328	60	5	85636152	85636211	0	_	0.0166059	60	1	_16_	0.361743	44	1	_16_	0.366655	44
A_67_P05639330	60	5	85637502	85637561	0	_	0.140158	60	1	_49_	0.219372	48	1	_49_	0.245556	48
A_67_P05639358	60	5	85653108	85653167	0	_	0.0536153	60	1	_8_	0.290058	52	1	_8_	0.355297	52
A_67_P05639363	60	5	85659209	85659268	0	_	-0.0110138	60	1	_50_	0.378106	49	1	_50_	0.470492	49
A_67_P05639368	60	5	85661091	85661150	0	_	0.179919	60	1	_30_	0.589964	30	1	_30_	0.691579	30
A_67_P05639373	60	5	85663100	85663159	0	_	0.106762	60	1	_55_	0.280919	54	1	_55_	0.445212	54
A_67_P05639375	60	5	85665921	85665980	0	_	0.0289114	60	1	_52_	0.317613	51	1	_52_	0.399263	51
A_67_P05639383	60	5	85668721	85668780	0	_	-0.0243761	60	2	_8_25_	0.747472	35	2	_8_25_	0.776343	35
A_67_P05639389	60	5	85670636	85670695	0	_	0.0789851	60	1	_59_	0.154719	58	1	_59_	0.0132371	58
A_67_P05639390	60	5	85671030	85671089	0	_	-0.0503834	60	1	_38_	-0.031086	37	1	_38_	-0.0440422	37
A_67_P05639474	60	5	85713417	85713476	0	_	0.0879551	60	1	_19_	0.230693	41	1	_19_	0.125229	41
A_67_P05639481	60	5	85715949	85716008	0	_	-0.0368381	60	1	_29_	0.37061	31	1	_29_	0.419177	31
A_67_P05639485	59	5	85717266	85717324	0	_	0.0219027	59	1	_59_	-0.0306292	58	1	_59_	-0.106601	58
A_67_P05639494	53	5	85722890	85722942	0	_	0.00118219	53	1	_12_	0.0199411	41	1	_12_	0.397943	41
A_67_P05639501	60	5	85725367	85725426	0	_	0.00356236	60	1	_18_	0.0533025	42	1	_18_	0.191163	42
A_67_P05639502	60	5	85725902	85725961	0	_	-0.0498021	60	1	_31_	0.634764	30	1	_31_	0.670808	30
A_67_P05639504	60	5	85726686	85726745	0	_	0.010495	60	1	_19_	0.0746128	41	1	_19_	0.0772557	41
A_67_P05639506	60	5	85727329	85727388	0	_	-0.104249	60	1	_54_	0.169628	53	1	_54_	-0.00167415	53
A_67_P05639507	60	5	85727702	85727761	0	_	0.0460626	60	1	_8_	0.362396	52	1	_8_	0.535582	52
A_67_P05639587	60	5	85764444	85764503	0	_	-0.0105387	60	1	_57_	-0.35861	56	0	_	0.0189696	60
A_67_P05639616	60	5	85781934	85781993	0	_	0.0689463	60	1	_25_	0.158572	35	0	_	-0.125228	60
A_67_P05639619	60	5	85783172	85783231	0	_	-0.130561	60	1	_56_	-0.456156	55	0	_	-0.0020189	60
A_67_P05639723	60	5	85853796	85853855	0	_	-0.0041864	60	1	_28_	1.05328	32	0	_	0.0077437	60
A_67_P05639752	60	5	85869281	85869340	0	_	-0.0129949	60	0	_	-0.155446	60	1	_60_	0.0112191	59
A_67_P05640000	60	5	86008129	86008188	0	_	-0.0655185	60	1	_11_	0.386986	49	0	_	-0.0573064	60
A_67_P05640066	60	5	86056704	86056763	0	_	0.0344499	60	0	_	0.0160606	60	1	_8_	0.0763859	52
A_67_P05640140	60	5	86093218	86093277	0	_	0.0207188	60	1	_41_	0.457736	40	1	_41_	0.662369	40
A_67_P05640363	60	5	86226274	86226333	0	_	0.0530558	60	0	_	0.0388736	60	1	_33_	-0.0950425	32
A_67_P05640375	60	5	86233030	86233089	0	_	0.0262565	60	1	_20_	0.22317	40	1	_20_	0.28604	40
A_67_P05640466	60	5	86277327	86277386	0	_	0.0252921	60	1	_12_	1.12787	48	0	_	0.000710234	60
A_67_P05640493	60	5	86290124	86290183	0	_	0.0135725	60	1	_27_	0.99787	33	0	_	0.0489745	60
A_67_P05640588	60	5	86345691	86345750	2	_51_57_	0.0580737	50	2	_51_57_	-0.0315963	50	1	_57_	-0.28942	56
A_67_P05640591	60	5	86346563	86346622	0	_	0.0976453	60	0	_	0.111123	60	1	_49_	-0.0364157	48
A_67_P05640770	60	5	86441102	86441161	0	_	0.00364574	60	0	_	-0.024232	60	1	_37_	0.447417	36
A_67_P05640771	60	5	86441617	86441676	0	_	-0.125066	60	0	_	0.0246468	60	1	_31_	0.801747	30
A_67_P05641100	60	5	86652749	86652808	0	_	-0.0437301	60	1	_8_	0.0558998	52	0	_	-0.0736158	60
A_67_P05641360	60	5	86776678	86776737	0	_	0.00159578	60	0	_	0.0400046	60	1	_10_	0.349142	50
A_67_P05641447	60	5	86818364	86818423	0	_	-0.0384457	60	0	_	-0.0978099	60	1	_35_	0.454488	34
A_67_P05641504	60	5	86838977	86839036	0	_	0.0153363	60	1	_9_	0.0251268	51	1	_9_	0.195509	51
A_67_P05641507	60	5	86840157	86840216	0	_	0.00549319	60	1	_35_	0.388024	34	1	_35_	0.47726	34
A_67_P05641525	60	5	86847771	86847830	0	_	-0.129672	60	1	_1_	0.0327506	59	1	_1_	0.193482	59
A_67_P05641552	60	5	86859150	86859209	0	_	0.0644772	60	1	_7_	0.858051	53	1	_7_	0.860631	53
A_67_P05641577	59	5	86870847	86870905	0	_	-0.0591323	59	1	_18_	0.0155946	41	0	_	0.0234123	59
A_67_P05641579	60	5	86871636	86871695	0	_	0.111979	60	1	_52_	0.236123	51	0	_	-0.068629	60
A_67_P05641589	60	5	86875641	86875700	0	_	-0.10249	60	1	_19_	0.476142	41	0	_	0.736281	60
A_67_P05641614	60	5	86885298	86885357	0	_	0.159616	60	1	_56_	0.276905	55	0	_	0.0552476	60
A_67_P05641628	54	5	86893209	86893262	0	_	-0.0202533	54	1	_5_	-0.014659	49	0	_	-0.0537152	54
A_67_P05641631	60	5	86894020	86894079	0	_	-0.00496062	60	1	_40_	0.242361	39	1	_40_	0.185631	39
A_67_P05641656	60	5	86909552	86909611	0	_	0.0432577	60	1	_14_	0.600951	46	1	_14_	0.487111	46
A_67_P05641660	60	5	86910693	86910752	0	_	0.00697261	60	1	_50_	-0.233123	49	1	_50_	-0.271947	49
A_67_P05641723	60	5	86950221	86950280	0	_	-0.0409006	60	1	_9_	-0.219353	51	0	_	-0.088757	60
A_67_P05641741	59	5	86964997	86965055	0	_	-0.0335978	59	1	_5_	0.449268	54	1	_5_	0.411911	54
A_67_P05641789	60	5	86986819	86986878	0	_	-0.0407502	60	1	_16_	0.460631	44	1	_16_	0.510648	44
A_67_P05641826	60	5	87001408	87001467	0	_	-0.0184778	60	1	_30_	0.332185	30	1	_30_	0.45506	30
A_67_P05641831	60	5	87005036	87005095	0	_	0.00100606	60	1	_25_	0.149807	35	1	_25_	0.201772	35
A_67_P05642042	60	5	87111795	87111854	0	_	0.00550349	60	1	_58_	0.347242	57	1	_58_	0.461125	57
A_67_P05642050	60	5	87115924	87115983	0	_	-0.0235494	60	1	_4_	0.135156	56	1	_4_	0.501869	56
A_67_P05642054	60	5	87117004	87117063	0	_	-0.075037	60	1	_57_	-0.0334207	56	0	_	-0.0361562	60
A_67_P05642068	54	5	87122096	87122149	0	_	-0.0764661	54	1	_38_	0.316953	37	1	_38_	0.278818	37
A_67_P05642093	60	5	87133921	87133980	0	_	0.0577624	60	1	_15_	1.07146	45	1	_15_	1.30458	45
A_67_P05642097	60	5	87136334	87136393	0	_	-0.00287142	60	1	_22_	0.35735	38	1	_22_	0.545209	38
A_67_P05642105	47	5	87140122	87140168	0	_	-0.644152	47	1	_33_	0.000370556	32	1	_33_	-0.138102	32
A_67_P05642112	60	5	87142630	87142689	0	_	-0.0535071	60	1	_59_	-0.142143	58	1	_59_	-0.242129	58
A_67_P05642119	46	5	87145051	87145096	0	_	-0.0640558	46	1	_38_	0.696381	37	1	_38_	0.258146	37
A_67_P05642126	60	5	87146879	87146938	0	_	-0.254693	60	1	_43_	0.918448	42	1	_43_	0.899111	42
A_67_P05642129	60	5	87148237	87148296	0	_	-0.0739392	60	1	_26_	0.912802	34	0	_	0.840199	60
A_67_P05642157	60	5	87157289	87157348	0	_	-0.0817098	60	1	_15_	-0.0901705	45	1	_15_	-0.00272894	45
A_67_P05642197	56	5	87171813	87171868	0	_	-0.150904	56	1	_47_	-0.161729	46	1	_47_	-0.092167	46
A_67_P05642201	60	5	87174970	87175029	0	_	-0.0314436	60	1	_59_	0.613384	58	1	_59_	0.65511	58
A_67_P05642204	56	5	87175980	87176035	0	_	-0.0613415	56	1	_53_	0.122875	52	1	_53_	0.119181	52
A_67_P05642217	58	5	87181336	87181393	0	_	-0.13644	58	1	_8_	0.851319	50	1	_8_	0.905539	50
A_67_P05642221	60	5	87183147	87183206	0	_	-0.0249131	60	1	_45_	0.473843	44	1	_45_	0.538806	44
A_67_P05642222	49	5	87183681	87183729	0	_	-0.174647	49	1	_4_	-0.0533835	45	1	_4_	-0.0212306	45
A_67_P05642226	60	5	87185443	87185502	0	_	-0.0674869	60	1	_35_	0.439233	34	1	_35_	0.346521	34
A_67_P05642234	60	5	87187559	87187618	0	_	-0.00379033	60	1	_17_	0.505572	43	1	_17_	0.432728	43
A_67_P05642238	60	5	87188883	87188942	0	_	0.0676139	60	2	_25_42_	1.23398	24	2	_25_42_	1.02838	24
A_67_P05642244	60	5	87192651	87192710	0	_	-0.000744519	60	1	_24_	-0.241814	36	1	_24_	-0.00545514	36
A_67_P05642245	45	5	87192920	87192964	0	_	-0.0412724	45	1	_28_	2.63836	27	1	_28_	2.5939	27
A_67_P05642247	60	5	87193948	87194007	0	_	-0.0429222	60	1	_51_	0.416779	50	1	_51_	0.437083	50
A_67_P05642248	60	5	87194245	87194304	0	_	-0.0330635	60	1	_4_	0.136936	56	1	_4_	0.0776023	56
A_67_P05642252	60	5	87195230	87195289	0	_	-0.0849664	60	1	_39_	0.338029	38	1	_39_	0.325695	38
A_67_P05642253	60	5	87195771	87195830	0	_	-0.0645766	60	2	_30_56_	0.0248212	29	2	_30_56_	0.108992	29
A_67_P05642256	58	5	87196630	87196687	0	_	-0.0519999	58	1	_5_	-0.207536	53	1	_5_	-0.239979	53
A_67_P05642258	55	5	87197010	87197064	0	_	-0.0699474	55	1	_6_	0.407897	49	1	_6_	0.324815	49
A_67_P05642263	60	5	87198819	87198878	0	_	-0.125406	60	1	_1_	0.286701	59	1	_1_	0.445327	59
A_67_P05642277	60	5	87202705	87202764	0	_	-0.136807	60	1	_53_	0.381319	52	1	_53_	0.25895	52
A_67_P05642292	60	5	87206864	87206923	0	_	0.0232352	60	1	_22_	0.526691	38	1	_22_	0.566388	38
A_67_P05642296	60	5	87207380	87207439	0	_	-0.12053	60	1	_39_	-0.00801351	38	1	_39_	-0.0350159	38
A_67_P05642300	60	5	87208961	87209020	0	_	-0.0581948	60	1	_30_	1.12558	30	1	_30_	1.24038	30
A_67_P05642339	60	5	87219703	87219762	0	_	-0.0773875	60	1	_42_	0.10699	41	1	_42_	0.0960571	41
A_67_P05642341	56	5	87220516	87220571	0	_	-0.061705	56	1	_39_	0.0746327	38	1	_39_	0.229871	38
A_67_P05642373	60	5	87229234	87229293	0	_	-0.104869	60	1	_50_	0.251979	49	1	_50_	0.192079	49
A_67_P05642377	55	5	87231402	87231456	0	_	-0.119621	55	1	_18_	0.0566388	37	1	_18_	-0.310073	37
A_67_P05642378	56	5	87231544	87231599	0	_	0.20962	56	1	_6_	0.129714	50	1	_6_	0.450394	50
A_67_P05642395	60	5	87236726	87236785	0	_	-0.110614	60	1	_33_	-0.0868276	32	1	_33_	-0.200376	32
A_67_P05642412	60	5	87244291	87244350	0	_	-0.187519	60	1	_7_	0.0900505	53	1	_7_	0.0765859	53
A_67_P05642474	60	5	87267285	87267344	0	_	-0.0636908	60	1	_10_	-0.000689042	50	1	_10_	0.0186841	50
A_67_P05642477	60	5	87268568	87268627	0	_	-0.0888123	60	1	_12_	0.455741	48	1	_12_	0.385292	48
A_67_P05642482	60	5	87270454	87270513	0	_	-0.0375096	60	1	_4_	0.08008	56	1	_4_	0.0650918	56
A_67_P05642493	60	5	87274434	87274493	0	_	-0.014755	60	1	_18_	0.236064	42	1	_18_	0.275839	42
A_67_P05642498	60	5	87284941	87285000	0	_	0.00505902	60	1	_8_	0.447056	52	1	_8_	0.401218	52
A_67_P05642500	60	5	87285908	87285967	0	_	-0.059428	60	0	_	-0.08764	60	1	_55_	-0.0108497	54
A_67_P05642512	60	5	87301008	87301067	0	_	-0.0694016	60	1	_33_	0.0623642	32	1	_33_	0.0788507	32
A_67_P05642514	60	5	87301621	87301680	0	_	-0.0413393	60	1	_8_	0.180538	52	1	_8_	0.069863	52
A_67_P05642516	60	5	87302295	87302354	0	_	0.0158989	60	1	_6_	-0.0849471	54	1	_6_	0.140568	54
A_67_P05642532	60	5	87308719	87308778	0	_	-0.25783	60	1	_50_	0.393021	49	1	_50_	0.0916325	49
A_67_P05642563	60	5	87318823	87318882	0	_	0.133204	60	1	_14_	0.2234	46	1	_14_	0.161915	46
A_67_P05642566	52	5	87320011	87320062	0	_	-0.0223175	52	1	_9_	0.269486	43	1	_9_	0.227411	43
A_67_P05642569	60	5	87320912	87320971	0	_	0.0349763	60	1	_24_	0.525734	36	1	_24_	0.55375	36
A_67_P05642580	60	5	87326102	87326161	0	_	-0.127763	60	1	_25_	0.0204414	35	1	_25_	-0.0640006	35
A_67_P05642591	60	5	87329851	87329910	0	_	-0.0833395	60	1	_58_	0.134643	57	1	_58_	0.0760488	57
A_67_P05642597	60	5	87331789	87331848	0	_	0.0234541	60	1	_54_	0.265408	53	1	_54_	0.301493	53
A_67_P05642614	60	5	87343342	87343401	0	_	-0.0276399	60	1	_15_	0.227255	45	1	_15_	0.16452	45
A_67_P05642616	58	5	87343896	87343953	0	_	-0.130534	58	1	_42_	-0.0126794	41	1	_42_	0.0497141	41
A_67_P05642653	60	5	87359861	87359920	0	_	-0.0241987	60	0	_	-0.0757642	60	1	_31_	0.497088	30
A_67_P05642661	59	5	87363193	87363251	0	_	-0.0897036	59	2	_6_24_	0.371772	35	2	_6_24_	0.363545	35
A_67_P05642667	60	5	87364969	87365028	0	_	0.0381204	60	1	_54_	-0.19105	53	1	_54_	-0.197692	53
A_67_P05642669	60	5	87365809	87365868	0	_	-0.0957704	60	1	_48_	-0.313512	47	1	_48_	-0.174347	47
A_67_P05642673	60	5	87373287	87373346	0	_	-0.176363	60	2	_3_53_	-0.771938	49	2	_3_53_	-0.640435	49
A_67_P05642675	60	5	87374784	87374843	0	_	0.00300148	60	1	_20_	0.0945341	40	1	_20_	-0.198074	40
A_67_P05642679	60	5	87375880	87375939	0	_	-0.0318314	60	3	_6_26_52_	1.52192	25	3	_6_26_52_	1.19469	25
A_67_P05642680	60	5	87376218	87376277	0	_	-0.144266	60	1	_48_	0.726549	47	1	_48_	0.73896	47
A_67_P05642695	60	5	87380987	87381046	0	_	-0.0568862	60	1	_3_	-0.0779438	57	0	_	0.108263	60
A_67_P05642724	60	5	87401618	87401677	0	_	0.0618113	60	1	_53_	0.086552	52	0	_	-0.0525277	60
A_67_P05642734	60	5	87404830	87404889	0	_	-0.0488634	60	1	_59_	0.152613	58	0	_	0.0306171	60
A_67_P05642735	60	5	87405284	87405343	0	_	-0.0434996	60	1	_3_	-1.05186	57	0	_	0.153515	60
A_67_P05642766	60	5	87414161	87414220	0	_	0.154973	60	1	_29_	0.93323	31	0	_	-0.0236752	60
A_67_P05642767	60	5	87414390	87414449	0	_	-0.106555	60	1	_13_	-0.026183	47	0	_	-0.187753	60
A_67_P05642770	60	5	87415536	87415595	0	_	-0.131427	60	1	_22_	0.675425	38	0	_	-0.0315365	60
A_67_P05642772	57	5	87416210	87416266	0	_	0.0449205	57	1	_25_	3.34056	32	0	_	0.244652	57
A_67_P05642777	60	5	87419255	87419314	0	_	-0.0352784	60	1	_45_	0.204848	44	0	_	0.051782	60
A_67_P05642791	60	5	87424451	87424510	0	_	-0.0676524	60	1	_4_	0.237188	56	0	_	-0.0913884	60
A_67_P05642793	60	5	87425260	87425319	0	_	-0.0343323	60	2	_22_42_	0.164838	21	0	_	-0.0943487	60
A_67_P05642796	60	5	87426357	87426416	0	_	0.00766864	60	1	_53_	0.30699	52	0	_	-0.166903	60
A_67_P05642797	51	5	87426478	87426528	0	_	-0.0391248	51	1	_12_	0.525038	39	0	_	-0.128619	51
A_67_P05642805	60	5	87431060	87431119	0	_	0.0622366	60	2	_11_47_	3.7496	35	0	_	-0.129363	60
A_67_P05642807	55	5	87432010	87432064	0	_	-0.134773	55	2	_2_31_	0.991589	28	0	_	-0.186961	55
A_67_P05642815	52	5	87435091	87435142	0	_	0.0228206	52	1	_33_	0.110519	32	1	_33_	0.0396924	32
A_67_P05642828	60	5	87446700	87446759	0	_	0.0609435	60	1	_34_	0.42014	33	0	_	-0.0159743	60
A_67_P05642835	60	5	87449228	87449287	0	_	-0.0742682	60	1	_12_	0.120542	48	0	_	-0.125423	60
A_67_P05642884	60	5	87483083	87483142	0	_	0.0176501	60	1	_21_	0.142614	39	0	_	-0.0888537	60
A_67_P05642887	60	5	87483903	87483962	0	_	-0.106593	60	1	_41_	0.381431	40	0	_	0.0292247	60
A_67_P05642900	60	5	87488879	87488938	0	_	-0.0406691	60	0	_	-0.112042	60	1	_58_	0.411534	57
A_67_P05642924	60	5	87498491	87498550	0	_	0.0955057	60	1	_42_	-0.983289	41	1	_42_	-0.870575	41
A_67_P05642930	60	5	87501441	87501500	0	_	-0.0564371	60	1	_45_	0.181506	44	1	_45_	0.137896	44
A_67_P05642934	60	5	87502758	87502817	0	_	0.00342022	60	1	_11_	0.0471135	49	1	_11_	0.00114737	49
A_67_P05642964	54	5	87512648	87512701	0	_	-0.147887	54	1	_47_	0.0965783	46	1	_47_	0.160641	46
A_67_P05642986	60	5	87520001	87520060	0	_	-0.192708	60	2	_12_53_	0.739775	40	2	_12_53_	0.502405	40
A_67_P05642993	60	5	87524222	87524281	0	_	-0.71458	60	1	_18_	-0.709313	42	1	_18_	0.243423	42
A_67_P05642995	60	5	87531156	87531215	0	_	-0.0901091	60	1	_12_	0.0291466	48	1	_12_	0.01453	48
A_67_P05643001	60	5	87534699	87534758	0	_	-0.113221	60	1	_47_	0.070674	46	1	_47_	0.0329757	46
A_67_P05643020	60	5	87542800	87542859	0	_	-0.138746	60	1	_29_	-0.0170426	31	0	_	0.128516	60
A_67_P05643029	60	5	87545737	87545796	0	_	-0.0977635	60	1	_27_	0.0542347	33	0	_	-0.0259482	60
A_67_P05643032	57	5	87548208	87548264	0	_	-0.0913234	57	1	_34_	0.147925	33	0	_	0.0561268	57
A_67_P05643040	60	5	87553719	87553778	0	_	-0.0399383	60	1	_49_	0.294186	48	0	_	-0.0030079	60
A_67_P05643058	60	5	87562486	87562545	0	_	-0.0576006	60	2	_4_10_	0.257351	50	0	_	0.0687326	60
A_67_P05643068	60	5	87565505	87565564	0	_	-0.0456997	60	1	_12_	0.235272	48	0	_	-0.067148	60
A_67_P05643072	60	5	87566839	87566898	0	_	-0.14604	60	1	_3_	-0.183749	57	0	_	-0.238095	60
A_67_P05643089	60	5	87572734	87572793	0	_	-0.170538	60	2	_29_58_	2.83321	28	0	_	-0.0623084	60
A_67_P05643097	60	5	87574409	87574468	0	_	0.00235557	60	1	_11_	0.37743	49	1	_11_	0.386696	49
A_67_P05643113	60	5	87582914	87582973	0	_	-0.0778446	60	1	_19_	0.334894	41	0	_	0.0988971	60
A_67_P05643126	60	5	87591304	87591363	0	_	0.0973539	60	1	_3_	-0.00253072	57	0	_	-0.0359824	60
A_67_P05643134	60	5	87593506	87593565	0	_	-0.152092	60	1	_49_	0.223621	48	0	_	-0.0184834	60
A_67_P05643135	60	5	87593852	87593911	0	_	-0.0303073	60	1	_11_	0.173045	49	0	_	-0.0201157	60
A_67_P05643141	60	5	87596614	87596673	0	_	-0.1015	60	1	_1_	-0.265014	59	0	_	-0.0627428	60
A_67_P05643213	60	5	87619510	87619569	0	_	0.0556719	60	2	_4_58_	0.184638	53	0	_	-0.0824167	60
A_67_P05643215	55	5	87620008	87620062	0	_	-0.059937	55	0	_	2.00572	55	1	_27_	0.383987	28
A_67_P05643221	60	5	87630613	87630672	0	_	-0.0309424	60	1	_3_	0.138309	57	0	_	-0.0247407	60
A_67_P05643232	60	5	87633860	87633919	0	_	-0.102219	60	1	_33_	0.160523	32	0	_	-0.00816733	60
A_67_P05643240	59	5	87637677	87637735	0	_	-0.141213	59	1	_46_	0.585653	45	0	_	0.0515959	59
A_67_P05643266	60	5	87658504	87658563	0	_	0.0222346	60	0	_	0.415027	60	1	_27_	0.33701	33
A_67_P05643269	60	5	87659893	87659952	0	_	0.0953526	60	0	_	-0.0128858	60	1	_55_	0.926904	54
A_67_P05643278	60	5	87662829	87662888	0	_	0.0631687	60	0	_	0.0964327	60	1	_39_	0.218535	38
A_67_P05643286	60	5	87665752	87665811	0	_	0.115121	60	1	_3_	0.134387	57	0	_	-0.0200027	60
A_67_P05643289	60	5	87666351	87666410	0	_	0.0769868	60	1	_9_	-0.00245631	51	1	_9_	-0.571023	51
A_67_P05643290	60	5	87666819	87666878	0	_	-0.0026062	60	1	_54_	-0.275728	53	0	_	-0.12767	60
A_67_P05643306	60	5	87685236	87685295	0	_	0.0163993	60	1	_55_	0.0605153	54	1	_8_	-0.0176054	52
A_67_P05643316	60	5	87695842	87695901	0	_	-0.0479082	60	1	_6_	0.113552	54	1	_6_	-0.0569846	54
A_67_P05643323	60	5	87700853	87700912	0	_	-0.0363317	60	1	_40_	0.229531	39	0	_	-0.0884182	60
A_67_P05643324	60	5	87701064	87701123	0	_	0.0078108	60	1	_24_	-0.0851537	36	0	_	0.00127032	60
A_67_P05643333	60	5	87703880	87703939	0	_	0.0200629	60	1	_60_	-0.455453	59	0	_	-0.0529795	60
A_67_P05643337	60	5	87705232	87705291	0	_	-0.0618509	60	1	_19_	0.730889	41	0	_	-0.0500653	60
A_67_P05643339	60	5	87705929	87705988	0	_	-0.0212444	60	1	_45_	-0.240523	44	0	_	-0.0549449	60
A_67_P05643340	60	5	87706206	87706265	0	_	-0.0547415	60	1	_3_	0.315085	57	0	_	-0.108652	60
A_67_P05643353	60	5	87711184	87711243	0	_	0.00625806	60	1	_14_	0.181123	46	0	_	-0.0950565	60
A_67_P05643354	60	5	87711283	87711342	0	_	0.029372	60	1	_7_	0.581377	53	1	_7_	0.791422	53
A_67_P05643355	60	5	87711780	87711839	0	_	-0.0193905	60	1	_29_	0.631963	31	0	_	-0.0277332	60
A_67_P05643365	60	5	87714892	87714951	0	_	-0.0393247	60	1	_41_	0.741505	40	1	_41_	0.893336	40
A_67_P05643370	60	5	87717249	87717308	0	_	-0.199379	60	1	_44_	0.727159	43	1	_44_	0.76736	43
A_67_P05643373	54	5	87718080	87718133	0	_	0.0637543	54	1	_16_	0.410591	38	1	_16_	0.484578	38
A_67_P05643374	60	5	87718409	87718468	0	_	-0.0859483	60	1	_13_	0.0953343	47	1	_13_	0.108195	47
A_67_P05643376	60	5	87719161	87719220	0	_	-0.0660568	60	1	_32_	1.22997	31	1	_46_	1.16235	45
A_67_P05643377	60	5	87719357	87719416	0	_	-0.0320974	60	1	_47_	0.386565	46	1	_47_	-0.283375	46
A_67_P05643474	53	5	87758789	87758841	0	_	-0.000477718	53	2	_43_50_	0.408564	42	0	_	-0.0998427	53
A_67_P05643623	60	5	87824784	87824843	0	_	0.0148956	60	0	_	-0.028498	60	1	_56_	0.0111564	55
A_67_P05643890	60	5	87950646	87950705	0	_	-0.0326796	60	1	_27_	0.639056	33	1	_27_	0.673049	33
A_67_P05643897	60	5	87961902	87961961	0	_	0.0182629	60	1	_40_	0.249228	39	0	_	-0.019923	60
A_67_P05643905	60	5	87964837	87964896	0	_	0.0053475	60	1	_7_	0.0148008	53	0	_	0.042325	60
A_67_P05644124	60	5	88079235	88079294	0	_	0.0102459	60	1	_25_	0.172136	35	0	_	0.0192681	60
A_67_P05644750	52	5	88493805	88493856	0	_	0.0501031	52	0	_	-0.119058	52	1	_20_	-0.00388503	32
A_67_P05644769	60	5	88498855	88498914	0	_	-0.0611932	60	0	_	0.0788635	60	1	_2_	3.73845	58
A_67_P05644788	60	5	88523065	88523124	0	_	-0.0499709	60	0	_	0.0797158	60	1	_57_	-0.143442	56
A_67_P05644792	60	5	88524865	88524924	0	_	-0.0542365	60	0	_	0.0123605	60	1	_25_	0.00167849	35
A_67_P05644800	60	5	88528380	88528439	0	_	0.00898388	60	0	_	-0.0997942	60	1	_41_	0.449216	40
A_67_P05644805	60	5	88530279	88530338	0	_	0.0467331	60	0	_	0.0744719	60	1	_49_	0.63873	48
A_67_P05644813	60	5	88533685	88533744	0	_	-0.0101982	60	0	_	-0.0908746	60	1	_38_	0.291668	37
A_67_P05644815	60	5	88534491	88534550	0	_	-0.0692665	60	0	_	0.10688	60	1	_32_	0.743262	31
A_67_P05644822	60	5	88536340	88536399	0	_	0.051782	60	0	_	-0.03049	60	1	_26_	1.94991	34
A_67_P05644828	60	5	88538027	88538086	0	_	-0.000540891	60	0	_	0.0856695	60	1	_6_	0.11171	54
A_67_P05644839	60	5	88541121	88541180	0	_	-0.0693914	60	0	_	0.145453	60	2	_29_46_	0.527413	28
A_67_P05644843	60	5	88545278	88545337	0	_	0.0130394	60	0	_	-0.0544366	60	2	_8_35_	1.06932	26
A_67_P05644848	60	5	88546933	88546992	0	_	-0.0323869	60	0	_	0.129982	60	1	_13_	0.238894	47
A_67_P05644849	60	5	88547349	88547408	0	_	0.0147088	60	0	_	-0.139398	60	1	_23_	0.184407	37
A_67_P05645007	60	5	88626488	88626547	0	_	-0.0099862	60	0	_	0.380452	60	1	_49_	0.411789	48
A_67_P05645328	60	5	88757600	88757659	0	_	0.106277	60	1	_21_	0.517383	39	0	_	0.0783473	60
A_67_P05645969	60	5	89028431	89028490	0	_	0.134085	60	0	_	0.170236	60	1	_17_	0.143517	43
A_67_P05646095	60	5	89081227	89081286	0	_	0.195103	60	1	_29_	1.16621	31	1	_29_	0.87249	31
A_67_P05646153	60	5	89115350	89115409	0	_	-0.0229933	60	1	_36_	0.0695907	35	0	_	0.240826	60
A_67_P05646161	60	5	89127554	89127613	1	_54_	-0.160421	53	0	_	-0.0375228	60	0	_	0.0627475	60
A_67_P05646169	60	5	89136800	89136859	0	_	-0.00646875	60	1	_55_	0.0704388	54	1	_55_	0.276873	54
A_67_P05646170	60	5	89137176	89137235	0	_	0.027968	60	1	_34_	1.20209	33	1	_34_	1.53399	33
A_67_P05646294	53	5	89200880	89200932	0	_	-0.060857	53	1	_49_	-0.117043	48	0	_	-0.0160978	53
A_67_P05646295	60	5	89202750	89202809	1	_10_	-0.0322047	50	0	_	0.00968249	60	0	_	-0.0044568	60
A_67_P05646297	60	5	89203378	89203437	1	_54_	0.124734	53	1	_54_	-0.181735	53	0	_	0.0284365	60
A_67_P05646319	60	5	89214814	89214873	0	_	0.00573401	60	2	_11_38_	0.971491	26	2	_11_38_	1.15979	26
A_67_P05646320	60	5	89216528	89216587	0	_	-0.0800769	60	1	_22_	0.430195	38	1	_22_	0.286127	38
A_67_P05646323	60	5	89217396	89217455	0	_	-0.102998	60	1	_17_	0.536187	43	1	_17_	0.840097	43
A_67_P05646337	60	5	89228753	89228812	0	_	-0.0290687	60	1	_27_	0.140598	33	1	_27_	0.0588323	33
A_67_P05646346	60	5	89242902	89242961	0	_	-0.00594371	60	1	_9_	0.0477894	51	1	_9_	0.273059	51
A_67_P05646474	60	5	89356438	89356497	0	_	-0.0842869	60	1	_36_	-0.169423	35	1	_36_	0.012073	35
A_67_P05646509	60	5	89392059	89392118	0	_	-0.0979969	60	1	_55_	0.135772	54	1	_55_	0.223416	54
A_67_P05646538	60	5	89402574	89402633	1	_25_	-0.169905	35	0	_	-0.0910078	60	0	_	-0.0690029	60
A_67_P05646543	60	5	89403516	89403575	0	_	0.0263171	60	1	_60_	-0.213846	59	1	_60_	-0.215391	59
A_67_P05646548	60	5	89406144	89406203	0	_	0.00780549	60	1	_26_	0.0330371	34	0	_	-0.0722589	60
A_67_P05646550	56	5	89414715	89414770	0	_	-0.111042	56	1	_31_	0.41915	30	0	_	0.221166	56
A_67_P05646558	60	5	89418038	89418097	0	_	-0.179284	60	1	_55_	-0.0533669	54	1	_55_	0.0465629	54
A_67_P05646562	60	5	89422598	89422657	0	_	-0.0472715	60	1	_25_	0.101023	35	1	_25_	0.174898	35
A_67_P05646617	60	5	89451756	89451815	0	_	-0.0365976	60	1	_59_	0.175832	58	0	_	-0.0366946	60
A_67_P05646623	57	5	89453806	89453862	0	_	-0.0481722	57	1	_12_	0.492778	45	0	_	0.559014	57
A_67_P05646627	45	5	89454925	89454969	0	_	0.345899	45	1	_33_	0.073163	32	1	_33_	0.306908	32
A_67_P05646644	60	5	89459780	89459839	0	_	-0.103929	60	1	_33_	0.434627	32	1	_33_	0.0601285	32
A_67_P05646646	60	5	89460395	89460454	0	_	-0.0232105	60	1	_43_	1.03433	42	1	_43_	0.745992	42
A_67_P05646647	60	5	89460464	89460523	0	_	0.0105963	60	1	_54_	-0.558512	53	1	_54_	-0.619234	53
A_67_P05646648	55	5	89460545	89460599	0	_	-0.0564555	55	1	_38_	2.18052	37	0	_	2.30783	55
A_67_P05646649	57	5	89460975	89461031	0	_	-0.0434948	57	1	_35_	-0.505601	34	1	_35_	-0.351234	34
A_67_P05646650	60	5	89461194	89461253	0	_	0.136621	60	2	_42_46_	0.497562	41	0	_	0.33566	60
A_67_P05646653	60	5	89462727	89462786	0	_	-0.124417	60	1	_24_	0.226954	36	1	_24_	0.237888	36
A_67_P05646654	60	5	89462848	89462907	0	_	-0.258826	60	1	_36_	-0.0500615	35	1	_36_	0.0757182	35
A_67_P05646662	60	5	89468936	89468995	0	_	-0.086233	60	1	_40_	0.0578455	39	1	_40_	0.0475471	39
A_67_P05646670	60	5	89471894	89471953	0	_	-0.135515	60	1	_33_	0.622624	32	1	_33_	0.991169	32
A_67_P05646697	48	5	89496473	89496520	0	_	-0.0878459	48	1	_36_	0.297366	35	1	_36_	-0.114598	35
A_67_P05646712	60	5	89501261	89501320	0	_	0.0952834	60	1	_8_	-0.419272	52	1	_8_	-0.572346	52
A_67_P05646725	60	5	89512557	89512616	0	_	-0.0979137	60	1	_5_	-0.0385535	55	1	_5_	0.184479	55
A_67_P05646753	60	5	89533117	89533176	0	_	-0.108762	60	1	_30_	0.380303	30	1	_30_	0.508012	30
A_67_P05647717	60	5	89928968	89929027	0	_	-0.0754157	60	1	_43_	0.518753	42	0	_	-0.0230006	60
A_67_P05647721	60	5	89930568	89930627	0	_	-0.0253896	60	1	_56_	-0.456911	55	0	_	-0.270071	60
A_67_P05647801	60	5	89970347	89970406	0	_	5.96E-05	60	0	_	-0.146851	60	1	_21_	-0.00209992	39
A_67_P05647833	60	5	89983823	89983882	0	_	-0.0519339	60	0	_	-0.109858	60	1	_11_	-0.250607	49
A_67_P05647869	60	5	89998417	89998476	0	_	0.0895645	60	0	_	0.0243849	60	1	_43_	0.0488863	42
A_67_P05647871	60	5	89999798	89999857	0	_	-0.0658209	60	0	_	-0.120526	60	1	_45_	0.0568468	44
A_67_P05647880	45	5	90003105	90003149	0	_	-0.122697	45	0	_	-0.0030137	45	1	_27_	0.658819	26
A_67_P05647901	53	5	90010267	90010319	0	_	-0.156105	53	2	_6_18_	0.666368	35	2	_6_18_	0.5719	35
A_67_P05647921	60	5	90017018	90017077	0	_	-0.0833326	60	1	_45_	-0.393359	44	1	_45_	-0.314584	44
A_67_P05647927	48	5	90019611	90019658	0	_	-0.0462699	48	1	_30_	0.759421	29	1	_30_	0.635999	29
A_67_P05647929	54	5	90020312	90020365	0	_	-0.0460146	54	1	_6_	0.0907632	48	1	_6_	0.116402	48
A_67_P05647963	60	5	90037661	90037720	0	_	-0.0236211	60	1	_44_	0.574728	43	0	_	0.483561	60
A_67_P05647965	60	5	90038464	90038523	0	_	-0.130144	60	1	_31_	0.310734	30	1	_31_	0.309515	30
A_67_P05647992	60	5	90047770	90047829	0	_	-0.0677905	60	1	_26_	0.112654	34	1	_26_	0.143106	34
A_67_P05648006	60	5	90055537	90055596	0	_	-0.064838	60	1	_2_	0.376003	58	1	_2_	0.328521	58
A_67_P05648008	60	5	90056452	90056511	0	_	-0.0579221	60	1	_29_	0.867463	31	1	_29_	1.02403	31
A_67_P05648013	60	5	90058524	90058583	0	_	-0.0254154	60	1	_25_	0.814843	35	0	_	0.45828	60
A_67_P05648025	60	5	90064470	90064529	0	_	-0.0566174	60	1	_37_	0.813428	36	0	_	-0.0963527	60
A_67_P05648058	60	5	90083446	90083505	0	_	-0.0572289	60	1	_10_	0.0590941	50	1	_10_	0.154824	50
A_67_P05648079	60	5	90091525	90091584	0	_	-0.144893	60	0	_	1.08242	60	1	_24_	0.0662178	36
A_67_P05648093	49	5	90097722	90097770	0	_	-0.0712887	49	0	_	-0.328976	49	1	_38_	-0.228142	37
A_67_P04196002	60	1	97011626	97011685	0	_	0.0345572	60	0	_	-0.148331	60	1	_42_	0.303747	41
A_67_P04196009	60	1	97016104	97016163	0	_	0.0187309	60	0	_	-0.0275156	60	1	_48_	0.903305	47
A_67_P04196044	60	1	97035818	97035877	0	_	-0.0192994	60	0	_	-0.196819	60	1	_31_	0.605009	30
A_67_P04196047	60	1	97037368	97037427	0	_	0.0322066	60	0	_	0.0987851	60	1	_43_	0.351517	42
A_67_P04196068	60	1	97048744	97048803	0	_	0.0830379	60	0	_	-0.125102	60	1	_23_	1.11147	37
A_67_P04196099	60	1	97071866	97071925	0	_	0.0462131	60	0	_	-0.123268	60	1	_20_	0.180417	40
A_67_P04196104	60	1	97074715	97074774	0	_	-0.0534526	60	0	_	-0.110306	60	1	_34_	3.35305	33
A_67_P04196106	60	1	97075367	97075426	0	_	0.0287247	60	0	_	-0.0313066	60	1	_58_	-0.156809	57
A_67_P04196907	60	1	97468190	97468249	0	_	0.0118671	60	0	_	0.0624935	60	1	_16_	0.433497	44
A_67_P04197012	60	1	97506050	97506109	0	_	-0.0023868	60	0	_	-0.0970822	60	1	_51_	0.0749879	50
A_67_P04197013	60	1	97506341	97506400	0	_	-0.0670477	60	0	_	-0.106158	60	1	_21_	0.418507	39
A_67_P04197020	60	1	97509952	97510011	0	_	-0.0158769	60	0	_	0.0312361	60	1	_24_	0.732473	36
A_67_P04197041	60	1	97523793	97523852	0	_	0.125413	60	0	_	0.275881	60	1	_39_	-0.00762959	38
A_67_P04197056	60	1	97535522	97535581	0	_	-0.00562709	60	0	_	0.0355626	60	1	_53_	0.325971	52
A_67_P04197109	60	1	97562069	97562128	0	_	-0.0605588	60	0	_	0.0168922	60	1	_15_	0.836317	45
A_67_P04197123	60	1	97574631	97574690	0	_	0.196534	60	0	_	-0.0132347	60	1	_31_	0.409161	30
A_67_P04197142	60	1	97592701	97592760	0	_	0.0940228	60	0	_	-0.0406073	60	1	_56_	-0.275395	55
A_67_P04197144	60	1	97593458	97593517	0	_	-0.0200877	60	0	_	-0.00979854	60	1	_37_	-0.638723	36
A_67_P04197146	60	1	97594209	97594268	0	_	0.00220927	60	0	_	-0.00564662	60	1	_16_	0.12648	44
A_67_P04197153	60	1	97597726	97597785	0	_	-0.135944	60	0	_	0.0432545	60	1	_36_	-0.0596633	35
A_67_P04197154	60	1	97598040	97598099	0	_	-0.0211324	60	0	_	0.0114922	60	1	_50_	1.06158	49
A_67_P04197157	60	1	97598956	97599015	0	_	0.0757727	60	0	_	0.0099975	60	1	_34_	1.74065	33
A_67_P04197167	60	1	97603962	97604021	0	_	0.0574949	60	0	_	-0.15206	60	1	_54_	0.130262	53
A_67_P04197195	60	1	97629240	97629299	0	_	-0.216255	60	0	_	-0.0672095	60	2	_13_37_	0.270424	23
A_67_P04197197	60	1	97631471	97631530	0	_	0.0330069	60	0	_	0.105842	60	2	_6_43_	0.224141	36
A_67_P04197200	60	1	97632805	97632864	0	_	0.110148	60	0	_	0.0121083	60	1	_54_	0.413699	53
A_67_P04197201	60	1	97633141	97633200	0	_	0.13691	60	0	_	0.0135544	60	1	_40_	1.28314	39
A_67_P04197209	60	1	97645246	97645305	0	_	0.0344595	60	0	_	-0.0692457	60	1	_19_	1.57102	41
A_67_P04197210	60	1	97646416	97646475	0	_	-0.00850924	60	0	_	0.0124752	60	1	_36_	1.06827	35
A_67_P04197212	60	1	97647165	97647224	0	_	-0.0365873	60	0	_	0.0543144	60	1	_23_	1.46298	37
A_67_P04197213	60	1	97647375	97647434	0	_	0.0263413	60	0	_	-0.0805513	60	2	_25_58_	-0.066633	32
A_67_P04197216	60	1	97650713	97650772	0	_	-0.0174776	60	0	_	0.039506	60	1	_56_	-0.16053	55
A_67_P04197300	60	1	97711291	97711350	0	_	-0.244258	60	0	_	0.013876	60	1	_13_	0.633383	47
A_67_P04197327	60	1	97736924	97736983	0	_	0.155147	60	0	_	0.0390211	60	1	_21_	0.211748	39
A_67_P04197329	60	1	97737372	97737431	0	_	-0.0961564	60	0	_	0.185974	60	1	_53_	0.490208	52
A_67_P04197332	60	1	97738709	97738768	0	_	0.016299	60	0	_	-0.0770859	60	1	_41_	-0.416063	40
A_67_P04197333	60	1	97739039	97739098	0	_	0.0380895	60	0	_	-0.0114463	60	1	_37_	1.18084	36
A_67_P04197336	60	1	97739842	97739901	0	_	-0.0297418	60	0	_	0.0449658	60	2	_11_45_	0.220494	33
A_67_P04197341	60	1	97744986	97745045	0	_	0.223955	60	0	_	0.100995	60	1	_40_	-1.75665	39
A_67_P04197352	60	1	97751591	97751650	0	_	0.0551475	60	0	_	-0.126467	60	1	_4_	0.0879364	56
A_67_P04197363	60	1	97756444	97756503	0	_	0.0840663	60	0	_	-0.0665392	60	1	_20_	0.457739	40
A_67_P04197367	60	1	97759589	97759648	0	_	0.00650055	60	0	_	-0.147355	60	1	_8_	0.842793	52
A_67_P04197373	60	1	97761822	97761881	0	_	-0.0222725	60	0	_	-0.016095	60	1	_42_	0.235856	41
A_67_P04197375	60	1	97762633	97762692	1	_22_	0.0187405	38	0	_	-0.0804382	60	1	_22_	5.02511	38
A_67_P04197377	60	1	97764127	97764186	0	_	0.050098	60	0	_	0.00116979	60	1	_32_	0.8244	31
A_67_P04197390	60	1	97776802	97776861	0	_	0.0269827	60	0	_	0.0092316	60	1	_20_	0.404789	40
A_67_P04197406	60	1	97785542	97785601	0	_	0.0170511	60	0	_	-0.122942	60	1	_34_	0.237654	33
A_67_P04197420	60	1	97794873	97794932	0	_	0.00977118	60	0	_	0.0534396	60	1	_41_	0.308695	40
A_67_P04197526	60	1	97848477	97848536	0	_	0.0861978	60	0	_	-0.106883	60	1	_48_	0.0242498	47
A_67_P04197544	60	1	97855178	97855237	0	_	0.0468354	60	0	_	-0.0932541	60	1	_3_	0.0498012	57
A_67_P04197657	60	1	97904344	97904403	0	_	0.0248297	60	0	_	-0.11917	60	1	_28_	0.160995	32
A_67_P04197693	60	1	97922369	97922428	0	_	0.0150062	60	0	_	0.00634829	60	1	_6_	-0.0512916	54
A_67_P04197781	60	1	97983934	97983993	1	_60_	0.0568767	59	1	_60_	-0.080658	59	0	_	-0.00547939	60
A_67_P04197784	60	1	97985100	97985159	1	_41_	-0.0880389	40	0	_	0.0386287	60	0	_	0.00427496	60
A_67_P04197815	60	1	97999157	97999216	0	_	-0.0482982	60	1	_5_	0.0529521	55	0	_	-0.0227038	60
A_67_P04197819	60	1	98000421	98000480	0	_	0.0211153	60	0	_	-0.0635978	60	1	_28_	0.422343	32
A_67_P04197821	60	1	98001131	98001190	0	_	-0.00585047	60	0	_	-0.0695793	60	1	_22_	0.348048	38
A_67_P04197825	60	1	98007727	98007786	0	_	-0.100266	60	0	_	-0.0567842	60	1	_59_	0.0195405	58
A_67_P04197894	60	1	98070826	98070885	0	_	-0.0805247	60	0	_	-0.0997238	60	1	_29_	0.452135	31
A_67_P04197901	60	1	98078876	98078935	0	_	-0.0447031	60	0	_	0.270084	60	1	_11_	0.0662729	49
A_67_P04197943	60	1	98103487	98103546	0	_	0.0197482	60	0	_	0.0186171	60	1	_32_	0.144313	31
A_67_P04197974	60	1	98115904	98115963	0	_	-0.0696153	60	0	_	-0.0619751	60	1	_37_	0.403257	36
A_67_P04197984	60	1	98120973	98121032	0	_	0.106222	60	0	_	0.0845652	60	1	_40_	0.0574986	39
A_67_P04198007	60	1	98131269	98131328	0	_	0.0486481	60	0	_	-0.0514275	60	1	_31_	0.0862235	30
A_67_P04198140	60	1	98203228	98203287	0	_	0.0421757	60	0	_	-0.100705	60	1	_55_	0.00203695	54
A_67_P04198141	60	1	98203610	98203669	0	_	0.0943408	60	0	_	0.0477179	60	2	_4_37_	-0.275103	32
A_67_P04198144	60	1	98204752	98204811	0	_	0.123498	60	0	_	0.0258507	60	1	_7_	-0.260994	53
A_67_P04198176	60	1	98226212	98226271	0	_	0.0691421	60	0	_	-0.0365269	60	1	_43_	0.574849	42
A_67_P04198179	60	1	98227301	98227360	0	_	-0.0052244	60	0	_	-0.0555378	60	1	_2_	0.183165	58
A_67_P04198198	60	1	98239345	98239404	0	_	0.0812141	60	0	_	-0.109898	60	1	_41_	0.281006	40
A_67_P04198224	60	1	98249603	98249662	0	_	0.0129461	60	0	_	0.032497	60	1	_48_	0.194381	47
A_67_P04198246	60	1	98263116	98263175	0	_	-0.0686674	60	0	_	-0.0479448	60	1	_7_	-0.0532752	53
A_67_P04198270	60	1	98288206	98288265	0	_	0.0332058	60	0	_	-0.0272829	60	1	_42_	0.579262	41
A_67_P04198273	60	1	98290447	98290506	0	_	-0.0197832	60	0	_	-0.00162866	60	1	_18_	0.246418	42
A_67_P04198282	60	1	98293399	98293458	0	_	0.104261	60	0	_	-0.00319821	60	1	_5_	1.40082	55
A_67_P04198283	60	1	98293898	98293957	0	_	0.0792647	60	0	_	-0.0172532	60	1	_28_	0.784522	32
A_67_P04198288	60	1	98296104	98296163	0	_	0.0479073	60	0	_	0.0848721	60	1	_8_	0.302233	52
A_67_P04198290	60	1	98296783	98296842	0	_	0.0372126	60	0	_	-0.0470689	60	1	_41_	0.229229	40
A_67_P04198294	60	1	98298133	98298192	0	_	0.0176481	60	0	_	-0.0159234	60	1	_6_	0.328451	54
A_67_P04198304	60	1	98302125	98302184	0	_	-0.0520186	60	0	_	0.128617	60	1	_36_	-0.564391	35
A_67_P04198311	60	1	98304860	98304919	0	_	-0.0239056	60	0	_	0.013068	60	1	_55_	-0.369037	54
A_67_P04198319	60	1	98313393	98313452	0	_	-0.278196	60	0	_	-0.0521117	60	1	_7_	-0.13416	53
A_67_P04198327	60	1	98318396	98318455	0	_	0.186289	60	0	_	-0.010375	60	1	_53_	0.876551	52
A_67_P04198328	60	1	98318788	98318847	0	_	0.0619823	60	0	_	-0.0476004	60	1	_1_	0.371174	59
A_67_P04198329	60	1	98319052	98319111	0	_	-0.104528	60	0	_	0.0317674	60	1	_3_	0.323946	57
A_67_P04198332	60	1	98320109	98320168	0	_	0.0215248	60	0	_	0.113084	60	1	_36_	2.00785	35
A_67_P04198333	60	1	98320400	98320459	0	_	0.0321719	60	0	_	0.00537282	60	2	_22_43_	1.41386	21
A_67_P04198343	60	1	98328718	98328777	0	_	-0.00442957	60	0	_	0.0102294	60	1	_45_	0.688505	44
A_67_P04198344	60	1	98329179	98329238	0	_	0.0071731	60	0	_	0.0773854	60	2	_22_50_	1.46577	27
A_67_P04198347	60	1	98330509	98330568	0	_	0.0312102	60	0	_	-0.0400201	60	1	_18_	-0.552996	42
A_67_P04198371	60	1	98343206	98343265	0	_	0.0344784	60	0	_	0.078321	60	1	_2_	1.16805	58
A_67_P04198374	60	1	98344008	98344067	0	_	0.0768745	60	0	_	-0.0917678	60	1	_52_	0.432012	51
A_67_P04198377	60	1	98346741	98346800	0	_	0.043542	60	0	_	-0.0950351	60	2	_15_36_	0.930497	24
A_67_P04198379	60	1	98347275	98347334	0	_	-0.0014089	60	0	_	-0.114318	60	1	_35_	0.350417	34
A_67_P04198380	60	1	98347688	98347747	0	_	0.0297392	60	0	_	-0.0824692	60	1	_18_	0.469648	42
A_67_P04198382	60	1	98348410	98348469	0	_	-0.0947854	60	0	_	-0.028288	60	2	_16_38_	1.22207	22
A_67_P04198387	60	1	98351683	98351742	0	_	-0.0682201	60	0	_	0.0610678	60	1	_18_	0.235114	42
A_67_P04198389	60	1	98352387	98352446	0	_	-0.0209299	60	0	_	0.0964924	60	1	_23_	0.565787	37
A_67_P04198390	60	1	98352654	98352713	0	_	0.0367043	60	0	_	-0.023307	60	1	_51_	-0.274153	50
A_67_P04198419	60	1	98369775	98369834	0	_	0.043657	60	0	_	-0.0333652	60	1	_24_	0.476328	36
A_67_P04198421	60	1	98370512	98370571	0	_	-0.0462606	60	0	_	-0.108727	60	1	_16_	0.656711	44
A_67_P04198426	60	1	98372581	98372640	0	_	-0.0877717	60	0	_	0.0301009	60	1	_59_	-0.082344	58
A_67_P04198428	60	1	98373256	98373315	0	_	0.0101627	60	0	_	-0.00312398	60	1	_3_	1.26636	57
A_67_P04198443	60	1	98380449	98380508	0	_	0.136611	60	0	_	-0.108307	60	1	_59_	-0.194136	58
A_67_P04198455	60	1	98389296	98389355	0	_	0.0611296	60	0	_	0.0812644	60	1	_27_	3.53686	33
A_67_P04198464	60	1	98392784	98392843	0	_	0.0122258	60	0	_	-0.0984917	60	1	_1_	0.718124	59
A_67_P04198523	60	1	98428648	98428707	1	_7_	0.0408497	53	0	_	-0.0628372	60	0	_	0.0640773	60
A_67_P04198553	60	1	98447103	98447162	0	_	0.00957784	60	0	_	-0.00544528	60	1	_45_	0.418568	44
A_67_P04198716	60	1	98544087	98544146	0	_	-0.0930798	60	0	_	-0.0286498	60	1	_16_	0.772611	44
A_67_P04198717	60	1	98544596	98544655	0	_	-0.0188944	60	0	_	-0.112888	60	1	_40_	0.220387	39
A_67_P04198787	60	1	98595044	98595103	0	_	0.18212	60	0	_	0.054343	60	1	_45_	0.467003	44
A_67_P04198799	60	1	98600177	98600236	0	_	-0.232267	60	0	_	0.0922233	60	1	_59_	0.266437	58
A_67_P04198806	60	1	98602507	98602566	0	_	0.10064	60	0	_	-0.0378991	60	1	_32_	0.685162	31
A_67_P04198808	60	1	98603243	98603302	0	_	-0.00388379	60	0	_	-0.0123557	60	1	_3_	-0.457727	57
A_67_P04198814	60	1	98608670	98608729	0	_	0.0498182	60	0	_	-0.0868943	60	1	_17_	0.467843	43
A_67_P04198821	60	1	98611236	98611295	0	_	-0.00703783	60	0	_	-0.115599	60	1	_29_	0.845523	31
A_67_P04198854	60	1	98625375	98625434	0	_	0.0985541	60	0	_	0.0672129	60	1	_38_	0.359319	37
A_67_P04198868	60	1	98632186	98632245	0	_	0.110873	60	0	_	-0.223677	60	1	_25_	3.41852	35
A_67_P04198905	60	1	98648025	98648084	0	_	0.0253834	60	0	_	-0.0956857	60	1	_44_	0.30994	43
A_67_P04198908	60	1	98649014	98649073	0	_	-0.071063	60	0	_	-0.169905	60	2	_3_41_	0.572713	37
A_67_P04198913	60	1	98650543	98650602	0	_	-0.203232	60	0	_	0.0601287	60	1	_15_	1.12781	45
A_67_P04198946	60	1	98663259	98663318	0	_	-0.00113559	60	0	_	-0.0932639	60	1	_35_	0.792193	34
A_67_P04198951	60	1	98664905	98664964	0	_	-0.0872018	60	0	_	-0.0137402	60	1	_57_	-0.0170726	56
A_67_P04198952	60	1	98665400	98665459	0	_	-0.00136694	60	0	_	0.0155244	60	1	_11_	0.371048	49
A_67_P04198955	60	1	98666498	98666557	0	_	-0.0743048	60	0	_	0.0602636	60	1	_11_	0.553593	49
A_67_P04198956	60	1	98666940	98666999	0	_	0.0185393	60	0	_	0.092657	60	1	_47_	0.442195	46
A_67_P04198960	60	1	98668001	98668060	0	_	-0.0338462	60	0	_	-0.104437	60	2	_12_43_	0.799574	30
A_67_P04198962	60	1	98668440	98668499	0	_	0.0779644	60	0	_	0.0265624	60	2	_5_53_	0.0863121	47
A_67_P04198970	60	1	98670956	98671015	0	_	0.0229365	60	0	_	-0.109177	60	1	_22_	0.449465	38
A_67_P04198971	60	1	98671212	98671271	0	_	-0.0243222	60	0	_	-0.0515193	60	2	_44_60_	0.0228612	43
A_67_P04198973	60	1	98671644	98671703	0	_	-0.0611742	60	0	_	-0.160069	60	1	_11_	-0.058972	49
A_67_P04198978	60	1	98673148	98673207	0	_	0.092726	60	0	_	-0.0437575	60	1	_6_	0.225541	54
A_67_P04199044	60	1	98700223	98700282	0	_	0.0425449	60	0	_	-0.171129	60	1	_29_	0.268346	31
A_67_P04199115	60	1	98729657	98729716	0	_	-0.00249236	60	0	_	0.0646283	60	1	_4_	0.10965	56
A_67_P04199119	60	1	98730697	98730756	0	_	0.000301336	60	0	_	0.0273665	60	1	_34_	0.240128	33
A_67_P04199231	60	1	98790471	98790530	0	_	-0.0414404	60	0	_	-0.12554	60	1	_34_	-0.0577013	33
A_67_P04199245	60	1	98795868	98795927	0	_	-0.0202904	60	0	_	0.00308516	60	1	_8_	0.0877626	52
A_67_P04199311	60	1	98842901	98842960	0	_	-0.0372168	60	0	_	0.0278969	60	1	_43_	0.313232	42
A_67_P04200120	60	1	99439798	99439857	0	_	-0.163805	60	0	_	0.0903411	60	1	_29_	0.152398	31
A_67_P04200316	60	1	99521724	99521783	0	_	-0.0621666	60	0	_	-0.0242083	60	1	_34_	0.368131	33
A_67_P04200559	60	1	99605621	99605680	0	_	-0.109961	60	0	_	-0.247775	60	1	_4_	0.313978	56
A_67_P04200563	60	1	99606466	99606525	0	_	-0.11661	60	0	_	-0.13722	60	1	_43_	0.459694	42
A_67_P04200564	60	1	99606835	99606894	0	_	-0.0362096	60	0	_	0.0286362	60	1	_2_	0.0245147	58
A_67_P04200575	60	1	99613169	99613228	0	_	-0.345239	60	0	_	0.0557159	60	1	_55_	0.721862	54
A_67_P04200598	60	1	99619003	99619062	0	_	-0.0145107	60	0	_	0.00981485	60	1	_60_	0.0224134	59
A_67_P04200599	60	1	99619251	99619310	0	_	-0.145383	60	0	_	-0.0939537	60	1	_48_	0.317279	47
A_67_P04200600	60	1	99619956	99620015	0	_	-0.0964499	60	0	_	0.0220391	60	1	_43_	0.657918	42
A_67_P04202110	60	1	100418225	100418284	0	_	0.0035352	60	0	_	-0.00627689	60	1	_28_	0.029866	32
A_67_P04202203	60	1	100468090	100468149	0	_	-0.0166531	60	0	_	-0.136698	60	1	_3_	0.142674	57
A_67_P04202598	60	1	100725933	100725992	0	_	-0.0120972	60	0	_	0.0729249	60	1	_26_	0.311031	34
A_67_P04202640	60	1	100752645	100752704	0	_	0.048616	60	0	_	-0.035163	60	2	_5_30_	0.42623	30
A_67_P04202645	60	1	100754582	100754641	0	_	0.00635577	60	0	_	0.0736285	60	1	_16_	0.274823	44
A_67_P04202646	59	1	100755006	100755064	0	_	0.0494402	59	0	_	-0.0123393	59	1	_34_	0.29687	33
A_67_P04202656	60	1	100760739	100760798	0	_	0.094189	60	0	_	-0.0820354	60	1	_13_	0.140287	47
A_67_P04202657	60	1	100761113	100761172	0	_	0.139117	60	0	_	0.0661636	60	2	_30_57_	0.621302	29
A_67_P04202660	60	1	100762167	100762226	0	_	-0.00059324	60	0	_	-0.0994641	60	1	_24_	1.67378	36
A_67_P04202662	60	1	100763099	100763158	0	_	0.0222317	60	0	_	-0.0562666	60	1	_33_	0.485204	32
A_67_P04202663	60	1	100763347	100763406	0	_	0.0797422	60	0	_	0.171858	60	1	_48_	0.129557	47
A_67_P04202676	58	1	100784597	100784654	0	_	-0.00767581	58	0	_	0.111346	58	1	_25_	1.67774	33
A_67_P04202707	60	1	100798551	100798610	0	_	-0.0098843	60	0	_	-0.00644693	60	1	_51_	0.270989	50
A_67_P04202708	60	1	100798878	100798937	0	_	0.0270283	60	0	_	-0.138157	60	1	_15_	0.367281	45
A_67_P04202710	60	1	100801140	100801199	0	_	0.0193181	60	0	_	0.0685517	60	1	_42_	0.23252	41
A_67_P04202714	60	1	100802778	100802837	0	_	0.0026559	60	0	_	-0.0237895	60	1	_23_	0.489602	37
A_67_P04202715	60	1	100803279	100803338	0	_	0.0503024	60	0	_	0.0375909	60	1	_14_	0.162222	46
A_67_P04202718	60	1	100806262	100806321	0	_	0.0106909	60	0	_	-0.207187	60	1	_21_	1.04777	39
A_67_P04202788	60	1	100839322	100839381	0	_	-0.050873	60	0	_	-7.95E-05	60	1	_60_	0.135965	59
A_67_P04202793	60	1	100842924	100842983	0	_	0.101	60	0	_	0.154975	60	1	_40_	-0.0411745	39
A_67_P04202795	60	1	100843838	100843897	0	_	0.195109	60	0	_	-0.113064	60	2	_20_33_	0.531772	27
A_67_P04202796	60	1	100844023	100844082	0	_	-0.0135748	60	0	_	-0.00168298	60	1	_11_	0.525365	49
A_67_P04202802	60	1	100846627	100846686	0	_	0.0378253	60	0	_	-0.0351238	60	1	_24_	0.472545	36
A_67_P04202819	59	1	100858456	100858514	0	_	0.0372325	59	0	_	-0.0607096	59	1	_35_	0.336319	34
A_67_P04202822	60	1	100859708	100859767	0	_	-0.0855886	60	0	_	0.0449608	60	2	_30_51_	0.840441	29
A_67_P04202833	60	1	100865721	100865780	0	_	-0.0297948	60	0	_	-0.180928	60	1	_18_	0.134418	42
A_67_P04202842	60	1	100869132	100869191	0	_	-0.0740651	60	0	_	0.0195089	60	1	_42_	0.319426	41
A_67_P04202855	60	1	100880630	100880689	1	_56_	-0.117372	55	0	_	0.044339	60	1	_56_	0.531799	55
A_67_P04202867	60	1	100891223	100891282	0	_	0.117738	60	0	_	-0.0132207	60	1	_51_	0.533163	50
A_67_P04202919	60	1	100918502	100918561	0	_	0.0806993	60	1	_55_	-0.0732745	54	1	_55_	0.0242102	54
A_67_P04202945	60	1	100952883	100952942	0	_	-0.0718291	60	0	_	-0.057147	60	1	_35_	0.540473	34
A_67_P04202949	60	1	100954417	100954476	0	_	0.0640466	60	0	_	-0.0556848	60	1	_16_	0.749689	44
A_67_P04202957	60	1	100958241	100958300	0	_	-0.0240343	60	0	_	-0.0618933	60	1	_43_	-0.179563	42
A_67_P04202991	60	1	100980308	100980367	0	_	-0.0406064	60	0	_	0.18629	60	1	_52_	-0.433619	51
A_67_P04202992	60	1	100980465	100980524	0	_	0.0347026	60	0	_	-0.046763	60	1	_52_	0.134259	51
A_67_P04202993	60	1	100980948	100981007	0	_	-0.0111138	60	0	_	-0.051866	60	1	_25_	0.496653	35
A_67_P04202998	60	1	100982529	100982588	0	_	0.0256868	60	0	_	-0.0494417	60	1	_34_	0.216619	33
A_67_P04203004	60	1	100984786	100984845	0	_	0.0486171	60	0	_	0.0713768	60	2	_17_35_	0.543089	25
A_67_P04203005	60	1	100985259	100985318	0	_	-0.0324097	60	0	_	-0.138876	60	1	_18_	0.501586	42
A_67_P04203006	60	1	100985504	100985563	0	_	-0.0287829	60	0	_	0.0779827	60	2	_16_33_	0.65827	27
A_67_P04203007	60	1	100987718	100987777	0	_	0.0114249	60	0	_	-0.078425	60	2	_13_30_	1.01901	30
A_67_P04203035	60	1	101000748	101000807	0	_	-0.010438	60	0	_	0.10187	60	1	_1_	0.0397985	59
A_67_P04203036	60	1	101001024	101001083	0	_	-0.0376919	60	0	_	-0.0380853	60	1	_31_	0.567829	30
A_67_P04203039	56	1	101003997	101004052	0	_	0.018724	56	0	_	-0.102517	56	1	_11_	1.10985	45
A_67_P04203067	60	1	101033116	101033175	0	_	-0.118233	60	0	_	0.140856	60	1	_41_	0.359927	40
A_67_P04203135	60	1	101078699	101078758	1	_6_	0.0793503	54	0	_	-0.0124487	60	1	_6_	0.203765	54
A_67_P04203137	60	1	101082983	101083042	1	_31_	-0.00482603	30	0	_	0.0977876	60	1	_31_	-0.0385129	30
A_67_P04203154	60	1	101100530	101100589	0	_	-0.0024846	60	0	_	-0.0170569	60	1	_23_	-0.142772	37
A_67_P04203208	60	1	101132333	101132392	0	_	0.0889236	60	0	_	0.0340229	60	1	_3_	-0.219988	57
A_67_P04203212	58	1	101135521	101135578	0	_	-0.0143929	58	0	_	0.0601907	58	2	_12_38_	1.28557	25
A_67_P04203214	60	1	101136209	101136268	0	_	0.0397755	60	0	_	-0.0383894	60	1	_2_	0.101186	58
A_67_P04203263	60	1	101167499	101167558	0	_	0.0335253	60	0	_	-0.0047008	60	1	_16_	-0.0808584	44
A_67_P04203333	60	1	101225936	101225995	0	_	0.0362852	60	0	_	-0.125692	60	1	_20_	0.69245	40
A_67_P04203337	60	1	101227379	101227438	0	_	-0.00411501	60	0	_	-0.172819	60	1	_18_	-0.124621	42
A_67_P04203338	60	1	101227548	101227607	0	_	0.0493992	60	0	_	-0.0450169	60	1	_52_	1.11336	51
A_67_P04203342	60	1	101228650	101228709	0	_	0.0393831	60	0	_	-0.10387	60	1	_46_	0.426377	45
A_67_P04203344	60	1	101230227	101230286	0	_	0.0565085	60	0	_	-0.111839	60	1	_16_	0.60516	44
A_67_P04203351	60	1	101234039	101234098	0	_	-0.093837	60	0	_	0.103025	60	1	_32_	1.16607	31
A_67_P04203367	60	1	101241538	101241597	0	_	-0.00797354	60	0	_	-0.0859352	60	1	_39_	0.395287	38
A_67_P04203393	60	1	101259472	101259531	0	_	0.129107	60	0	_	-0.0312898	60	2	_3_31_	0.931533	29
A_67_P04203394	60	1	101259926	101259985	0	_	0.0423681	60	0	_	0.0861925	60	2	_1_50_	0.750186	48
A_67_P04203400	60	1	101267206	101267265	0	_	-0.0624384	60	1	_2_	-0.0432262	58	0	_	0.74669	60
A_67_P04203404	60	1	101269970	101270029	0	_	-0.171261	60	0	_	0.110128	60	2	_11_24_	1.09526	36
A_67_P04203408	60	1	101273333	101273392	0	_	-0.109533	60	0	_	-0.0143551	60	1	_53_	-0.235206	52
A_67_P04203415	60	1	101276916	101276975	0	_	-0.0503007	60	0	_	-0.0425763	60	2	_25_50_	0.421469	24
A_67_P04203424	60	1	101279550	101279609	0	_	0.0164502	60	0	_	0.131576	60	1	_15_	-0.0687231	45
A_67_P04203427	60	1	101280708	101280767	0	_	-0.0370299	60	0	_	-0.0754196	60	1	_29_	0.597858	31
A_67_P04203429	60	1	101282256	101282315	0	_	0.0406887	60	0	_	0.0241277	60	1	_31_	1.31525	30
A_67_P04203434	60	1	101296381	101296440	0	_	-0.0127354	60	0	_	-0.063289	60	1	_17_	0.953228	43
A_67_P04203445	60	1	101300307	101300366	0	_	0.0660388	60	0	_	0.00944914	60	1	_49_	0.198525	48
A_67_P04203461	60	1	101318971	101319030	0	_	0.000123953	60	0	_	0.143851	60	1	_51_	0.164796	50
A_67_P04203468	60	1	101324082	101324141	0	_	-0.142078	60	0	_	-0.0778972	60	1	_60_	-0.0888992	59
A_67_P04203471	55	1	101325385	101325439	0	_	0.0646735	55	0	_	-0.0162625	55	1	_44_	-0.136736	43
A_67_P04203480	60	1	101328583	101328642	0	_	0.0234779	60	0	_	-0.06855	60	1	_36_	0.0790566	35
A_67_P04203481	60	1	101328839	101328898	0	_	0.149976	60	0	_	0.11234	60	1	_59_	0.0286234	58
A_67_P04203511	60	1	101352118	101352177	0	_	-0.023244	60	0	_	-0.0129773	60	1	_59_	0.292282	58
A_67_P04203517	60	1	101354516	101354575	0	_	0.0322763	60	0	_	0.258241	60	1	_3_	0.358377	57
A_67_P04203531	60	1	101360023	101360082	0	_	0.0545596	60	0	_	-0.0264096	60	1	_33_	0.170027	32
A_67_P04203550	60	1	101366418	101366477	0	_	-0.0285427	60	0	_	-0.134666	60	1	_5_	0.251074	55
A_67_P04203568	60	1	101382274	101382333	0	_	-0.0126704	60	0	_	-0.0871027	60	1	_39_	0.601064	38
A_67_P04203622	60	1	101414545	101414604	0	_	0.063104	60	0	_	-0.237369	60	1	_45_	0.372324	44
A_67_P04203678	60	1	101445659	101445718	0	_	0.0854308	60	0	_	0.0010685	60	1	_1_	0.100742	59
A_67_P04203686	60	1	101449225	101449284	0	_	0.0319761	60	0	_	-0.0688838	60	1	_43_	-0.0563112	42
A_67_P04203690	60	1	101451023	101451082	0	_	0.0355115	60	0	_	-0.0844746	60	1	_42_	0.2341	41
A_67_P04203698	60	1	101455148	101455207	0	_	-0.0062395	60	0	_	-0.0799182	60	1	_9_	0.862681	51
A_67_P04203699	60	1	101456094	101456153	0	_	0.113671	60	0	_	-0.0166482	60	2	_8_21_	0.705536	39
A_67_P04203710	60	1	101460585	101460644	0	_	-0.0701979	60	0	_	-0.0684019	60	1	_56_	0.186401	55
A_67_P04203716	60	1	101467198	101467257	0	_	0.0574238	60	0	_	0.0744535	60	1	_9_	0.000833467	51
A_67_P04203722	60	1	101469532	101469591	0	_	-0.0438063	60	0	_	-0.0145431	60	1	_12_	0.126124	48
A_67_P04203790	60	1	101513829	101513888	0	_	0.0241773	60	0	_	-0.0986401	60	1	_36_	0.621002	35
A_67_P04203797	60	1	101517910	101517969	0	_	-0.126454	60	0	_	0.153326	60	1	_3_	0.0658015	57
A_67_P04203812	60	1	101522906	101522965	0	_	-0.0351659	60	0	_	-0.0107391	60	1	_23_	0.27866	37
A_67_P04203825	60	1	101528695	101528754	0	_	0.0638453	60	0	_	-0.044024	60	1	_35_	0.801984	34
A_67_P04203939	60	1	101579505	101579564	0	_	0.0749391	60	0	_	0.126906	60	1	_2_	-0.175347	58
A_67_P04203958	60	1	101587097	101587156	0	_	-0.111624	60	0	_	0.122409	60	1	_60_	-0.13538	59
A_67_P04203960	60	1	101587824	101587883	0	_	-0.00169427	60	0	_	-0.0124559	60	1	_27_	1.29261	33
A_67_P04204005	60	1	101606766	101606825	0	_	-0.136235	60	0	_	-0.0769664	60	1	_15_	0.431369	45
A_67_P04204009	60	1	101608262	101608321	0	_	0.128363	60	0	_	0.0225103	60	2	_5_18_	0.761959	42
A_67_P04204017	60	1	101611265	101611324	0	_	0.123512	60	0	_	-0.047987	60	1	_14_	0.264589	46
A_67_P04204033	60	1	101616993	101617052	0	_	-0.0234067	60	0	_	-0.0892346	60	1	_46_	0.464047	45
A_67_P04204043	60	1	101621646	101621705	0	_	0.0917256	60	0	_	0.0100559	60	1	_46_	0.0808383	45
A_67_P04204051	60	1	101627017	101627076	0	_	0.088079	60	0	_	0.0316137	60	2	_26_43_	1.24582	25
A_67_P04204088	60	1	101642332	101642391	0	_	-0.068511	60	0	_	0.00461145	60	1	_18_	0.435452	42
A_67_P04204098	60	1	101655098	101655157	0	_	-0.0943703	60	0	_	-0.199327	60	1	_56_	0.25271	55
A_67_P04204099	60	1	101655624	101655683	0	_	0.0162182	60	0	_	-0.0628961	60	1	_13_	0.139641	47
A_67_P04204125	60	1	101668706	101668765	0	_	-0.000925449	60	0	_	-0.039083	60	2	_14_51_	0.418492	36
A_67_P04204126	60	1	101668855	101668914	0	_	-0.0201675	60	0	_	-0.103525	60	1	_47_	0.215266	46
A_67_P04204130	58	1	101670276	101670333	0	_	-0.105057	58	0	_	0.0169665	58	2	_16_50_	0.499646	33
A_67_P04204139	60	1	101673862	101673921	0	_	0.0155034	60	0	_	0.0160068	60	1	_14_	0.119974	46
A_67_P04204143	60	1	101675959	101676018	0	_	0.0546568	60	0	_	-0.0164527	60	1	_26_	0.107792	34
A_67_P04204144	60	1	101676297	101676356	0	_	0.0122982	60	0	_	-0.128553	60	1	_13_	0.845199	47
A_67_P04204145	60	1	101676733	101676792	0	_	0.0079331	60	0	_	-0.0208068	60	1	_21_	1.15231	39
A_67_P04204146	60	1	101677144	101677203	0	_	-0.0149558	60	0	_	0.011359	60	1	_8_	-0.0511028	52
A_67_P04204150	60	1	101678696	101678755	0	_	0.162187	60	0	_	0.0736578	60	1	_2_	1.05697	58
A_67_P04204252	60	1	101722873	101722932	0	_	0.0287389	60	0	_	0.075304	60	1	_50_	0.195885	49
A_67_P04204253	60	1	101723126	101723185	0	_	0.136531	60	0	_	0.0778391	60	1	_42_	-0.502279	41
A_67_P04204256	60	1	101725492	101725551	0	_	0.0824125	60	0	_	-0.0238509	60	1	_28_	0.410583	32
A_67_P04204258	60	1	101726128	101726187	0	_	-0.0362818	60	0	_	-0.0545969	60	1	_39_	0.477603	38
A_67_P04204517	57	1	101850041	101850097	0	_	0.0687996	57	0	_	-0.04294	57	1	_53_	1.37744	52
A_67_P04204790	60	1	101971902	101971961	0	_	-0.0469072	60	0	_	-0.122866	60	2	_46_57_	0.185952	45
A_67_P04204798	60	1	101975318	101975377	0	_	0.187484	60	0	_	-0.157403	60	1	_56_	-0.303945	55
A_67_P04204809	60	1	101980139	101980198	0	_	-0.0169097	60	0	_	-0.0715245	60	1	_54_	1.01549	53
A_67_P04205019	60	1	102086530	102086589	0	_	-0.119385	60	0	_	0.0505747	60	1	_60_	0.46822	59
A_67_P04205020	60	1	102086845	102086904	0	_	7.09E-06	60	0	_	0.0478828	60	1	_18_	0.0789868	42
A_67_P04205023	60	1	102087833	102087892	0	_	-0.010452	60	0	_	-0.20426	60	1	_41_	0.345784	40
A_67_P04205030	60	1	102090012	102090071	0	_	-0.0510194	60	0	_	0.100578	60	2	_14_20_	0.0666213	40
A_67_P04205037	60	1	102092440	102092499	0	_	-0.0099921	60	0	_	-0.0837821	60	1	_16_	0.0752847	44
A_67_P04205094	60	1	102115933	102115992	0	_	0.0827717	60	0	_	-0.102982	60	1	_25_	-0.085245	35
A_67_P04205099	58	1	102120715	102120772	0	_	0.0405338	58	0	_	0.0152438	58	1	_5_	0.403206	53
A_67_P04205106	60	1	102124495	102124554	0	_	0.0791604	60	0	_	0.0398521	60	2	_39_51_	0.378248	38
A_67_P04205148	60	1	102153812	102153871	0	_	0.0241648	60	0	_	-0.169566	60	1	_47_	0.659336	46
A_67_P04205154	60	1	102155822	102155881	0	_	-0.0235034	60	0	_	-0.0241533	60	1	_17_	0.131013	43
A_67_P04205231	60	1	102191541	102191600	0	_	-0.0388038	60	0	_	-0.0184489	60	1	_59_	0.204163	58
A_67_P04205243	58	1	102197240	102197297	0	_	-0.0226761	58	0	_	-0.0237076	58	1	_53_	-0.149745	52
A_67_P04205249	60	1	102199177	102199236	0	_	0.0026469	60	0	_	-0.0957547	60	1	_55_	0.375272	54
A_67_P04205256	60	1	102201704	102201763	0	_	-0.0731499	60	0	_	-0.173955	60	1	_35_	-0.371105	34
A_67_P04205281	60	1	102213788	102213847	0	_	-0.0412215	60	0	_	-0.0715129	60	1	_5_	-0.276713	55
A_67_P04205301	60	1	102223345	102223404	0	_	0.119748	60	0	_	-0.0844403	60	1	_12_	0.226815	48
A_67_P04205303	60	1	102224074	102224133	0	_	0.107545	60	0	_	0.057371	60	1	_36_	0.572894	35
A_67_P04205306	60	1	102225162	102225221	0	_	-0.00458596	60	0	_	0.0607477	60	1	_36_	0.250881	35
A_67_P04205307	59	1	102225345	102225403	0	_	0.0994838	59	0	_	0.00134245	59	1	_34_	0.728058	33
A_67_P04205315	60	1	102228718	102228777	0	_	0.119905	60	0	_	0.0236458	60	1	_54_	0.221635	53
A_67_P04205317	60	1	102229346	102229405	0	_	0.00618787	60	0	_	0.0169523	60	1	_47_	0.105379	46
A_67_P04205321	60	1	102231841	102231900	0	_	-0.00927764	60	0	_	0.0613283	60	1	_30_	0.807535	30
A_67_P04205322	60	1	102232061	102232120	0	_	-0.0623437	60	0	_	-0.0344311	60	1	_7_	0.269212	53
A_67_P04205329	60	1	102239397	102239456	0	_	0.0510579	60	0	_	-0.03062	60	1	_58_	-0.212303	57
A_67_P04205341	60	1	102243627	102243686	0	_	0.0949101	60	0	_	-0.0567481	60	1	_60_	0.326925	59
A_67_P04205342	60	1	102243980	102244039	0	_	0.00971908	60	0	_	-0.11014	60	1	_10_	0.184939	50
A_67_P04205348	60	1	102246389	102246448	0	_	-0.0743948	60	0	_	0.20084	60	1	_32_	0.494205	31
A_67_P04205356	60	1	102249338	102249397	0	_	-0.0131014	60	0	_	0.135793	60	1	_30_	2.38607	30
A_67_P04205364	60	1	102254246	102254305	0	_	0.0161724	60	0	_	-0.0406834	60	2	_8_39_	-0.0282845	30
A_67_P04205370	59	1	102256198	102256256	0	_	0.0658774	59	0	_	0.0959114	59	1	_3_	-0.275448	56
A_67_P04205373	60	1	102257612	102257671	0	_	-0.0166117	60	0	_	-0.052466	60	1	_12_	0.251382	48
A_67_P04205375	60	1	102258115	102258174	0	_	-0.0173748	60	0	_	0.0956981	60	1	_47_	0.228209	46
A_67_P04205386	60	1	102262213	102262272	0	_	0.0698992	60	0	_	-0.192663	60	1	_46_	0.32419	45
A_67_P04205396	60	1	102267927	102267986	0	_	0.0444652	60	0	_	0.0422428	60	2	_29_50_	0.137374	28
A_67_P04205397	60	1	102268065	102268124	0	_	0.0880141	60	0	_	-0.0134709	60	1	_46_	0.152439	45
A_67_P04205400	60	1	102274774	102274833	0	_	0.0297395	60	0	_	-0.0432523	60	1	_57_	0.231974	56
A_67_P04205402	60	1	102275362	102275421	0	_	0.0599389	60	0	_	0.415159	60	1	_39_	0.320906	38
A_67_P04205422	60	1	102285774	102285833	1	_25_	0.442648	35	1	_25_	0.268115	35	0	_	-0.0983945	60
A_67_P04205452	60	1	102301009	102301068	0	_	0.0557012	60	0	_	0.0223508	60	1	_58_	-0.0170909	57
A_67_P04205456	60	1	102304884	102304943	0	_	0.189393	60	0	_	-0.0190383	60	1	_45_	0.238217	44
A_67_P04205458	60	1	102305233	102305292	0	_	0.0129144	60	0	_	-0.0962261	60	1	_38_	0.938847	37
A_67_P04205466	60	1	102308736	102308795	0	_	0.576479	60	0	_	0.0745771	60	1	_19_	0.663896	41
A_67_P04205468	60	1	102309895	102309954	0	_	0.128378	60	0	_	-0.119907	60	1	_6_	0.0310236	54
A_67_P04205469	60	1	102309974	102310033	0	_	0.037069	60	0	_	0.0398805	60	1	_42_	1.90983	41
A_67_P04205476	60	1	102312169	102312228	0	_	-0.0155967	60	0	_	-0.0962712	60	1	_23_	0.718678	37
A_67_P04205517	60	1	102326773	102326832	0	_	0.0643679	60	0	_	-0.0458821	60	1	_51_	0.264979	50
A_67_P04205628	60	1	102388592	102388651	0	_	-0.451989	60	0	_	-0.210252	60	1	_24_	0.702645	36
A_67_P04205629	60	1	102395950	102396009	0	_	-0.0546249	60	0	_	-0.00452202	60	1	_23_	0.713451	37
A_67_P04205641	60	1	102400667	102400726	0	_	-0.00528942	60	0	_	0.0697547	60	1	_32_	0.214704	31
A_67_P04205643	60	1	102401439	102401498	0	_	-0.0107287	60	0	_	0.0373146	60	1	_28_	0.627079	32
A_67_P04205645	60	1	102402206	102402265	0	_	0.0563187	60	0	_	0.00810016	60	1	_23_	0.549168	37
A_67_P04205695	60	1	102431287	102431346	0	_	-0.00187964	60	0	_	0.0162566	60	1	_29_	0.313944	31
A_67_P04205701	60	1	102435048	102435107	0	_	-0.0990212	60	0	_	0.0747739	60	1	_29_	1.09548	31
A_67_P04205702	60	1	102435141	102435200	0	_	-0.0207835	60	0	_	-0.00616224	60	1	_27_	0.514184	33
A_67_P04205708	60	1	102438124	102438183	0	_	0.28443	60	0	_	-0.0837224	60	1	_15_	0.411135	45
A_67_P04205710	60	1	102438951	102439010	0	_	0.164283	60	0	_	-0.136121	60	1	_13_	-0.00540364	47
A_67_P04205718	60	1	102446564	102446623	0	_	-0.000877876	60	0	_	-0.10403	60	1	_34_	0.852826	33
A_67_P04205722	60	1	102449474	102449533	0	_	0.10535	60	0	_	-0.0200152	60	1	_42_	-0.145435	41
A_67_P04205776	60	1	102480592	102480651	0	_	0.039193	60	0	_	-0.0879517	60	2	_2_24_	1.70696	36
A_67_P04205778	60	1	102481307	102481366	0	_	-0.0719666	60	0	_	0.0925042	60	1	_49_	0.00844359	48
A_67_P04205792	60	1	102486734	102486793	0	_	-0.159956	60	0	_	0.157995	60	1	_57_	-0.205709	56
A_67_P04205797	60	1	102491269	102491328	0	_	0.0645646	60	0	_	0.0553328	60	2	_16_29_	1.40998	31
A_67_P04205800	60	1	102492612	102492671	0	_	0.113162	60	0	_	0.156594	60	1	_28_	1.44846	32
A_67_P04205806	60	1	102494929	102494988	0	_	-0.059993	60	0	_	0.0324787	60	1	_21_	-0.284972	39
A_67_P04205809	60	1	102495954	102496013	0	_	0.0328518	60	0	_	0.0856444	60	1	_31_	0.615741	30
A_67_P04205811	60	1	102496772	102496831	0	_	0.0817789	60	0	_	-0.0727798	60	1	_9_	0.340401	51
A_67_P04205813	60	1	102497156	102497215	0	_	-0.0277428	60	0	_	-0.0235978	60	1	_57_	4.34382	56
A_67_P04205837	60	1	102506666	102506725	0	_	0.0201815	60	0	_	-0.057401	60	1	_38_	1.20471	37
A_67_P04205838	60	1	102507414	102507473	0	_	-0.0377285	60	0	_	-0.077209	60	1	_60_	-0.0639694	59
A_67_P04205839	60	1	102507780	102507839	0	_	0.173935	60	0	_	-0.216096	60	1	_53_	0.459424	52
A_67_P04205842	60	1	102508779	102508838	0	_	-0.0414055	60	0	_	0.0518272	60	1	_60_	0.53684	59
A_67_P04205876	60	1	102526900	102526959	0	_	0.118788	60	0	_	-0.111969	60	1	_23_	0.632791	37
A_67_P04205877	60	1	102527008	102527067	0	_	0.0227648	60	0	_	0.0551584	60	1	_12_	0.375411	48
A_67_P04205888	60	1	102530584	102530643	0	_	0.0374468	60	0	_	-0.139017	60	1	_54_	0.0486272	53
A_67_P04205890	60	1	102531218	102531277	0	_	0.0274159	60	0	_	0.00429353	60	1	_33_	0.965037	32
A_67_P04205891	60	1	102531609	102531668	0	_	0.0597133	60	0	_	-0.0659225	60	1	_27_	1.51184	33
A_67_P04205894	58	1	102532410	102532467	0	_	0.102811	58	0	_	0.0996911	58	1	_16_	0.962551	42
A_67_P04205896	60	1	102533029	102533088	0	_	0.0279666	60	0	_	0.067617	60	1	_55_	0.220241	54
A_67_P04205933	60	1	102555393	102555452	0	_	-0.052815	60	0	_	-0.0536084	60	1	_49_	0.0931054	48
A_67_P04205938	60	1	102557699	102557758	0	_	-0.117871	60	0	_	0.0320449	60	1	_21_	0.548121	39
A_67_P04205958	60	1	102566165	102566224	0	_	-0.013831	60	0	_	-0.00940541	60	1	_7_	0.0713683	53
A_67_P04205959	60	1	102566525	102566584	0	_	0.213882	60	0	_	0.0242052	60	1	_1_	0.104787	59
A_67_P04206004	60	1	102600908	102600967	0	_	-0.0630913	60	0	_	-0.0679818	60	1	_53_	0.148136	52
A_67_P04206006	60	1	102601547	102601606	0	_	0.0158845	60	0	_	-0.0833457	60	1	_59_	-0.302929	58
A_67_P04206275	58	1	102777206	102777263	1	_39_	0.351742	38	1	_39_	0.354224	38	0	_	0.0468926	58
A_67_P04206396	60	1	102853263	102853322	1	_43_	0.296561	42	1	_43_	0.158385	42	0	_	-0.00834823	60
A_67_P04206468	60	1	102893373	102893432	0	_	-0.0646955	60	0	_	0.00339722	60	1	_38_	-0.0863165	37
A_67_P04206571	60	1	102951427	102951486	0	_	0.170739	60	0	_	0.0619549	60	1	_13_	0.115684	47
A_67_P04206574	57	1	102952526	102952582	0	_	-0.107433	57	0	_	0.18505	57	2	_17_45_	0.801334	27
A_67_P04206576	60	1	102953185	102953244	0	_	0.0242001	60	0	_	-0.0281618	60	1	_51_	0.518301	50
A_67_P04206578	60	1	102954133	102954192	0	_	0.0248017	60	0	_	-0.0610804	60	1	_4_	0.146178	56
A_67_P04206582	60	1	102955339	102955398	0	_	0.0787897	60	0	_	0.0436121	60	1	_42_	-0.148536	41
A_67_P04206586	60	1	102957129	102957188	0	_	0.269574	60	0	_	-0.00487735	60	1	_33_	-0.436197	32
A_67_P04206590	60	1	102958403	102958462	0	_	-0.060358	60	0	_	0.074034	60	1	_39_	0.679716	38
A_67_P04206591	60	1	102958770	102958829	0	_	0.0265457	60	0	_	-0.0382158	60	1	_48_	0.681624	47
A_67_P04206597	60	1	102965007	102965066	0	_	0.0160438	60	0	_	-0.0123563	60	1	_42_	0.432159	41
A_67_P04206616	60	1	102971317	102971376	0	_	-0.00332822	60	0	_	-0.0321838	60	1	_52_	0.883198	51
A_67_P04206645	60	1	102984781	102984840	0	_	-0.0348074	60	0	_	-0.00183027	60	1	_18_	0.202937	42
A_67_P04206664	60	1	102995438	102995497	0	_	0.0684355	60	0	_	-0.166795	60	2	_17_51_	0.393248	33
A_67_P04206704	60	1	103022693	103022752	0	_	-0.0334506	60	0	_	-0.0183164	60	1	_44_	-0.046897	43
A_67_P04206708	60	1	103024153	103024212	0	_	0.234916	60	0	_	0.0215593	60	1	_32_	0.622522	31
A_67_P04206737	60	1	103048755	103048814	0	_	0.0184662	60	0	_	0.0581093	60	1	_22_	1.11479	38
A_67_P04206760	60	1	103057843	103057902	0	_	-0.0292349	60	0	_	-0.0182725	60	1	_32_	0.663101	31
A_67_P04206765	60	1	103059775	103059834	0	_	-0.0282649	60	0	_	0.0782555	60	1	_48_	-0.210172	47
A_67_P04206810	60	1	103098335	103098394	1	_25_	1.26857	35	1	_25_	1.0799	35	0	_	0.167372	60
A_67_P04206932	60	1	103180039	103180098	0	_	-0.0814028	60	0	_	0.0159504	60	1	_17_	0.252466	43
A_67_P04206934	60	1	103180901	103180960	0	_	-0.00954754	60	0	_	0.0712022	60	1	_43_	0.217122	42
A_67_P04206942	60	1	103185554	103185613	0	_	0.00967568	60	0	_	-0.118044	60	2	_20_56_	0.945142	35
A_67_P04206946	60	1	103186827	103186886	0	_	-0.0752577	60	0	_	0.235837	60	1	_37_	0.174295	36
A_67_P04206949	60	1	103193594	103193653	0	_	0.112232	60	0	_	-0.145016	60	1	_25_	0.805335	35
A_67_P04206957	60	1	103196456	103196515	0	_	-0.0149326	60	0	_	-0.00829395	60	1	_50_	-0.409153	49
A_67_P04206962	60	1	103198289	103198348	0	_	0.00846788	60	0	_	-0.0175025	60	2	_23_44_	0.525617	22
A_67_P04206976	60	1	103208304	103208363	0	_	0.0514943	60	0	_	0.153167	60	1	_31_	0.855512	30
A_67_P04207001	60	1	103222253	103222312	0	_	0.143217	60	0	_	-0.126237	60	1	_55_	0.704659	54
A_67_P04207010	60	1	103225631	103225690	0	_	0.0675008	60	0	_	-0.0220047	60	1	_46_	0.22014	45
A_67_P04207012	60	1	103226696	103226755	0	_	0.000419841	60	0	_	-0.118768	60	1	_23_	1.06885	37
A_67_P04207013	60	1	103226938	103226997	0	_	0.0710097	60	0	_	-0.0502203	60	2	_9_51_	0.915508	41
A_67_P04207016	60	1	103228229	103228288	0	_	0.0541327	60	0	_	-0.0272195	60	1	_13_	0.381332	47
A_67_P04207022	60	1	103230429	103230488	0	_	0.0955115	60	0	_	-0.0880491	60	1	_45_	0.75658	44
A_67_P04207025	60	1	103231453	103231512	0	_	0.0856032	60	0	_	-0.0217441	60	1	_59_	0.122943	58
A_67_P04207026	60	1	103232002	103232061	0	_	0.0388747	60	0	_	0.0557108	60	1	_3_	-0.0745465	57
A_67_P04207032	60	1	103235472	103235531	0	_	-0.120068	60	0	_	-0.0369252	60	1	_25_	0.87734	35
A_67_P04207034	60	1	103236273	103236332	0	_	0.015016	60	0	_	-0.0136491	60	1	_48_	0.715948	47
A_67_P04207039	60	1	103238118	103238177	0	_	0.0323662	60	0	_	0.0342888	60	1	_15_	0.311181	45
A_67_P04207093	60	1	103279841	103279900	0	_	-0.0681247	60	0	_	0.105296	60	1	_31_	0.708193	30
A_67_P04207162	60	1	103322259	103322318	0	_	0.114104	60	0	_	-0.037137	60	1	_22_	0.386524	38
A_67_P04207166	60	1	103324302	103324361	0	_	0.103277	60	0	_	0.0189405	60	1	_23_	0.613398	37
A_67_P04207195	60	1	103338409	103338468	0	_	-0.0521752	60	0	_	-0.0332998	60	1	_24_	0.308752	36
A_67_P04207197	60	1	103339094	103339153	0	_	0.117488	60	0	_	0.025186	60	1	_60_	-0.474572	59
A_67_P04207214	60	1	103346360	103346419	0	_	0.190538	60	0	_	-0.082355	60	1	_27_	0.100964	33
A_67_P04207220	60	1	103348930	103348989	0	_	-2.83E-05	60	0	_	-0.0563823	60	1	_11_	0.484292	49
A_67_P04207230	60	1	103354968	103355027	0	_	0.0711637	60	0	_	0.0689765	60	1	_16_	-0.0335906	44
A_67_P04207235	60	1	103356605	103356664	0	_	-0.0656019	60	0	_	-0.0210906	60	1	_51_	1.72096	50
A_67_P04207238	60	1	103357624	103357683	0	_	-0.0506832	60	0	_	0.0105177	60	1	_22_	0.630466	38
A_67_P04207245	60	1	103360588	103360647	0	_	-0.0132666	60	0	_	0.0730612	60	1	_1_	0.00994615	59
A_67_P04207252	60	1	103363431	103363490	0	_	0.0292343	60	0	_	0.0218497	60	1	_3_	-0.454495	57
A_67_P04207266	60	1	103379813	103379872	0	_	0.130245	60	0	_	0.0926685	60	1	_53_	0.249053	52
A_67_P04207273	60	1	103388217	103388276	0	_	0.0621101	60	0	_	0.0415919	60	1	_21_	0.365889	39
A_67_P04207275	60	1	103389220	103389279	0	_	0.00487219	60	0	_	0.105857	60	1	_58_	-0.0723112	57
A_67_P04207276	60	1	103389446	103389505	0	_	0.035071	60	0	_	-0.0309498	60	1	_43_	0.342751	42
A_67_P04207277	60	1	103389990	103390049	0	_	0.120664	60	0	_	-0.0219255	60	1	_57_	-0.279989	56
A_67_P04207281	60	1	103391239	103391298	0	_	0.330136	60	0	_	0.117895	60	1	_3_	0.862957	57
A_67_P04207284	60	1	103392231	103392290	0	_	-0.0250251	60	0	_	-0.0927949	60	1	_25_	0.562196	35
A_67_P04207304	60	1	103400971	103401030	0	_	0.0675854	60	0	_	0.023863	60	1	_60_	0.972758	59
A_67_P04207309	60	1	103404024	103404083	0	_	-0.0431134	60	0	_	-0.041616	60	1	_17_	0.199362	43
A_67_P04207318	60	1	103410088	103410147	0	_	0.0958291	60	0	_	0.0164366	60	1	_33_	0.434672	32
A_67_P04207327	60	1	103414196	103414255	0	_	0.0367003	60	0	_	-0.00535454	60	1	_38_	-0.229764	37
A_67_P04207332	60	1	103421479	103421538	0	_	0.0352149	60	0	_	0.0981531	60	1	_31_	0.718954	30
A_67_P04207338	60	1	103423745	103423804	0	_	0.076487	60	0	_	-0.0603465	60	1	_51_	-0.0393976	50
A_67_P04207341	60	1	103427866	103427925	0	_	-0.123435	60	0	_	-0.0323484	60	1	_6_	-0.0404784	54
A_67_P04207349	60	1	103438111	103438170	0	_	0.0299305	60	0	_	-0.145323	60	2	_2_55_	1.10024	52
A_67_P04207351	60	1	103438745	103438804	0	_	-0.0522852	60	0	_	-0.114836	60	1	_60_	-1.22288	59
A_67_P04207356	60	1	103440422	103440481	0	_	-0.0577428	60	0	_	-0.107148	60	1	_19_	1.28055	41
A_67_P04207358	60	1	103441302	103441361	0	_	0.0128432	60	0	_	-0.156765	60	1	_42_	0.622356	41
A_67_P04207363	60	1	103443286	103443345	0	_	0.0720427	60	0	_	-0.0687791	60	1	_2_	1.05639	58
A_67_P04207364	60	1	103443603	103443662	0	_	0.0224432	60	0	_	-0.0526457	60	1	_41_	0.103638	40
A_67_P04207373	60	1	103447045	103447104	0	_	0.0742708	60	0	_	0.037591	60	1	_60_	0.136508	59
A_67_P04207384	60	1	103465508	103465567	0	_	-0.104642	60	0	_	-0.0668221	60	1	_37_	1.85002	36
A_67_P04207385	60	1	103465733	103465792	0	_	0.0207968	60	0	_	-0.0369281	60	2	_22_59_	0.765707	36
A_67_P04207386	60	1	103466183	103466242	0	_	0.0169712	60	0	_	-0.0584466	60	1	_56_	-0.10903	55
A_67_P04207393	60	1	103469041	103469100	0	_	0.00668292	60	0	_	-0.0931099	60	1	_47_	-0.509836	46
A_67_P04207395	60	1	103470006	103470065	0	_	0.085835	60	0	_	-0.0565034	60	1	_8_	0.252284	52
A_67_P04207399	60	1	103471553	103471612	0	_	0.00867063	60	0	_	-0.0789619	60	1	_16_	0.328807	44
A_67_P04207429	60	1	103484538	103484597	0	_	-0.0170135	60	0	_	-0.0128963	60	1	_48_	0.106627	47
A_67_P04207437	60	1	103488419	103488478	0	_	-0.133498	60	0	_	0.146817	60	1	_34_	0.147586	33
A_67_P04207440	60	1	103491313	103491372	0	_	0.190076	60	0	_	-0.0686963	60	1	_37_	0.0894176	36
A_67_P04207453	60	1	103506868	103506927	0	_	0.0173415	60	0	_	-0.0251119	60	1	_57_	0.190321	56
A_67_P04207458	60	1	103510239	103510298	0	_	0.0627251	60	0	_	-0.000929217	60	1	_58_	-0.0550405	57
A_67_P04207465	60	1	103513915	103513974	0	_	-0.0300337	60	0	_	-0.0283585	60	1	_49_	0.626693	48
A_67_P04207499	60	1	103530982	103531041	0	_	0.0325732	60	0	_	0.0805197	60	1	_10_	0.264818	50
A_67_P04207516	60	1	103551580	103551639	0	_	0.00257759	60	0	_	-0.132624	60	1	_24_	1.38165	36
A_67_P04207588	60	1	103614189	103614248	0	_	0.0863405	60	0	_	-0.0469345	60	1	_4_	0.228012	56
A_67_P04207614	60	1	103625907	103625966	0	_	0.0265451	60	0	_	0.037014	60	1	_6_	-0.276347	54
A_67_P04207616	60	1	103626551	103626610	0	_	0.0385335	60	0	_	-0.000341631	60	1	_4_	1.01852	56
A_67_P04207630	60	1	103635940	103635999	0	_	0.00927627	60	0	_	-0.0875927	60	1	_6_	0.0155048	54
A_67_P04207632	60	1	103637401	103637460	0	_	-0.0207025	60	0	_	0.027309	60	2	_41_58_	0.292429	40
A_67_P04207662	60	1	103654872	103654931	0	_	0.0374873	60	0	_	-0.115202	60	2	_5_42_	1.16324	36
A_67_P04207666	60	1	103656723	103656782	0	_	0.0789889	60	0	_	0.0706199	60	1	_5_	0.485482	55
A_67_P04207671	60	1	103660812	103660871	0	_	0.0737214	60	0	_	-0.048157	60	1	_7_	1.20643	53
A_67_P04207673	60	1	103661485	103661544	0	_	0.137725	60	0	_	-0.0998329	60	1	_2_	0.212636	58
A_67_P04207674	60	1	103661836	103661895	0	_	0.0641333	60	0	_	-0.0108285	60	1	_47_	0.0088436	46
A_67_P04207675	60	1	103662143	103662202	0	_	-0.024474	60	0	_	-0.0337265	60	1	_36_	0.494329	35
A_67_P04207676	60	1	103663605	103663664	0	_	0.0209676	60	0	_	-0.00487411	60	1	_40_	0.00928544	39
A_67_P04207677	60	1	103663690	103663749	0	_	-0.018017	60	0	_	0.158245	60	1	_3_	0.0470295	57
A_67_P04207680	60	1	103664853	103664912	0	_	0.154772	60	0	_	-0.144939	60	1	_43_	0.322226	42
A_67_P04207685	60	1	103666887	103666946	0	_	0.0183315	60	0	_	0.0253456	60	1	_40_	0.395783	39
A_67_P04207689	60	1	103668188	103668247	0	_	0.0626298	60	0	_	-0.0445026	60	1	_58_	0.0529478	57
A_67_P04207694	60	1	103670899	103670958	0	_	-0.123022	60	0	_	-0.035639	60	1	_53_	0.147225	52
A_67_P04207715	60	1	103692854	103692913	0	_	0.103472	60	0	_	0.0373186	60	1	_58_	-0.413432	57
A_67_P04207722	60	1	103695527	103695586	0	_	0.0122411	60	0	_	0.0156742	60	1	_15_	0.943305	45
A_67_P04207725	60	1	103696312	103696371	0	_	0.00943104	60	0	_	0.0040275	60	1	_31_	0.296418	30
A_67_P04207726	60	1	103696853	103696912	0	_	-0.0541441	60	0	_	-0.0850811	60	1	_1_	0.214015	59
A_67_P04207854	60	1	103791706	103791765	0	_	0.0608541	60	0	_	0.0169647	60	1	_30_	0.101461	30
A_67_P04208126	60	1	103950162	103950221	1	_49_	0.0516109	48	1	_49_	-0.0787157	48	0	_	0.0740551	60
A_67_P04208947	60	1	104447430	104447489	1	_31_	0.449581	30	1	_31_	0.52003	30	0	_	-0.130475	60
A_67_P04209047	60	1	104500722	104500781	1	_27_	0.16503	33	1	_27_	0.335081	33	0	_	0.13907	60
A_67_P04209494	60	1	104752502	104752561	0	_	-0.0184095	60	1	_23_	-0.0270417	37	0	_	0.0314052	60
A_67_P04209551	60	1	104779156	104779215	1	_9_	0.0775814	51	1	_9_	0.0543454	51	1	_9_	0.00547535	51
A_67_P04209817	60	1	104957362	104957421	1	_6_	0.357577	54	1	_6_	0.174367	54	0	_	0.00608602	60
A_67_P04209894	60	1	105003202	105003261	0	_	0.129662	60	1	_21_	0.205543	39	1	_21_	0.14248	39
A_67_P04210276	60	1	105238956	105239015	1	_55_	0.0861541	54	1	_55_	-0.0823982	54	1	_55_	-0.147539	54
A_67_P04210567	60	1	105438502	105438561	0	_	0.0388607	60	0	_	0.132943	60	1	_55_	0.082738	54
A_67_P04210607	60	1	105453774	105453833	0	_	0.00606724	60	0	_	-0.0731767	60	1	_55_	0.134702	54
A_67_P04210618	60	1	105457240	105457299	0	_	-0.0833496	60	0	_	-0.0425155	60	1	_42_	-0.166392	41
A_67_P04210989	60	1	105664924	105664983	1	_4_	0.405221	56	1	_4_	0.353608	56	0	_	0.0624877	60
A_67_P04211339	60	1	105909274	105909333	0	_	-0.063569	60	0	_	-0.268805	60	1	_59_	-0.757445	58
A_67_P04211341	60	1	105910514	105910573	0	_	0.0649551	60	0	_	-0.0183282	60	1	_24_	0.688243	36
A_67_P04211466	60	1	106041760	106041819	1	_60_	0.12753	59	1	_60_	0.344414	59	0	_	0.0389938	60
A_67_P04211485	59	1	106055393	106055451	0	_	0.00660631	59	0	_	-0.0142728	59	1	_2_	0.130277	57
A_67_P04211534	60	1	106088537	106088596	0	_	0.02192	60	0	_	-0.0575963	60	1	_25_	0.011141	35
A_67_P04211538	60	1	106089858	106089917	0	_	-0.065373	60	0	_	0.0112481	60	1	_8_	0.154244	52
A_67_P04211540	60	1	106090633	106090692	0	_	-0.0573522	60	0	_	-0.0852961	60	1	_16_	0.454823	44
A_67_P04211557	60	1	106111027	106111086	0	_	0.18248	60	0	_	-0.0548116	60	2	_9_50_	-0.0986636	40
A_67_P04211592	60	1	106137110	106137169	0	_	-0.0620614	60	0	_	-0.0608227	60	1	_16_	1.39907	44
A_67_P04211630	60	1	106151826	106151885	0	_	0.0176213	60	0	_	0.00867956	60	1	_23_	2.68275	37
A_67_P04211633	60	1	106154946	106155005	0	_	0.00520138	60	0	_	0.0245128	60	2	_2_40_	0.692074	37
A_67_P04211634	60	1	106155224	106155283	0	_	-0.095901	60	0	_	-0.174882	60	1	_43_	-0.209456	42
A_67_P04211637	60	1	106156871	106156930	0	_	0.0565375	60	0	_	0.0485855	60	1	_45_	0.634481	44
A_67_P04211638	60	1	106157246	106157305	0	_	-0.0300542	60	0	_	-0.0323254	60	1	_8_	0.0445969	52
A_67_P04211639	60	1	106157582	106157641	0	_	-0.00965828	60	0	_	-0.0716139	60	1	_40_	0.420091	39
A_67_P04211640	60	1	106157898	106157957	0	_	-0.0942379	60	0	_	-0.0248514	60	1	_44_	-0.638063	43
A_67_P04211642	60	1	106158444	106158503	0	_	0.0493368	60	0	_	-0.100379	60	1	_11_	0.43103	49
A_67_P04211647	60	1	106161557	106161616	0	_	-0.0213303	60	0	_	0.0663498	60	2	_1_11_	0.985549	49
A_67_P04211693	60	1	106205712	106205771	0	_	0.0604578	60	0	_	-0.118789	60	1	_23_	0.816382	37
A_67_P04211700	60	1	106209020	106209079	0	_	0.0866215	60	0	_	-0.0940011	60	1	_24_	0.531828	36
A_67_P04211791	60	1	106288655	106288714	0	_	-0.018765	60	0	_	0.113766	60	1	_26_	0.654822	34
A_67_P04211875	60	1	106342291	106342350	0	_	0.0533959	60	0	_	0.0571047	60	2	_2_39_	0.431531	36
A_67_P04211889	60	1	106349381	106349440	0	_	-0.0239015	60	0	_	-0.183606	60	1	_8_	0.186563	52
A_67_P04211939	60	1	106367880	106367939	0	_	-0.553579	60	0	_	0.186748	60	1	_2_	0.937999	58
A_67_P04212120	60	1	106452068	106452127	0	_	0.0373709	60	0	_	-0.0603418	60	1	_9_	0.331468	51
A_67_P04212121	59	1	106452542	106452600	0	_	-0.0658543	59	0	_	0.0480934	59	1	_4_	0.433642	55
A_67_P04212124	60	1	106453402	106453461	0	_	0.100474	60	0	_	0.0801284	60	1	_35_	0.0901435	34
A_67_P04212129	59	1	106455192	106455250	0	_	-0.0629719	59	0	_	-0.149409	59	1	_4_	0.158322	55
A_67_P04212133	59	1	106457491	106457549	0	_	-8.33E-05	59	0	_	-0.0483693	59	1	_53_	-0.124695	52
A_67_P04212140	60	1	106460029	106460088	0	_	0.0286991	60	0	_	-0.125846	60	1	_40_	0.312748	39
A_67_P04212145	60	1	106461625	106461684	0	_	0.00487665	60	0	_	-0.0662868	60	1	_31_	1.08453	30
A_67_P04212146	60	1	106462048	106462107	0	_	-0.0751427	60	0	_	-0.017035	60	1	_31_	0.753526	30
A_67_P04212151	60	1	106464083	106464142	0	_	0.0370895	60	0	_	-0.0344526	60	1	_10_	0.290405	50
A_67_P04212152	60	1	106464566	106464625	0	_	0.0658675	60	0	_	0.0714233	60	1	_59_	0.540579	58
A_67_P04212153	60	1	106464871	106464930	0	_	-0.0409516	60	0	_	-0.114448	60	1	_60_	0.33416	59
A_67_P04212155	60	1	106467556	106467615	0	_	0.0599901	60	0	_	0.057646	60	1	_55_	1.80553	54
A_67_P04212156	60	1	106467850	106467909	0	_	0.0544211	60	0	_	-0.0209133	60	2	_20_38_	0.639673	22
A_67_P04212157	60	1	106468199	106468258	0	_	0.0961497	60	0	_	-0.0510155	60	2	_27_47_	0.691758	26
A_67_P04212158	60	1	106468498	106468557	0	_	0.0258656	60	0	_	-0.0517397	60	2	_7_34_	0.860624	26
A_67_P04212159	60	1	106468826	106468885	0	_	-0.0616036	60	0	_	0.0566944	60	2	_14_40_	0.655749	25
A_67_P04212164	60	1	106471741	106471800	0	_	0.00199794	60	0	_	-0.101687	60	1	_10_	0.629732	50
A_67_P04212169	60	1	106473378	106473437	0	_	-0.0369029	60	0	_	0.00209583	60	3	_14_30_54_	2.12751	23
A_67_P04212170	60	1	106473631	106473690	0	_	0.00545177	60	0	_	-0.154341	60	2	_3_39_	-0.10434	35
A_67_P04212173	60	1	106474600	106474659	0	_	0.0199544	60	0	_	-0.0676352	60	1	_23_	0.461297	37
A_67_P04212206	60	1	106495996	106496055	0	_	0.0178776	60	0	_	-0.0313685	60	2	_17_42_	0.292725	24
A_67_P04212231	60	1	106521059	106521118	0	_	0.0538397	60	1	_13_	0.0692482	47	0	_	-0.0145034	60
A_67_P04212292	60	1	106563993	106564052	0	_	-0.01362	60	0	_	0.0441761	60	1	_31_	0.634314	30
A_67_P04212402	56	1	106609846	106609901	1	_5_	-0.00141813	51	1	_5_	-0.0123904	51	1	_5_	-0.0143156	51
A_67_P04212442	60	1	106626462	106626521	1	_2_	0.494503	58	1	_2_	0.598129	58	1	_2_	0.545052	58
A_67_P04212446	60	1	106627755	106627814	1	_39_	0.336176	38	1	_39_	0.0548939	38	0	_	-0.158873	60
A_67_P04212451	60	1	106629575	106629634	0	_	0.19814	60	0	_	0.123422	60	1	_20_	1.02414	40
A_67_P04212454	60	1	106630550	106630609	1	_4_	0.00708026	56	1	_4_	-0.0679193	56	0	_	-0.0963732	60
A_67_P04212457	60	1	106631340	106631399	1	_38_	0.393187	37	1	_38_	0.118264	37	0	_	-0.209472	60
A_67_P04212493	60	1	106645226	106645285	1	_43_	0.623801	42	1	_43_	0.673643	42	0	_	0.469579	60
A_67_P04212498	60	1	106647087	106647146	0	_	1.09592	60	1	_20_	1.17353	40	0	_	1.93422	60
A_67_P04212503	60	1	106649142	106649201	1	_6_	0.365537	54	1	_6_	0.288481	54	1	_6_	0.0292932	54
A_67_P04212507	60	1	106650551	106650610	0	_	-0.251934	60	0	_	-0.203257	60	1	_17_	0.182601	43
A_67_P04212508	60	1	106650649	106650708	1	_30_	-0.0376223	30	1	_30_	-0.220912	30	1	_30_	0.244473	30
A_67_P04212510	60	1	106651335	106651394	1	_27_	0.488201	33	1	_27_	0.404827	33	0	_	0.175783	60
A_67_P04212515	60	1	106653229	106653288	0	_	-0.049432	60	0	_	0.182909	60	1	_55_	-0.538123	54
A_67_P04212525	60	1	106656603	106656662	1	_35_	0.0474456	34	1	_35_	-0.00810359	34	1	_35_	0.156146	34
A_67_P04212605	60	1	106699203	106699262	1	_23_	0.243075	37	1	_23_	0.0355373	37	0	_	0.00255964	60
A_67_P04212606	60	1	106699995	106700054	1	_16_	0.460466	44	1	_16_	0.483648	44	0	_	-0.0181277	60
A_67_P04212619	60	1	106704402	106704461	0	_	0.0683722	60	0	_	-0.0369922	60	1	_29_	1.20154	31
A_67_P04212623	60	1	106705700	106705759	1	_33_	0.164607	32	1	_33_	0.118475	32	0	_	-0.0257504	60
A_67_P04212641	60	1	106713456	106713515	0	_	0.526845	60	1	_30_	0.550611	30	0	_	0.129578	60
A_67_P04212647	59	1	106715224	106715282	2	_17_56_	-0.501973	38	2	_17_56_	-0.674697	38	1	_56_	-0.371989	55
A_67_P04212648	60	1	106715707	106715766	1	_42_	-0.199637	41	1	_42_	-0.304136	41	1	_42_	-0.209922	41
A_67_P04212650	60	1	106716362	106716421	0	_	0.103187	60	0	_	0.105644	60	1	_32_	-0.691019	31
A_67_P04212662	60	1	106725546	106725605	1	_3_	-0.107395	57	1	_3_	-0.0314118	57	0	_	-0.0457167	60
A_67_P04212665	60	1	106726836	106726895	1	_5_	-0.24167	55	1	_5_	-0.199232	55	0	_	-0.00355027	60
A_67_P04212667	60	1	106727508	106727567	1	_22_	0.268209	38	1	_22_	0.29232	38	1	_22_	0.367014	38
A_67_P04212670	60	1	106728299	106728358	0	_	0.136293	60	0	_	0.072778	60	1	_24_	-0.00673038	36
A_67_P04212674	55	1	106729996	106730050	0	_	0.0520272	55	0	_	-0.0352233	55	1	_49_	0.297326	48
A_67_P04212675	57	1	106730242	106730298	0	_	0.0150659	57	0	_	-0.00209783	57	1	_27_	0.84095	30
A_67_P04212684	60	1	106733528	106733587	0	_	0.012853	60	0	_	-0.095961	60	1	_12_	0.278577	48
A_67_P04212689	60	1	106735418	106735477	1	_6_	0.363014	54	1	_6_	0.413966	54	0	_	-0.00693629	60
A_67_P04212691	60	1	106736038	106736097	1	_10_	-0.140052	50	0	_	-0.0808104	60	1	_51_	0.235877	50
A_67_P04212709	60	1	106743484	106743543	0	_	0.105605	60	0	_	-0.214786	60	1	_17_	0.223705	43
A_67_P04212710	58	1	106743812	106743869	1	_3_	0.315094	55	1	_3_	0.292115	55	0	_	-0.080625	58
A_67_P04212730	60	1	106750688	106750747	1	_15_	0.513277	45	1	_15_	0.578117	45	0	_	-0.0181266	60
A_67_P04212733	60	1	106751153	106751212	1	_19_	1.66418	41	1	_19_	1.33273	41	0	_	0.997573	60
A_67_P04212736	60	1	106752496	106752555	0	_	0.264992	60	1	_51_	0.441966	50	0	_	0.0639308	60
A_67_P04212760	60	1	106761282	106761341	0	_	0.0546083	60	0	_	0.847622	60	1	_9_	-0.0106159	51
A_67_P04212764	60	1	106762462	106762521	0	_	-0.128767	60	0	_	-0.150358	60	1	_19_	0.0119096	41
A_67_P04212769	60	1	106764389	106764448	0	_	-0.404237	60	0	_	-0.191937	60	1	_58_	-0.095272	57
A_67_P04212771	60	1	106765138	106765197	1	_56_	0.158892	55	1	_56_	0.105237	55	1	_49_	0.465478	48
A_67_P04212779	60	1	106768518	106768577	1	_4_	0.256473	56	1	_4_	0.130196	56	0	_	-0.036421	60
A_67_P04212802	60	1	106775556	106775615	1	_1_	-0.000412618	59	1	_1_	0.346943	59	0	_	-0.0743606	60
A_67_P04212849	60	1	106803616	106803675	1	_37_	0.172321	36	1	_37_	0.23764	36	0	_	0.109521	60
A_67_P04212878	60	1	106813684	106813743	1	_59_	0.207409	58	1	_59_	-0.0334535	58	0	_	0.121527	60
A_67_P04212884	60	1	106819402	106819461	0	_	0.028872	60	0	_	-0.0713493	60	1	_12_	2.15203	48
A_67_P04212919	60	1	106833674	106833733	0	_	0.0837095	60	0	_	0.0388954	60	2	_1_60_	0.197368	58
A_67_P04212922	60	1	106837831	106837890	0	_	-0.128491	60	0	_	0.0201644	60	1	_46_	0.477717	45
A_67_P04212923	60	1	106838055	106838114	0	_	0.0289991	60	0	_	-0.00594919	60	1	_25_	0.3759	35
A_67_P04212938	59	1	106856819	106856877	0	_	0.0221199	59	0	_	-0.0659313	59	2	_16_49_	1.19733	32
A_67_P04212945	60	1	106860323	106860382	0	_	0.0649261	60	0	_	-0.0971375	60	1	_19_	1.95988	41
A_67_P04212971	57	1	106876015	106876071	0	_	0.0433573	57	0	_	-0.0119172	57	1	_35_	0.320342	34
A_67_P04212979	60	1	106878913	106878972	0	_	0.0415946	60	0	_	0.0144049	60	1	_49_	0.428951	48
A_67_P04213002	60	1	106893893	106893952	1	_1_	-0.144274	59	1	_1_	-0.211711	59	0	_	-0.030345	60
A_67_P04213004	60	1	106894625	106894684	0	_	-0.00250699	60	0	_	-0.0218059	60	1	_35_	0.103866	34
A_67_P04213013	60	1	106900490	106900549	0	_	-0.0021885	60	0	_	-0.0287565	60	1	_27_	0.428438	33
A_67_P04213016	60	1	106904578	106904637	0	_	-0.0238409	60	0	_	-0.0482322	60	1	_6_	0.39203	54
A_67_P04213098	60	1	106935479	106935538	0	_	0.0775886	60	0	_	-0.00540105	60	1	_39_	2.60458	38
A_67_P04213100	60	1	106936381	106936440	0	_	0.0278329	60	0	_	0.0660181	60	2	_9_44_	0.770111	34
A_67_P04213101	60	1	106936808	106936867	0	_	-0.152615	60	0	_	0.0726255	60	1	_25_	0.201723	35
A_67_P04213102	60	1	106936901	106936960	0	_	-0.00386878	60	0	_	-0.0944686	60	1	_46_	0.336816	45
A_67_P04213107	60	1	106939577	106939636	0	_	0.0704285	60	0	_	-0.0217272	60	1	_33_	1.35795	32
A_67_P04213228	60	1	106996422	106996481	0	_	-0.0842813	60	0	_	-0.0994331	60	1	_39_	-0.263939	38
A_67_P04213269	60	1	107014714	107014773	0	_	-0.0590768	60	0	_	-0.0839285	60	1	_53_	0.220669	52
A_67_P04213277	60	1	107017859	107017918	0	_	0.0614103	60	0	_	0.0386121	60	1	_18_	0.861832	42
A_67_P04213412	60	1	107088879	107088938	1	_8_	0.846238	52	1	_8_	0.553348	52	0	_	0.0446011	60
A_67_P04213435	60	1	107099956	107100015	0	_	-0.461305	60	0	_	-0.367286	60	1	_16_	-0.232621	44
A_67_P04213496	60	1	107120043	107120102	1	_9_	0.256224	51	1	_9_	0.144887	51	0	_	-0.0699238	60
A_67_P04213510	60	1	107124462	107124521	1	_44_	0.222129	43	1	_44_	0.23473	43	0	_	0.219907	60
A_67_P04213516	58	1	107126400	107126457	1	_31_	1.24718	30	1	_31_	1.08725	30	0	_	0.0574268	58
A_67_P04213517	60	1	107126610	107126669	2	_14_24_	-0.175509	36	1	_14_	0.540356	46	0	_	0.0386381	60
A_67_P04213520	60	1	107127720	107127779	2	_4_56_	2.14392	51	2	_4_56_	2.48975	51	0	_	0.064657	60
A_67_P04213527	60	1	107131019	107131078	0	_	-0.00315237	60	0	_	-0.0901904	60	1	_9_	-0.332871	51
A_67_P04213529	57	1	107131701	107131757	0	_	0.0758364	57	0	_	0.0196701	57	1	_32_	1.62339	31
A_67_P04213584	60	1	107156744	107156803	0	_	0.172575	60	0	_	0.140657	60	1	_43_	0.397667	42
A_67_P04213589	55	1	107159021	107159075	1	_13_	0.00873592	42	1	_13_	0.0157983	42	0	_	-0.0759415	55
A_67_P04213590	60	1	107159214	107159273	1	_60_	0.169396	59	1	_60_	-0.0273037	59	0	_	-0.285543	60
A_67_P04213605	60	1	107164597	107164656	1	_34_	4.2821	33	1	_34_	3.98898	33	1	_34_	3.80089	33
A_67_P04213611	60	1	107166671	107166730	1	_16_	0.927846	44	1	_16_	0.897801	44	0	_	0.0278337	60
A_67_P04213624	60	1	107171451	107171510	1	_17_	0.453758	43	1	_17_	0.669794	43	0	_	-0.104342	60
A_67_P04213643	60	1	107177876	107177935	1	_18_	1.73678	42	0	_	1.34374	60	1	_18_	-0.0159525	42
A_67_P04213732	60	1	107215351	107215410	1	_45_	2.45236	44	1	_45_	2.69709	44	0	_	0.0563359	60
A_67_P04213737	60	1	107224140	107224199	0	_	0.0293273	60	0	_	-0.0734216	60	1	_36_	-0.157507	35
A_67_P04213786	60	1	107249812	107249871	1	_7_	-0.0196796	53	1	_7_	-0.0373749	53	0	_	-0.0197114	60
A_67_P04213787	60	1	107250335	107250394	1	_44_	0.324251	43	1	_44_	0.215127	43	0	_	-0.135999	60
A_67_P04213790	60	1	107251441	107251500	1	_26_	0.255619	34	1	_26_	0.281847	34	0	_	-0.0943023	60
A_67_P04213796	60	1	107253696	107253755	1	_53_	-0.11523	52	1	_53_	-0.0992942	52	0	_	0.00252273	60
A_67_P04213815	59	1	107260647	107260705	1	_58_	0.224467	57	1	_58_	0.262789	57	0	_	-0.0234831	59
A_67_P04213833	60	1	107268927	107268986	1	_12_	0.298551	48	1	_12_	0.0501498	48	0	_	-0.17194	60
A_67_P04213839	60	1	107271159	107271218	1	_36_	1.00211	35	1	_36_	1.00983	35	0	_	-0.134262	60
A_67_P04213879	60	1	107290584	107290643	2	_3_11_	1.01606	49	2	_3_11_	0.864036	49	0	_	-0.161937	60
A_67_P04213881	60	1	107291322	107291381	1	_17_	0.815734	43	1	_17_	1.02497	43	0	_	0.0414522	60
A_67_P04213882	60	1	107291680	107291739	2	_11_59_	0.402048	47	2	_11_59_	0.186883	47	0	_	-0.00706616	60
A_67_P04213883	60	1	107292230	107292289	1	_51_	-0.258837	50	1	_51_	-0.209387	50	0	_	-0.207126	60
A_67_P04213900	60	1	107320608	107320667	1	_59_	-0.158499	58	1	_59_	-0.157134	58	0	_	-0.0113623	60
A_67_P04213906	60	1	107323430	107323489	1	_50_	0.313537	49	1	_50_	0.283497	49	0	_	-0.0702682	60
A_67_P04213934	60	1	107335725	107335784	2	_3_27_	1.0051	33	2	_3_27_	0.821776	33	0	_	-0.0306115	60
A_67_P04213941	60	1	107339407	107339466	0	_	-0.0273594	60	0	_	-0.0592168	60	1	_32_	-0.0729202	31
A_67_P04213965	59	1	107351331	107351389	1	_12_	0.173937	47	1	_12_	-0.120118	47	0	_	0.0221135	59
A_67_P04214021	60	1	107382046	107382105	1	_39_	0.412223	38	0	_	0.446743	60	0	_	-0.0101344	60
A_67_P04214044	60	1	107391027	107391086	1	_56_	-0.110275	55	1	_56_	-0.0715258	55	0	_	0.0561241	60
A_67_P04214053	57	1	107393842	107393898	1	_8_	0.7511	49	1	_8_	0.778896	49	0	_	-0.190516	57
A_67_P04214076	60	1	107412251	107412310	1	_54_	0.221565	53	1	_54_	0.203673	53	0	_	-0.164161	60
A_67_P04214084	60	1	107415061	107415120	1	_35_	0.0631298	34	1	_35_	0.0352788	34	0	_	-0.119405	60
A_67_P04214087	60	1	107416201	107416260	1	_36_	0.165814	35	0	_	0.250149	60	0	_	-0.0662911	60
A_67_P04214102	60	1	107419993	107420052	0	_	0.33272	60	1	_43_	0.485288	42	0	_	-0.200328	60
A_67_P04214110	60	1	107423488	107423547	1	_28_	0.606287	32	0	_	0.799589	60	0	_	0.16853	60
A_67_P04214112	60	1	107424049	107424108	1	_13_	1.05756	47	1	_13_	0.834568	47	0	_	0.0268192	60
A_67_P04214159	60	1	107450979	107451038	1	_51_	0.157027	50	1	_51_	0.121403	50	0	_	0.0168691	60
A_67_P04214172	60	1	107458001	107458060	1	_41_	0.515991	40	1	_41_	0.606036	40	0	_	-0.213639	60
A_67_P04214185	60	1	107463879	107463938	1	_57_	0.873127	56	1	_57_	0.774199	56	0	_	-0.232377	60
A_67_P04214199	60	1	107467619	107467678	1	_6_	0.186742	54	1	_6_	0.183552	54	0	_	-0.0512682	60
A_67_P04214206	60	1	107469895	107469954	1	_3_	2.72256	57	0	_	2.65968	60	0	_	0.0380548	60
A_67_P04214208	60	1	107470708	107470767	1	_3_	0.476973	57	1	_3_	0.544002	57	0	_	-0.0664826	60
A_67_P04214213	60	1	107472274	107472333	1	_32_	0.686663	31	1	_32_	0.390894	31	0	_	-0.0473407	60
A_67_P04214218	60	1	107474397	107474456	1	_59_	-0.155475	58	1	_59_	-0.310461	58	0	_	-0.0928599	60
A_67_P04214220	60	1	107475287	107475346	1	_9_	0.280793	51	1	_9_	0.299783	51	0	_	-0.203599	60
A_67_P04214344	60	1	107520916	107520975	0	_	0.124551	60	1	_23_	0.149852	37	1	_23_	-0.0775489	37
A_67_P04214367	60	1	107529394	107529453	1	_34_	0.145131	33	1	_34_	0.203472	33	0	_	-0.111809	60
A_67_P04214385	60	1	107538617	107538676	1	_10_	0.241235	50	1	_10_	0.149863	50	0	_	0.0636778	60
A_67_P04214419	60	1	107549720	107549779	2	_6_40_	0.459634	33	2	_6_40_	0.573231	33	0	_	-0.219846	60
A_67_P04214461	60	1	107563551	107563610	1	_43_	0.298079	42	1	_43_	0.41093	42	0	_	-0.0921729	60
A_67_P04214467	59	1	107565883	107565941	1	_28_	0.166705	31	1	_28_	0.105201	31	0	_	-0.20794	59
A_67_P04214521	60	1	107582905	107582964	1	_13_	0.318037	47	1	_13_	0.537933	47	0	_	-0.313984	60
A_67_P04214801	60	1	107715929	107715988	0	_	-0.093529	60	0	_	-0.0670547	60	1	_18_	0.664674	42
A_67_P04214808	60	1	107718194	107718253	0	_	-0.0129974	60	0	_	0.0965813	60	1	_33_	0.0553039	32
A_67_P04214821	60	1	107723073	107723132	0	_	0.0159281	60	0	_	-0.0128761	60	1	_4_	0.402606	56
A_67_P04214845	60	1	107731988	107732047	0	_	-0.0770643	60	0	_	-0.0997636	60	1	_41_	0.284303	40
A_67_P04214911	60	1	107774457	107774516	1	_25_	1.27964	35	1	_25_	1.15406	35	0	_	0.0285456	60
A_67_P04214916	60	1	107777327	107777386	1	_59_	0.0157836	58	1	_59_	0.0535619	58	0	_	0.00877959	60
A_67_P04214941	60	1	107788017	107788076	1	_52_	0.194213	51	1	_52_	0.137237	51	1	_52_	-0.0541403	51
A_67_P04214943	60	1	107788781	107788840	1	_11_	0.274008	49	1	_11_	0.407302	49	0	_	-0.248929	60
A_67_P04214978	60	1	107809303	107809362	1	_41_	0.163806	40	1	_41_	0.222841	40	0	_	-0.103722	60
A_67_P04215689	60	1	108120886	108120945	0	_	-0.0964845	60	0	_	-0.107829	60	1	_8_	0.382034	52
A_67_P04215696	60	1	108130165	108130224	0	_	0.0411584	60	0	_	-0.177687	60	1	_31_	1.03891	30
A_67_P04215719	60	1	108142729	108142788	0	_	-0.00456682	60	0	_	-0.0303381	60	1	_5_	1.06256	55
A_67_P04215723	60	1	108143968	108144027	1	_7_	0.570457	53	1	_7_	0.602914	53	0	_	0.0219838	60
A_67_P04215732	60	1	108146780	108146839	0	_	-0.0265242	60	0	_	0.0892553	60	1	_56_	0.168651	55
A_67_P04215748	60	1	108153095	108153154	0	_	0.0383195	60	0	_	-0.0503597	60	1	_17_	0.137177	43
A_67_P04215756	57	1	108155972	108156028	0	_	-0.058051	57	0	_	-0.0834346	57	1	_45_	0.0448968	44
A_67_P04215788	60	1	108168859	108168918	0	_	-0.0529743	60	0	_	-0.133349	60	1	_19_	-0.154797	41
A_67_P04215791	60	1	108170255	108170314	0	_	-0.0675924	60	0	_	-0.0970153	60	1	_18_	0.270781	42
A_67_P04215832	60	1	108182567	108182626	0	_	0.0804209	60	0	_	-0.0936206	60	1	_29_	0.326495	31
A_67_P04215839	60	1	108185353	108185412	0	_	-0.00168925	60	0	_	-0.0593295	60	1	_50_	0.82332	49
A_67_P04215843	60	1	108186975	108187034	0	_	0.0290406	60	0	_	-0.0714178	60	1	_22_	0.308514	38
A_67_P04215855	60	1	108191094	108191153	0	_	-0.321967	60	0	_	-0.0705305	60	1	_28_	-0.494125	32
A_67_P04215856	58	1	108191444	108191501	0	_	-0.109442	58	0	_	0.0798502	58	1	_45_	0.444441	44
A_67_P04215988	60	1	108254468	108254527	1	_9_	1.19425	51	1	_9_	1.23068	51	0	_	-0.0395455	60
A_67_P04216040	60	1	108283624	108283683	1	_30_	1.0327	30	1	_30_	0.803899	30	1	_30_	0.922653	30
A_67_P04216052	59	1	108289369	108289427	1	_16_	0.526536	43	1	_16_	0.440126	43	1	_16_	0.426924	43
A_67_P04216102	60	1	108311515	108311574	1	_58_	0.415717	57	1	_58_	0.451016	57	1	_58_	0.535062	57
A_67_P04216156	60	1	108339034	108339093	0	_	-0.0987539	60	0	_	0.0135059	60	1	_49_	-0.195534	48
A_67_P04216167	60	1	108342963	108343022	0	_	-0.217771	60	0	_	-0.169512	60	1	_22_	-0.292026	38
A_67_P04216269	60	1	108382148	108382207	0	_	-0.0203861	60	0	_	-0.019118	60	1	_39_	0.0803133	38
A_67_P04216377	60	1	108419028	108419087	0	_	-0.050693	60	0	_	0.00113751	60	1	_54_	0.448503	53
A_67_P04216380	60	1	108419982	108420041	0	_	-0.118649	60	0	_	-0.0438135	60	1	_39_	0.552347	38
A_67_P04216385	60	1	108422715	108422774	0	_	-0.050543	60	0	_	-0.0306553	60	2	_12_54_	-0.0568078	41
A_67_P04216386	60	1	108422926	108422985	0	_	-0.108991	60	0	_	-0.0623337	60	1	_25_	0.62822	35
A_67_P04216392	60	1	108425524	108425583	0	_	-0.0303286	60	0	_	0.00622257	60	1	_26_	0.192075	34
A_67_P04216398	60	1	108427638	108427697	0	_	-0.117939	60	0	_	-0.141864	60	2	_49_57_	0.349681	48
A_67_P04216402	60	1	108429228	108429287	0	_	-0.00795536	60	0	_	0.034784	60	1	_20_	0.179546	40
A_67_P04216410	60	1	108431735	108431794	0	_	-0.0718241	60	0	_	-0.0243615	60	2	_4_23_	-0.0506745	37
A_67_P04216419	60	1	108434837	108434896	0	_	0.0539804	60	0	_	0.0032798	60	1	_22_	0.366976	38
A_67_P04216426	57	1	108437455	108437511	1	_39_	0.3954	38	1	_39_	0.471917	38	1	_39_	0.448453	38
A_67_P04216550	60	1	108487853	108487912	1	_47_	-0.0312008	46	0	_	-0.115217	60	0	_	-0.0937625	60
A_67_P04216625	60	1	108525372	108525431	0	_	0.0115838	60	0	_	0.0133657	60	1	_9_	0.183966	51
A_67_P04216768	60	1	108576346	108576405	0	_	0.154641	60	0	_	0.0874607	60	1	_32_	0.0107189	31
A_67_P04216780	60	1	108581594	108581653	1	_49_	0.77301	48	1	_49_	0.760358	48	1	_49_	0.891647	48
A_67_P04216803	60	1	108588769	108588828	1	_17_	0.499299	43	1	_17_	0.521483	43	0	_	-0.0260841	60
A_67_P04216838	60	1	108601680	108601739	1	_10_	0.570937	50	1	_10_	0.176129	50	0	_	-0.409202	60
A_67_P04216859	60	1	108608353	108608412	1	_15_	0.292701	45	1	_15_	0.226689	45	0	_	-0.0239641	60
A_67_P04217003	60	1	108683068	108683127	0	_	0.00620955	60	0	_	-0.448436	60	1	_50_	0.0921798	49
A_67_P04217181	60	1	108767475	108767534	0	_	-0.0457866	60	0	_	-0.0319972	60	1	_34_	0.360373	33
A_67_P04217240	60	1	108786304	108786363	1	_50_	0.018205	49	1	_50_	0.111279	49	0	_	-0.0964774	60
A_67_P04217272	60	1	108809653	108809712	1	_46_	-0.408485	45	1	_46_	-0.502334	45	0	_	0.0242024	60
A_67_P04217277	59	1	108810854	108810912	1	_32_	0.524004	31	1	_32_	0.550342	31	0	_	-0.0911721	59
A_67_P04217288	60	1	108815226	108815285	1	_18_	0.262905	42	1	_18_	0.159817	42	0	_	0.0979152	60
A_67_P04217343	60	1	108846436	108846495	1	_1_	-1.41947	59	0	_	-1.32928	60	0	_	-0.0254365	60
A_67_P04217462	60	1	108922070	108922129	1	_16_	0.268198	44	1	_16_	0.328814	44	0	_	0.0264314	60
A_67_P04217503	60	1	108981161	108981220	1	_48_	0.520832	47	1	_48_	0.407634	47	1	_36_	-0.0627443	35
A_67_P04217519	60	1	108985768	108985827	1	_35_	0.326927	34	1	_35_	0.144945	34	1	_46_	0.00812207	45
A_67_P04217530	60	1	108989051	108989110	1	_25_	1.06397	35	1	_25_	0.951765	35	0	_	-0.00416551	60
A_67_P04217751	58	1	109185228	109185285	1	_43_	0.525668	42	1	_43_	0.554483	42	0	_	0.458946	58
A_67_P04217889	60	1	109245458	109245517	1	_28_	0.436771	32	1	_28_	0.355651	32	1	_28_	0.50816	32
A_67_P04217986	60	1	109288090	109288149	0	_	0.00011743	60	0	_	-0.0664209	60	1	_32_	0.548949	31
A_67_P04218026	60	1	109308214	109308273	0	_	0.131381	60	0	_	-0.0622249	60	1	_22_	0.26015	38
A_67_P04218031	60	1	109310118	109310177	0	_	-0.121484	60	0	_	-0.266042	60	1	_45_	-0.139474	44
A_67_P04218104	60	1	109341835	109341894	0	_	-0.185878	60	0	_	-0.013894	60	1	_8_	-0.210254	52
A_67_P04218106	60	1	109342679	109342738	0	_	-0.0114813	60	0	_	0.0984305	60	2	_13_55_	0.598485	41
A_67_P04218109	60	1	109343328	109343387	0	_	-0.00870238	60	0	_	0.0494592	60	1	_35_	0.0634083	34
A_67_P04218218	60	1	109384992	109385051	0	_	0.944926	60	0	_	0.0460663	60	1	_50_	0.081259	49
A_67_P04218226	60	1	109387877	109387936	0	_	-0.0645495	60	0	_	-0.0667256	60	1	_27_	0.537423	33
A_67_P04218234	60	1	109390893	109390952	0	_	0.0130545	60	0	_	0.0106236	60	1	_35_	0.393383	34
A_67_P04218245	60	1	109402721	109402780	0	_	-0.0233895	60	0	_	0.0537938	60	1	_29_	-0.334737	31
A_67_P04218250	60	1	109409088	109409147	0	_	0.000191422	60	0	_	0.0313985	60	1	_10_	0.669252	50
A_67_P04218253	60	1	109410534	109410593	0	_	0.0629164	60	0	_	-0.0253506	60	1	_44_	0.225131	43
A_67_P04218261	60	1	109412903	109412962	0	_	0.0383466	60	0	_	0.0412722	60	1	_14_	0.325603	46
A_67_P04218266	60	1	109414902	109414961	0	_	0.00870985	60	0	_	0.00582168	60	1	_21_	0.416126	39
A_67_P04218280	60	1	109420491	109420550	0	_	-0.0136523	60	0	_	0.118805	60	1	_13_	0.925357	47
A_67_P04218284	60	1	109422092	109422151	0	_	-0.10659	60	0	_	-0.0291189	60	1	_37_	-0.0541383	36
A_67_P04218285	60	1	109423349	109423408	0	_	-0.00189138	60	0	_	-0.0515974	60	1	_59_	0.0624242	58
A_67_P04218287	60	1	109424148	109424207	0	_	0.0832228	60	0	_	-0.0197839	60	2	_16_56_	0.694041	39
A_67_P04218288	60	1	109424742	109424801	0	_	0.0112678	60	0	_	-0.0266811	60	1	_6_	-0.169252	54
A_67_P04218301	60	1	109428357	109428416	0	_	0.0182859	60	0	_	-0.103445	60	1	_7_	0.0468819	53
A_67_P04218312	60	1	109432416	109432475	0	_	0.463125	60	0	_	0.346442	60	1	_21_	1.11284	39
A_67_P04218337	60	1	109448230	109448289	0	_	0.00501705	60	0	_	-0.0985463	60	1	_22_	0.193979	38
A_67_P04218365	60	1	109465740	109465799	0	_	-0.173182	60	0	_	0.2061	60	1	_29_	0.290239	31
A_67_P04218372	60	1	109469740	109469799	0	_	0.0653478	60	0	_	-0.0481344	60	1	_44_	0.530184	43
A_67_P04218416	60	1	109489181	109489240	0	_	-0.0468669	60	0	_	-0.00127568	60	1	_8_	0.376465	52
A_67_P04218418	60	1	109489816	109489875	0	_	-0.132522	60	0	_	-0.0103473	60	1	_18_	0.194462	42
A_67_P04218419	60	1	109490420	109490479	0	_	0.0425639	60	0	_	-0.0508451	60	1	_17_	0.662903	43
A_67_P04218420	60	1	109490991	109491050	0	_	0.0729292	60	0	_	-0.176642	60	1	_44_	0.480808	43
A_67_P04218421	60	1	109491198	109491257	0	_	0.0573018	60	0	_	-0.0368305	60	1	_19_	0.651338	41
A_67_P04218425	60	1	109492553	109492612	0	_	0.00174106	60	0	_	0.268529	60	1	_28_	-0.0750253	32
A_67_P04218426	60	1	109492941	109493000	0	_	-0.0116364	60	0	_	-0.00413991	60	1	_56_	-0.142851	55
A_67_P04218429	60	1	109494143	109494202	0	_	0.0127204	60	0	_	-0.044868	60	1	_30_	2.40184	30
A_67_P04218460	60	1	109507645	109507704	0	_	0.0387378	60	0	_	-0.0249055	60	1	_6_	0.18503	54
A_67_P04218467	60	1	109510105	109510164	0	_	0.0510441	60	0	_	-0.0634971	60	1	_25_	0.394302	35
A_67_P04218470	60	1	109511583	109511642	0	_	-0.0494809	60	0	_	0.0607777	60	1	_27_	0.452993	33
A_67_P04218534	60	1	109535477	109535536	0	_	-0.12079	60	0	_	0.0148598	60	2	_35_50_	0.289659	34
A_67_P04218537	60	1	109536668	109536727	0	_	0.0883922	60	0	_	-0.0651398	60	1	_16_	-0.0516531	44
A_67_P04218549	60	1	109541267	109541326	0	_	0.0300827	60	0	_	0.0781506	60	1	_37_	0.532027	36
A_67_P04218553	60	1	109543243	109543302	0	_	0.116133	60	0	_	0.00609559	60	2	_10_27_	0.58373	33
A_67_P04218580	60	1	109552976	109553035	0	_	0.0371369	60	0	_	-0.163341	60	1	_46_	0.425092	45
A_67_P04218604	60	1	109564534	109564593	0	_	0.00484197	60	0	_	0.00397146	60	1	_58_	-0.181078	57
A_67_P04218682	60	1	109608078	109608137	0	_	-0.0353193	60	0	_	0.00207899	60	1	_16_	-0.0911047	44
A_67_P04218683	60	1	109608584	109608643	0	_	0.0190603	60	0	_	-0.0477702	60	2	_38_51_	0.609203	37
A_67_P04218689	60	1	109610379	109610438	0	_	-0.00316178	60	0	_	0.0121209	60	1	_26_	0.649614	34
A_67_P04218694	60	1	109613972	109614031	0	_	0.0503819	60	0	_	-0.0659107	60	1	_47_	-0.117703	46
A_67_P04218696	60	1	109614588	109614647	0	_	-0.0392006	60	0	_	0.0945088	60	1	_41_	0.480971	40
A_67_P04218698	56	1	109617579	109617634	0	_	0.00929414	56	0	_	-0.00904282	56	1	_39_	1.57447	38
A_67_P04218699	60	1	109618156	109618215	0	_	-0.121696	60	0	_	-0.0378657	60	1	_19_	0.456059	41
A_67_P04218745	60	1	109665239	109665298	0	_	0.0115973	60	0	_	-0.0672147	60	1	_23_	0.415699	37
A_67_P04218772	60	1	109677721	109677780	0	_	-0.0714299	60	0	_	-0.0514564	60	2	_21_42_	0.702946	20
A_67_P04218788	60	1	109684695	109684754	0	_	-0.00851847	60	0	_	-0.0335057	60	2	_21_44_	0.82071	22
A_67_P04218791	60	1	109685496	109685555	0	_	-0.141776	60	0	_	-0.0970788	60	1	_4_	0.460711	56
A_67_P04218796	60	1	109687723	109687782	0	_	0.0661172	60	0	_	-0.0176574	60	1	_40_	0.0828648	39
A_67_P04218799	60	1	109688632	109688691	0	_	-0.00453451	60	0	_	0.218983	60	1	_1_	-1.32246	59
A_67_P04218800	60	1	109689063	109689122	0	_	0.0497429	60	0	_	0.140137	60	1	_1_	-0.865287	59
A_67_P04218807	60	1	109692003	109692062	0	_	0.028542	60	0	_	-0.0859416	60	1	_25_	0.370401	35
A_67_P04218809	60	1	109693149	109693208	0	_	0.147165	60	0	_	-0.100682	60	1	_38_	0.595209	37
A_67_P04218812	58	1	109694358	109694415	0	_	-0.022823	58	0	_	0.0355352	58	1	_47_	0.238119	46
A_67_P04218824	60	1	109703487	109703546	0	_	0.0225876	60	0	_	-0.0477747	60	1	_10_	0.142907	50
A_67_P04218826	60	1	109704062	109704121	0	_	-0.0657265	60	0	_	0.0601771	60	1	_8_	0.447601	52
A_67_P04218841	60	1	109723732	109723791	0	_	-0.0842371	60	0	_	0.112355	60	1	_41_	0.157024	40
A_67_P04218848	60	1	109726721	109726780	0	_	-0.0123407	60	0	_	-0.01637	60	2	_4_28_	0.797769	32
A_67_P04218856	60	1	109730146	109730205	0	_	0.0952264	60	0	_	-0.146398	60	1	_47_	0.219637	46
A_67_P04218857	60	1	109730394	109730453	0	_	0.145803	60	0	_	0.0376665	60	1	_51_	0.147826	50
A_67_P04218863	60	1	109732405	109732464	0	_	-0.0433058	60	0	_	0.0391518	60	1	_46_	0.0354059	45
A_67_P04218884	60	1	109740087	109740146	0	_	0.104707	60	0	_	0.0771323	60	1	_16_	-0.063011	44
A_67_P04218888	60	1	109742296	109742355	0	_	0.0507731	60	0	_	-0.104252	60	1	_14_	0.346548	46
A_67_P04218900	60	1	109747127	109747186	0	_	-0.0154792	60	0	_	-0.00422894	60	1	_51_	0.225159	50
A_67_P04218912	60	1	109756931	109756990	0	_	0.0446436	60	0	_	0.0176063	60	1	_38_	0.331339	37
A_67_P04218921	60	1	109761796	109761855	0	_	0.0418588	60	0	_	-0.00423203	60	1	_31_	0.228022	30
A_67_P04218935	60	1	109767150	109767209	0	_	0.0218824	60	0	_	0.0236607	60	1	_21_	0.247209	39
A_67_P04218943	60	1	109770414	109770473	0	_	0.0635663	60	0	_	-0.0627047	60	1	_52_	0.321061	51
A_67_P04218969	60	1	109796944	109797003	0	_	0.00172892	60	0	_	-0.0437883	60	1	_38_	0.461254	37
A_67_P04218981	60	1	109801812	109801871	0	_	0.0240617	60	0	_	-0.118325	60	1	_41_	0.145096	40
A_67_P04218993	60	1	109806610	109806669	0	_	0.0218507	60	0	_	0.0883477	60	1	_52_	0.375016	51
A_67_P04218997	60	1	109808317	109808376	0	_	-0.0137158	60	0	_	0.117802	60	1	_21_	0.284346	39
A_67_P04219003	60	1	109810633	109810692	0	_	0.0581168	60	0	_	-0.0772925	60	1	_25_	0.384773	35
A_67_P04219004	60	1	109810817	109810876	0	_	-0.00575148	60	0	_	0.176994	60	1	_21_	0.927485	39
A_67_P04219041	60	1	109835969	109836028	0	_	0.0406899	60	0	_	-0.0859493	60	1	_31_	0.446243	30
A_67_P04219047	59	1	109838283	109838341	0	_	-0.00158367	59	0	_	-0.0291217	59	1	_28_	0.821884	31
A_67_P04219076	60	1	109854043	109854102	0	_	0.00946337	60	0	_	0.0229961	60	1	_59_	0.250208	58
A_67_P04219089	60	1	109859281	109859340	0	_	0.0237775	60	0	_	0.0755828	60	1	_30_	0.657745	30
A_67_P04219096	58	1	109864019	109864076	0	_	0.101452	58	0	_	-0.101404	58	1	_15_	0.265991	43
A_67_P04219104	60	1	109868576	109868635	0	_	-0.015543	60	0	_	-0.0971894	60	1	_8_	0.401673	52
A_67_P04219107	60	1	109869779	109869838	0	_	0.0583783	60	0	_	0.0323098	60	1	_8_	0.231219	52
A_67_P04219118	60	1	109874205	109874264	0	_	-0.0877582	60	0	_	0.0303057	60	1	_56_	0.0756097	55
A_67_P04219166	60	1	109901472	109901531	0	_	0.106917	60	0	_	-0.0566966	60	1	_48_	0.274921	47
A_67_P04219175	60	1	109904717	109904776	0	_	0.0908753	60	0	_	0.0695295	60	1	_53_	0.292507	52
A_67_P04219206	60	1	109925951	109926010	0	_	0.0890614	60	0	_	0.0605454	60	1	_2_	0.488239	58
A_67_P04219207	60	1	109926232	109926291	0	_	0.0647595	60	0	_	-0.0536734	60	1	_35_	0.608751	34
A_67_P04219208	60	1	109928046	109928105	0	_	0.0417801	60	0	_	0.0752667	60	1	_1_	-0.0204642	59
A_67_P04219209	60	1	109928630	109928689	0	_	0.0420524	60	0	_	-0.100256	60	1	_47_	0.337403	46
A_67_P04219217	60	1	109931215	109931274	0	_	0.0200085	60	0	_	0.0316106	60	1	_21_	0.263833	39
A_67_P04219218	60	1	109931655	109931714	0	_	0.124766	60	0	_	0.0164037	60	1	_16_	1.27596	44
A_67_P04219228	60	1	109937934	109937993	0	_	0.106418	60	0	_	-0.0862505	60	2	_14_43_	-0.201364	28
A_67_P04219230	59	1	109938551	109938609	0	_	0.0679812	59	0	_	-0.0750335	59	1	_42_	0.244584	41
A_67_P04219231	60	1	109938851	109938910	0	_	0.128889	60	0	_	0.156834	60	1	_26_	1.28567	34
A_67_P04219232	60	1	109939108	109939167	0	_	-0.108205	60	0	_	0.1151	60	1	_47_	0.698455	46
A_67_P04219237	60	1	109942821	109942880	0	_	0.011056	60	0	_	-0.00789124	60	1	_13_	0.211037	47
A_67_P04219238	60	1	109943650	109943709	0	_	0.086771	60	0	_	0.052321	60	1	_7_	0.0536786	53
A_67_P04219239	60	1	109944040	109944099	0	_	-0.0519984	60	0	_	-0.0758775	60	2	_11_33_	0.298227	27
A_67_P04219244	60	1	109948535	109948594	0	_	-0.0188262	60	0	_	-0.0488073	60	1	_15_	1.38787	45
A_67_P04219246	60	1	109949207	109949266	0	_	0.0558142	60	0	_	0.00597581	60	1	_50_	0.628374	49
A_67_P04219249	60	1	109950204	109950263	0	_	0.0339542	60	0	_	0.0152882	60	1	_54_	0.305488	53
A_67_P04219259	60	1	109958460	109958519	0	_	0.128741	60	0	_	-0.0783153	60	1	_55_	0.224394	54
A_67_P04219260	60	1	109958621	109958680	0	_	-0.00910337	60	0	_	-0.0143977	60	1	_46_	0.106325	45
A_67_P04219261	60	1	109959193	109959252	0	_	0.00903604	60	0	_	-0.0927754	60	1	_8_	1.76024	52
A_67_P04219266	60	1	109961368	109961427	0	_	-0.0439311	60	0	_	-0.016015	60	1	_21_	0.529562	39
A_67_P04219273	60	1	109964274	109964333	0	_	-0.00132084	60	0	_	-0.0844079	60	1	_21_	0.429511	39
A_67_P04219275	60	1	109964640	109964699	0	_	-0.08816	60	0	_	-0.0778086	60	1	_35_	0.467196	34
A_67_P04219277	60	1	109968287	109968346	0	_	0.110105	60	0	_	-0.0624093	60	1	_3_	0.269976	57
A_67_P04219301	60	1	109987579	109987638	0	_	0.203674	60	0	_	-0.0847227	60	1	_40_	0.311357	39
A_67_P04219308	60	1	109990024	109990083	0	_	0.0967917	60	0	_	-0.0329615	60	1	_40_	0.575321	39
A_67_P04219311	60	1	109991492	109991551	0	_	-0.00129754	60	0	_	0.056633	60	2	_2_35_	0.0900643	32
A_67_P04219312	60	1	109992284	109992343	0	_	0.109666	60	0	_	-0.0783102	60	1	_19_	0.840703	41
A_67_P04219313	60	1	109992453	109992512	0	_	0.0363247	60	0	_	-0.0191552	60	1	_3_	0.167741	57
A_67_P04219314	60	1	109993039	109993098	0	_	0.0129898	60	0	_	-0.0332455	60	1	_10_	0.0191769	50
A_67_P04219315	60	1	109993245	109993304	0	_	0.120089	60	0	_	-0.00764492	60	1	_15_	-0.026896	45
A_67_P04219335	60	1	110005938	110005997	0	_	-0.0771156	60	0	_	-0.0108406	60	1	_24_	2.26353	36
A_67_P04219345	60	1	110010102	110010161	0	_	0.0188925	60	0	_	-0.109095	60	1	_51_	-0.272313	50
A_67_P04219372	60	1	110026856	110026915	0	_	0.0282907	60	0	_	-0.210588	60	1	_38_	0.535375	37
A_67_P04219373	60	1	110027175	110027234	0	_	-0.0836686	60	0	_	0.0322099	60	1	_14_	0.399576	46
A_67_P04219381	60	1	110030704	110030763	0	_	0.0249026	60	0	_	0.0333453	60	1	_10_	0.333766	50
A_67_P04219624	60	1	110172864	110172923	1	_27_	0.485372	33	1	_27_	0.425482	33	1	_27_	0.399723	33
A_67_P04219628	60	1	110174127	110174186	2	_10_54_	0.59768	43	2	_10_54_	0.431216	43	2	_10_54_	0.664811	43
A_67_P04219631	60	1	110175097	110175156	1	_18_	0.328438	42	1	_18_	0.346056	42	1	_18_	0.220659	42
A_67_P04219664	60	1	110195611	110195670	2	_28_53_	0.788319	27	2	_28_53_	0.6653	27	2	_28_53_	0.807193	27
A_67_P04219667	60	1	110196854	110196913	1	_31_	3.35787	30	1	_31_	3.05542	30	1	_31_	2.69879	30
A_67_P04219671	60	1	110197876	110197935	1	_60_	-0.188328	59	1	_60_	-0.321463	59	1	_60_	-0.277515	59
A_67_P04219673	60	1	110198502	110198561	1	_31_	0.008495	30	0	_	0.309078	60	1	_31_	0.348478	30
A_67_P04219677	60	1	110200446	110200505	1	_55_	0.384793	54	1	_55_	0.243159	54	1	_55_	0.180509	54
A_67_P04219681	60	1	110201936	110201995	1	_33_	0.859507	32	2	_3_33_	0.917338	29	1	_33_	1.09681	32
A_67_P04219682	60	1	110202177	110202236	1	_34_	0.757012	33	1	_34_	0.79673	33	1	_34_	0.693717	33
A_67_P04219683	60	1	110202757	110202816	1	_24_	0.959446	36	1	_24_	0.90257	36	1	_24_	0.619384	36
A_67_P04219686	60	1	110203513	110203572	1	_49_	0.546822	48	1	_49_	0.491919	48	1	_49_	0.472953	48
A_67_P04219687	60	1	110203885	110203944	1	_23_	2.8553	37	1	_23_	2.42591	37	1	_23_	1.88446	37
A_67_P04219708	60	1	110208426	110208485	1	_43_	-0.0799075	42	1	_43_	-0.112839	42	0	_	-0.0897874	60
A_67_P04219723	60	1	110214085	110214144	0	_	-0.212399	60	0	_	-0.303618	60	1	_57_	0.489374	56
A_67_P04219735	60	1	110220427	110220486	1	_26_	0.684093	34	1	_26_	0.74459	34	0	_	-0.140578	60
A_67_P04219754	60	1	110250704	110250763	1	_16_	0.241016	44	1	_16_	0.288374	44	0	_	-0.00624681	60
A_67_P04219755	60	1	110250896	110250955	1	_41_	0.0778892	40	1	_41_	-0.0601599	40	0	_	-0.0190964	60
A_67_P04219783	60	1	110270401	110270460	1	_17_	0.106816	43	1	_17_	0.196927	43	0	_	0.0859056	60
A_67_P04219806	60	1	110287250	110287309	0	_	0.0616214	60	1	_27_	0.0185313	33	0	_	0.339241	60
A_67_P04219814	60	1	110290072	110290131	1	_1_	0.143271	59	1	_1_	0.222695	59	0	_	-0.12911	60
A_67_P04219819	60	1	110293000	110293059	0	_	0.244452	60	0	_	0.111058	60	1	_16_	0.612347	44
A_67_P04219825	60	1	110297535	110297594	0	_	0.364213	60	0	_	0.165404	60	2	_30_43_	0.805536	29
A_67_P04219827	60	1	110298078	110298137	0	_	-0.006668	60	0	_	-0.0311664	60	1	_39_	0.290764	38
A_67_P04219829	60	1	110298832	110298891	0	_	0.0322212	60	0	_	0.100039	60	1	_42_	0.642325	41
A_67_P04219862	60	1	110314795	110314854	1	_48_	0.296606	47	1	_48_	0.338547	47	1	_48_	0.405948	47
A_67_P04219865	60	1	110316185	110316244	0	_	0.149878	60	0	_	0.18849	60	1	_31_	1.14134	30
A_67_P04219867	60	1	110317049	110317108	0	_	0.0695794	60	0	_	-0.0346245	60	1	_11_	0.701353	49
A_67_P04219871	60	1	110319705	110319764	1	_53_	0.260795	52	1	_53_	0.121413	52	1	_53_	0.116824	52
A_67_P04219872	60	1	110320681	110320740	1	_43_	0.45806	42	1	_43_	0.301908	42	0	_	-0.177942	60
A_67_P04219888	60	1	110329189	110329248	0	_	0.0304153	60	0	_	-0.053116	60	1	_21_	0.903959	39
A_67_P04219889	60	1	110329457	110329516	1	_38_	0.742164	37	1	_38_	0.582612	37	1	_38_	0.519581	37
A_67_P04219918	60	1	110356300	110356359	0	_	0.154455	60	0	_	0.104055	60	1	_40_	-0.450188	39
A_67_P04219947	60	1	110385249	110385308	1	_13_	0.167239	47	1	_13_	0.197797	47	0	_	0.250702	60
A_67_P04219989	60	1	110406694	110406753	1	_8_	0.288218	52	1	_8_	0.24168	52	1	_8_	0.35282	52
A_67_P04219990	60	1	110407088	110407147	1	_4_	0.180962	56	1	_4_	0.094514	56	1	_4_	0.0871302	56
A_67_P04219992	60	1	110408123	110408182	1	_12_	0.466905	48	1	_12_	0.465701	48	1	_12_	0.44477	48
A_67_P04220002	60	1	110418901	110418960	1	_19_	0.692214	41	1	_19_	0.486317	41	1	_19_	0.381738	41
A_67_P04220004	60	1	110419620	110419679	1	_44_	0.561742	43	1	_44_	0.314991	43	1	_44_	0.2567	43
A_67_P04220013	60	1	110434239	110434298	1	_44_	0.241066	43	1	_44_	0.0641944	43	1	_44_	0.0865821	43
A_67_P04220040	60	1	110458853	110458912	1	_9_	0.699311	51	1	_9_	0.681374	51	1	_9_	0.736808	51
A_67_P04220046	60	1	110467448	110467507	0	_	-0.0845268	60	0	_	-0.0087179	60	1	_55_	0.570817	54
A_67_P04220067	60	1	110484201	110484260	0	_	0.0819547	60	0	_	0.104283	60	1	_1_	-0.054058	59
A_67_P04220078	60	1	110491605	110491664	0	_	0.738888	60	0	_	0.643778	60	1	_38_	1.27772	37
A_67_P04220085	60	1	110493870	110493929	1	_12_	0.25518	48	1	_12_	0.177425	48	0	_	-0.0913267	60
A_67_P04220086	60	1	110494039	110494098	1	_18_	0.0615248	42	1	_18_	0.0133238	42	2	_18_19_	0.117837	41
A_67_P04220092	60	1	110498279	110498338	0	_	0.0565615	60	0	_	-0.0620039	60	1	_38_	-0.0928957	37
A_67_P04220094	60	1	110498989	110499048	0	_	0.0542837	60	0	_	-0.0687671	60	1	_27_	1.02431	33
A_67_P04220116	60	1	110512296	110512355	1	_44_	0.790924	43	1	_44_	0.545298	43	1	_44_	0.577418	43
A_67_P04220118	60	1	110513033	110513092	1	_40_	0.660255	39	0	_	0.702062	60	0	_	-0.0228383	60
A_67_P04220119	60	1	110513581	110513640	0	_	0.0297975	60	0	_	0.027805	60	1	_32_	0.824914	31
A_67_P04220144	60	1	110533682	110533741	0	_	0.039118	60	0	_	-0.0180867	60	1	_2_	-0.248129	58
A_67_P04220151	59	1	110537085	110537143	2	_16_35_	1.19731	24	2	_16_35_	1.14189	24	1	_16_	0.79581	43
A_67_P04220153	60	1	110537728	110537787	1	_21_	0.319331	39	1	_21_	0.266258	39	0	_	0.128398	60
A_67_P04220154	60	1	110537943	110538002	0	_	0.0585181	60	0	_	-0.00621537	60	1	_54_	0.323194	53
A_67_P04220156	60	1	110538571	110538630	1	_25_	0.553363	35	1	_25_	0.493473	35	0	_	-0.0193903	60
A_67_P04220173	60	1	110548350	110548409	2	_41_57_	0.418806	40	2	_41_57_	0.231082	40	1	_57_	-0.105147	56
A_67_P04220177	60	1	110549655	110549714	1	_39_	-0.223858	38	1	_39_	-0.18024	38	0	_	0.00759739	60
A_67_P04220178	60	1	110553105	110553164	0	_	0.389398	60	0	_	0.309636	60	1	_41_	-0.0697162	40
A_67_P04220181	60	1	110554233	110554292	1	_13_	0.0982095	47	1	_13_	0.0226659	47	0	_	0.0204071	60
A_67_P04220183	60	1	110555048	110555107	1	_24_	0.712035	36	1	_24_	0.633893	36	0	_	-0.0810166	60
A_67_P04220184	60	1	110555338	110555397	1	_6_	0.224871	54	1	_6_	0.353953	54	0	_	-0.00470205	60
A_67_P04220189	60	1	110567367	110567426	0	_	0.138822	60	0	_	0.873345	60	1	_15_	1.14735	45
A_67_P04220197	60	1	110569864	110569923	0	_	-0.0339416	60	0	_	0.00139931	60	1	_6_	0.896264	54
A_67_P04220236	59	1	110584388	110584446	0	_	0.14564	59	0	_	0.0727905	59	1	_21_	0.333993	38
A_67_P04220247	60	1	110591636	110591695	0	_	0.298789	60	0	_	0.068112	60	1	_55_	0.412014	54
A_67_P04220251	60	1	110593056	110593115	0	_	0.539085	60	1	_43_	0.399605	42	0	_	-0.00139302	60
A_67_P04220273	60	1	110602594	110602653	0	_	0.0622242	60	0	_	0.00113896	60	1	_45_	0.234829	44
A_67_P04220282	60	1	110607773	110607832	0	_	0.080793	60	0	_	-0.0124398	60	1	_25_	0.533178	35
A_67_P04220296	60	1	110619117	110619176	0	_	0.067356	60	0	_	0.135716	60	1	_53_	-0.0517487	52
A_67_P04220335	60	1	110650754	110650813	0	_	0.0494425	60	0	_	0.0385806	60	1	_28_	0.0686565	32
A_67_P04220356	60	1	110659062	110659121	0	_	-0.00492931	60	0	_	0.00209838	60	1	_31_	0.877395	30
A_67_P04220378	60	1	110683993	110684052	0	_	-0.0267065	60	0	_	-0.138165	60	1	_14_	0.155654	46
A_67_P04220379	60	1	110684538	110684597	1	_11_	0.394202	49	1	_11_	0.409001	49	1	_34_	0.448436	33
A_67_P04220380	60	1	110684776	110684835	1	_57_	0.581875	56	1	_57_	0.414762	56	2	_29_57_	0.952243	28
A_67_P04220387	60	1	110690264	110690323	0	_	-0.0121597	60	0	_	0.0894274	60	1	_16_	0.45454	44
A_67_P04220392	60	1	110693856	110693915	0	_	0.00882089	60	0	_	0.0420507	60	1	_54_	0.219871	53
A_67_P04220394	60	1	110694656	110694715	0	_	0.0314071	60	0	_	0.0419965	60	1	_13_	0.0900824	47
A_67_P04220398	60	1	110696522	110696581	0	_	0.0827669	60	0	_	-0.0042844	60	1	_49_	-0.276121	48
A_67_P04220401	60	1	110698279	110698338	1	_53_	-0.131253	52	1	_53_	0.115558	52	1	_40_	-0.897416	39
A_67_P04220404	60	1	110699592	110699651	0	_	-0.0227986	60	0	_	-0.0891097	60	1	_21_	0.189037	39
A_67_P04220411	60	1	110702002	110702061	0	_	0.00330953	60	0	_	-0.0171665	60	1	_50_	0.298627	49
A_67_P04220417	60	1	110705856	110705915	0	_	0.12765	60	0	_	0.0373779	60	1	_25_	0.594726	35
A_67_P04220473	60	1	110728092	110728151	1	_44_	-0.0802997	43	1	_44_	-0.175759	43	1	_44_	-0.0393243	43
A_67_P04220849	60	1	110996284	110996343	0	_	-0.0226651	60	0	_	-0.0436792	60	1	_4_	-0.0623096	56
A_67_P04220915	60	1	111037879	111037938	0	_	0.0567632	60	0	_	0.00963776	60	1	_6_	0.445027	54
A_67_P04220926	60	1	111044097	111044156	1	_25_	0.595237	35	1	_25_	0.548745	35	1	_25_	0.693454	35
A_67_P04220995	60	1	111077109	111077168	0	_	0.120178	60	0	_	0.125144	60	1	_33_	0.35565	32
A_67_P04221003	60	1	111101718	111101777	0	_	0.0774981	60	0	_	-0.104645	60	1	_18_	0.233881	42
A_67_P04221004	60	1	111102064	111102123	0	_	0.0218861	60	0	_	0.0222079	60	1	_56_	-0.455257	55
A_67_P04221054	60	1	111125315	111125374	1	_54_	-0.11036	53	1	_54_	-0.338466	53	1	_54_	0.503879	53
A_67_P04221059	60	1	111127104	111127163	0	_	-0.0253915	60	0	_	-0.0174387	60	2	_2_58_	3.15061	55
A_67_P04221062	60	1	111128076	111128135	0	_	0.158469	60	0	_	0.0114204	60	1	_30_	0.749896	30
A_67_P04221063	60	1	111128557	111128616	0	_	-0.0182978	60	0	_	-0.0304335	60	1	_38_	0.0434827	37
A_67_P04221064	60	1	111128859	111128918	0	_	0.182203	60	0	_	-0.0316773	60	2	_29_46_	1.77819	28
A_67_P04221089	60	1	111153203	111153262	0	_	-0.1074	60	0	_	-0.0149127	60	2	_16_34_	-0.0152873	26
A_67_P04221094	60	1	111154877	111154936	0	_	0.151244	60	0	_	0.0720957	60	1	_12_	0.549696	48
A_67_P04221107	60	1	111168352	111168411	0	_	-0.672771	60	0	_	-0.958205	60	1	_55_	0.255457	54
A_67_P04221113	60	1	111178032	111178091	0	_	0.123494	60	0	_	-0.00907254	60	1	_31_	-0.346364	30
A_67_P04221191	60	1	111239192	111239251	0	_	0.0867441	60	0	_	0.0672228	60	1	_11_	0.0342948	49
A_67_P04221195	60	1	111240289	111240348	0	_	0.0615517	60	0	_	-0.101749	60	1	_31_	1.38358	30
A_67_P04221197	60	1	111245912	111245971	0	_	-0.096034	60	0	_	0.0790563	60	1	_59_	0.733149	58
A_67_P04221204	60	1	111248229	111248288	0	_	0.0939469	60	0	_	-0.164203	60	1	_60_	-0.0192631	59
A_67_P04221215	60	1	111252518	111252577	0	_	0.0284117	60	0	_	-0.0540078	60	1	_51_	0.287205	50
A_67_P04221223	60	1	111255484	111255543	0	_	0.0287688	60	0	_	-0.0579485	60	1	_40_	0.12324	39
A_67_P04221224	60	1	111255796	111255855	0	_	0.0704793	60	0	_	0.0292135	60	1	_20_	0.0514682	40
A_67_P04221258	60	1	111288911	111288970	0	_	-0.0852758	60	0	_	0.00976701	60	1	_30_	0.42536	30
A_67_P04221262	59	1	111290333	111290391	0	_	-0.0178261	59	0	_	0.0049013	59	1	_38_	0.629586	37
A_67_P04221268	60	1	111299261	111299320	0	_	0.0990173	60	0	_	-0.0188251	60	1	_27_	1.70289	33
A_67_P04221284	60	1	111305922	111305981	1	_47_	0.308206	46	1	_47_	0.218756	46	0	_	0.287734	60
A_67_P04221300	60	1	111316551	111316610	0	_	0.0661036	60	0	_	0.0596076	60	2	_2_43_	0.40399	40
A_67_P04221301	60	1	111316962	111317021	0	_	0.0308996	60	0	_	-0.133937	60	1	_30_	1.09367	30
A_67_P04221303	60	1	111317525	111317584	0	_	0.0240288	60	0	_	0.073319	60	1	_55_	-0.229793	54
A_67_P04221308	60	1	111321375	111321434	0	_	0.000521745	60	1	_59_	-0.078369	58	2	_28_59_	0.981295	30
A_67_P04221310	60	1	111322206	111322265	0	_	0.0316553	60	0	_	-0.0949983	60	1	_47_	0.11667	46
A_67_P04221312	60	1	111322700	111322759	0	_	0.0380256	60	0	_	-0.0328077	60	1	_31_	1.07312	30
A_67_P04221366	60	1	111350664	111350723	0	_	0.116758	60	0	_	0.0314023	60	1	_58_	0.819201	57
A_67_P04221370	60	1	111354270	111354329	0	_	0.0896264	60	0	_	-0.133186	60	1	_44_	0.0305142	43
A_67_P04221378	60	1	111360536	111360595	0	_	0.80507	60	0	_	0.720292	60	2	_3_39_	1.13984	35
A_67_P04221379	60	1	111360814	111360873	0	_	-0.0291808	60	0	_	-0.067156	60	1	_34_	0.349608	33
A_67_P04221387	60	1	111366200	111366259	1	_29_	-0.283866	31	1	_29_	-0.111312	31	1	_29_	-0.235773	31
A_67_P04221409	60	1	111399609	111399668	1	_25_	1.37684	35	0	_	1.15625	60	0	_	1.50117	60
A_67_P04221441	60	1	111413989	111414048	2	_35_58_	0.429535	34	2	_35_58_	0.26734	34	2	_35_58_	0.331504	34
A_67_P04221442	60	1	111414263	111414322	1	_35_	0.896967	34	1	_35_	1.08903	34	1	_35_	0.997651	34
A_67_P04221445	60	1	111420835	111420894	2	_8_21_	1.49223	39	1	_21_	1.23044	39	2	_8_21_	1.51717	39
A_67_P04221451	60	1	111425633	111425692	1	_29_	0.582174	31	1	_29_	0.595322	31	1	_29_	0.423004	31
A_67_P04221459	60	1	111428386	111428445	1	_34_	0.88275	33	1	_43_	0.705091	42	1	_43_	0.809119	42
A_67_P04221460	60	1	111428820	111428879	2	_5_53_	0.623131	47	2	_5_53_	0.52366	47	2	_5_53_	0.621331	47
A_67_P04221461	60	1	111429031	111429090	1	_21_	0.517117	39	1	_21_	0.272301	39	1	_21_	0.204083	39
A_67_P04221462	60	1	111429234	111429293	1	_19_	0.184472	41	1	_19_	0.0471693	41	1	_19_	0.0731204	41
A_67_P04221471	60	1	111433131	111433190	1	_23_	0.482487	37	1	_23_	0.370865	37	1	_23_	0.514269	37
A_67_P04221477	60	1	111448336	111448395	1	_14_	-0.245147	46	1	_14_	-0.208365	46	1	_14_	-0.255694	46
A_67_P04221478	60	1	111448824	111448883	1	_5_	1.91963	55	1	_5_	1.52846	55	1	_5_	1.47073	55
A_67_P04221487	60	1	111453063	111453122	1	_44_	0.159139	43	1	_44_	0.0152649	43	1	_44_	0.213194	43
A_67_P04221488	60	1	111453469	111453528	2	_25_47_	0.55016	24	2	_25_47_	0.579	24	3	_25_47_56_	0.689008	24
A_67_P04221489	60	1	111453771	111453830	1	_15_	0.782729	45	1	_15_	0.718036	45	1	_15_	0.736994	45
A_67_P04221490	60	1	111454266	111454325	1	_52_	-0.116997	51	1	_52_	-0.134561	51	1	_52_	-0.0326682	51
A_67_P04221493	60	1	111455470	111455529	1	_46_	-0.520869	45	1	_46_	-0.653653	45	1	_46_	-0.455245	45
A_67_P04221497	60	1	111456886	111456945	1	_16_	0.417038	44	1	_16_	0.380612	44	1	_16_	0.271412	44
A_67_P04221502	60	1	111459234	111459293	1	_58_	0.351241	57	1	_58_	0.611237	57	1	_58_	0.468704	57
A_67_P04221524	60	1	111473362	111473421	1	_22_	0.342157	38	1	_22_	0.331521	38	1	_22_	0.183525	38
A_67_P04221526	60	1	111478511	111478570	1	_32_	0.770115	31	1	_32_	0.458707	31	1	_32_	0.605159	31
A_67_P04221527	60	1	111479003	111479062	1	_45_	0.271594	44	1	_45_	0.176366	44	1	_45_	0.223976	44
A_67_P04221572	60	1	111528818	111528877	1	_46_	0.213465	45	1	_46_	0.144142	45	1	_46_	0.134867	45
A_67_P04221805	60	1	111709494	111709553	1	_35_	-0.104578	34	1	_35_	-0.0197735	34	1	_35_	-0.266056	34
A_67_P04221850	60	1	111731164	111731223	2	_7_43_	0.392177	35	2	_7_43_	0.368942	35	2	_7_43_	0.225918	35
A_67_P04221855	60	1	111736724	111736783	1	_15_	0.404599	45	1	_15_	-0.107349	45	1	_15_	0.411615	45
A_67_P04221864	60	1	111739849	111739908	1	_42_	0.415468	41	1	_42_	0.414123	41	1	_42_	0.454859	41
A_67_P04221870	60	1	111742178	111742237	1	_33_	0.195899	32	1	_33_	0.160904	32	1	_33_	0.0508767	32
A_67_P04221876	60	1	111746102	111746161	1	_45_	0.341452	44	1	_45_	0.344206	44	1	_45_	0.408614	44
A_67_P04221887	60	1	111759410	111759469	1	_33_	0.128825	32	1	_33_	-0.00513216	32	1	_33_	0.200274	32
A_67_P04221932	60	1	111778508	111778567	1	_27_	0.392844	33	1	_27_	0.22438	33	1	_27_	0.11201	33
A_67_P04221937	60	1	111781260	111781319	1	_17_	0.165431	43	1	_17_	0.457732	43	1	_17_	0.283532	43
A_67_P04222022	60	1	111818837	111818896	1	_28_	0.823813	32	1	_28_	0.7328	32	1	_28_	0.724663	32
A_67_P04222045	60	1	111825687	111825746	1	_44_	1.05579	43	1	_44_	0.935881	43	1	_44_	0.758122	43
A_67_P04222048	60	1	111826800	111826859	1	_23_	0.430127	37	1	_23_	0.354102	37	1	_23_	0.342413	37
A_67_P04222055	60	1	111829834	111829893	1	_27_	0.440991	33	1	_27_	0.489518	33	1	_27_	0.572332	33
A_67_P04222067	60	1	111836497	111836556	1	_60_	-0.136139	59	1	_60_	-0.129378	59	1	_60_	-0.0349663	59
A_67_P04222069	60	1	111837745	111837804	1	_58_	0.270559	57	1	_58_	0.21486	57	1	_58_	0.239655	57
A_67_P04222091	60	1	111848796	111848855	1	_10_	0.154838	50	1	_10_	0.366982	50	1	_10_	0.387078	50
A_67_P04222111	60	1	111856613	111856672	1	_17_	0.456798	43	1	_17_	0.54916	43	1	_17_	0.366418	43
A_67_P04222121	60	1	111860137	111860196	2	_17_44_	1.04674	26	2	_17_44_	0.968992	26	3	_17_32_44_	0.776458	16
A_67_P04222191	60	1	111897346	111897405	2	_6_56_	-0.213983	49	2	_6_56_	-0.376444	49	2	_6_56_	-0.142343	49
A_67_P04222192	60	1	111897658	111897717	2	_23_45_	0.390512	22	2	_23_45_	0.32949	22	2	_23_45_	0.49312	22
A_67_P04222194	60	1	111898365	111898424	2	_15_29_	1.36949	31	2	_15_29_	1.39333	31	2	_15_29_	1.38081	31
A_67_P04222195	60	1	111898860	111898919	2	_9_47_	-0.266038	37	2	_9_47_	0.239069	37	2	_9_47_	-0.0593917	37
A_67_P04222197	60	1	111899973	111900032	1	_17_	0.422675	43	1	_17_	0.53863	43	1	_17_	0.497952	43
A_67_P04222198	60	1	111900096	111900155	1	_13_	0.355949	47	1	_13_	0.279048	47	1	_13_	0.177106	47
A_67_P04222199	60	1	111900568	111900627	1	_27_	0.639608	33	1	_27_	0.590023	33	1	_27_	0.627101	33
A_67_P04222202	60	1	111901960	111902019	1	_28_	0.788284	32	1	_28_	0.792641	32	1	_28_	0.747999	32
A_67_P04222206	60	1	111904962	111905021	1	_39_	-0.053771	38	1	_39_	0.488548	38	1	_39_	0.589176	38
A_67_P04222208	60	1	111905566	111905625	0	_	2.61431	60	0	_	2.33612	60	2	_27_40_	2.38946	26
A_67_P04222220	60	1	111909864	111909923	1	_19_	0.195464	41	1	_19_	-0.0281899	41	1	_19_	0.13381	41
A_67_P04222226	60	1	111912451	111912510	1	_22_	-0.0114256	38	1	_22_	-0.0304756	38	1	_22_	-0.12368	38
A_67_P04222248	60	1	111920012	111920071	1	_14_	0.478961	46	1	_14_	0.511798	46	1	_14_	0.527052	46
A_67_P04222257	60	1	111924451	111924510	1	_29_	1.93866	31	1	_29_	1.84628	31	1	_29_	1.9138	31
A_67_P04222270	60	1	111927818	111927877	1	_25_	0.507525	35	1	_25_	0.501162	35	1	_25_	0.327316	35
A_67_P04222275	60	1	111934647	111934706	1	_54_	0.021376	53	1	_54_	0.0263738	53	1	_54_	-0.00143526	53
A_67_P04222279	60	1	111935793	111935852	1	_24_	0.675722	36	1	_24_	0.72027	36	1	_24_	0.469091	36
A_67_P04222299	60	1	111947775	111947834	1	_44_	0.290421	43	1	_44_	-0.123684	43	1	_44_	0.329466	43
A_67_P04222301	60	1	111948244	111948303	1	_49_	0.146432	48	1	_49_	0.0586153	48	1	_49_	-0.0412572	48
A_67_P04222313	60	1	111959108	111959167	1	_40_	-0.378638	39	1	_40_	-0.609153	39	1	_40_	-0.486789	39
A_67_P04222317	60	1	111964821	111964880	0	_	1.3707	60	0	_	1.26703	60	1	_25_	1.30582	35
A_67_P04222318	60	1	111965084	111965143	1	_45_	0.30088	44	1	_45_	0.418349	44	1	_45_	0.220512	44
A_67_P04222319	60	1	111965304	111965363	2	_7_55_	0.62375	47	2	_7_55_	0.60162	47	2	_7_55_	0.536538	47
A_67_P04222330	60	1	111968533	111968592	1	_8_	-0.269321	52	1	_8_	-0.196186	52	1	_8_	-0.347481	52
A_67_P04222331	60	1	111968925	111968984	1	_46_	0.547951	45	1	_46_	0.619587	45	1	_46_	0.683632	45
A_67_P04222333	60	1	111969745	111969804	1	_20_	0.0568792	40	1	_20_	0.271756	40	1	_20_	-0.0156338	40
A_67_P04222352	60	1	111977180	111977239	1	_58_	0.104803	57	1	_58_	0.138749	57	1	_58_	-0.213913	57
A_67_P04222359	60	1	111979938	111979997	1	_2_	0.120483	58	1	_2_	0.144201	58	1	_2_	0.103561	58
A_67_P04222360	60	1	111980249	111980308	1	_39_	-2.41686	38	1	_39_	-2.27809	38	1	_39_	-2.07331	38
A_67_P04222362	60	1	111980950	111981009	1	_13_	0.724305	47	1	_13_	0.510616	47	1	_13_	0.616573	47
A_67_P04222363	60	1	111981434	111981493	1	_45_	-0.615163	44	1	_45_	-0.495721	44	1	_45_	-0.506322	44
A_67_P04222368	60	1	111983388	111983447	1	_32_	-0.11089	31	1	_32_	-0.0512301	31	1	_32_	-0.0990039	31
A_67_P04222376	60	1	111990825	111990884	1	_45_	0.0189513	44	1	_45_	-0.123549	44	1	_45_	-0.16064	44
A_67_P04222378	60	1	111991581	111991640	2	_41_53_	0.701455	40	2	_41_53_	0.581346	40	2	_41_53_	0.703683	40
A_67_P04222379	60	1	111991955	111992014	1	_56_	0.114784	55	1	_56_	-0.0971066	55	1	_56_	-0.0873928	55
A_67_P04222381	60	1	111992760	111992819	1	_5_	0.0851281	55	1	_5_	0.0879264	55	1	_5_	0.0818069	55
A_67_P04222383	60	1	111993456	111993515	1	_55_	0.172989	54	1	_55_	0.412458	54	1	_55_	0.0570571	54
A_67_P04222393	60	1	112029265	112029324	1	_41_	0.437757	40	1	_41_	0.361193	40	1	_41_	0.0635826	40
A_67_P04222397	60	1	112030929	112030988	0	_	0.9912	60	1	_15_	1.15821	45	1	_15_	1.24091	45
A_67_P04222431	60	1	112050060	112050119	1	_53_	-0.0577392	52	1	_53_	0.0359429	52	1	_53_	-0.124466	52
A_67_P04222470	60	1	112075088	112075147	0	_	0.0243109	60	0	_	-0.0958714	60	1	_33_	-0.0431038	32
A_67_P04222477	60	1	112084648	112084707	1	_27_	0.178432	33	1	_27_	-0.00361987	33	1	_27_	0.166209	33
A_67_P04222478	60	1	112085188	112085247	1	_53_	0.375347	52	1	_53_	0.310505	52	1	_53_	0.298632	52
A_67_P04222483	60	1	112087342	112087401	1	_41_	0.315187	40	1	_41_	0.245471	40	1	_41_	0.168619	40
A_67_P04222494	60	1	112091236	112091295	1	_34_	0.634574	33	1	_34_	0.555845	33	1	_34_	0.619529	33
A_67_P04222500	60	1	112098002	112098061	1	_5_	0.377524	55	1	_5_	0.236685	55	1	_5_	0.290484	55
A_67_P04222505	60	1	112099425	112099484	1	_17_	-0.199766	43	1	_17_	-0.449463	43	1	_17_	-0.559847	43
A_67_P04222509	60	1	112100798	112100857	1	_27_	0.742676	33	1	_27_	0.924489	33	1	_27_	0.773788	33
A_67_P04222513	60	1	112102194	112102253	1	_39_	0.244242	38	1	_39_	0.27467	38	1	_39_	0.111911	38
A_67_P04222516	60	1	112103173	112103232	1	_1_	0.0225173	59	1	_1_	-0.0733624	59	1	_1_	0.043259	59
A_67_P04222545	60	1	112125272	112125331	0	_	0.484561	60	0	_	0.33467	60	1	_20_	0.449866	40
A_67_P04222554	60	1	112153765	112153824	1	_10_	-0.265127	50	1	_10_	-0.287809	50	1	_10_	-0.325405	50
A_67_P04222555	60	1	112153864	112153923	1	_31_	0.706345	30	1	_31_	0.658804	30	1	_31_	0.732986	30
A_67_P04222556	57	1	112154458	112154514	1	_50_	1.64802	49	1	_50_	1.59143	49	1	_50_	1.31006	49
A_67_P04222561	60	1	112155957	112156016	1	_58_	-0.306181	57	1	_58_	-0.172603	57	1	_58_	-0.169342	57
A_67_P04222563	60	1	112162672	112162731	1	_23_	-0.196981	37	1	_23_	-0.33979	37	1	_23_	0.0393256	37
A_67_P04222592	60	1	112186506	112186565	0	_	-0.0986674	60	0	_	-0.0210368	60	1	_44_	0.0952585	43
A_67_P04222604	60	1	112193061	112193120	1	_3_	0.00796686	57	1	_3_	0.0435005	57	1	_3_	-0.156707	57
A_67_P04222617	60	1	112198335	112198394	1	_53_	0.548785	52	1	_53_	0.579931	52	1	_53_	0.911804	52
A_67_P04222702	60	1	112242312	112242371	1	_3_	0.432773	57	1	_3_	0.439426	57	1	_3_	0.270102	57
A_67_P04222711	60	1	112264102	112264161	1	_35_	0.0633846	34	0	_	-0.0807487	60	0	_	-0.0306125	60
A_67_P04222763	60	1	112293328	112293387	1	_7_	0.097067	53	1	_7_	0.0125474	53	1	_7_	0.113957	53
A_67_P04222854	60	1	112347115	112347174	1	_8_	0.286765	52	1	_8_	0.085838	52	1	_8_	0.195883	52
A_67_P04222903	60	1	112387017	112387076	1	_53_	0.174628	52	1	_53_	-0.0636832	52	1	_53_	-0.0648225	52
A_67_P04222997	60	1	112455773	112455832	1	_34_	1.16714	33	1	_34_	1.2734	33	1	_34_	1.09597	33
A_67_P04223003	60	1	112461311	112461370	1	_35_	0.399563	34	1	_35_	0.462445	34	1	_35_	0.332548	34
A_67_P04223009	60	1	112465341	112465400	1	_31_	0.434776	30	1	_31_	0.495665	30	1	_31_	0.48777	30
A_67_P04223020	60	1	112480831	112480890	1	_22_	0.551277	38	1	_22_	0.727657	38	1	_22_	0.486939	38
A_67_P04223056	60	1	112515952	112516011	1	_34_	0.829864	33	1	_34_	0.753225	33	1	_34_	0.726232	33
A_67_P04223084	60	1	112536894	112536953	1	_44_	0.314234	43	1	_44_	0.235217	43	1	_44_	0.155498	43
A_67_P04223099	60	1	112544113	112544172	1	_38_	0.29638	37	1	_38_	0.112307	37	1	_38_	0.00411521	37
A_67_P04223111	60	1	112555469	112555528	1	_6_	0.231894	54	1	_6_	0.280131	54	1	_6_	0.333253	54
A_67_P04223193	60	1	112610737	112610796	1	_40_	0.371261	39	1	_40_	0.221443	39	1	_40_	0.367724	39
A_67_P04223202	60	1	112617346	112617405	1	_54_	0.406408	53	1	_54_	0.331392	53	1	_54_	0.413196	53
A_67_P04223241	60	1	112643330	112643389	0	_	1.60029	60	1	_16_	1.3465	44	1	_16_	1.35505	44
A_67_P04223282	60	1	112669818	112669877	2	_19_56_	0.347498	36	2	_19_56_	0.242224	36	2	_19_56_	0.206354	36
A_67_P04223461	60	1	112752012	112752071	1	_58_	0.134689	57	1	_58_	0.139288	57	1	_58_	0.11728	57
A_67_P04223498	60	1	112764729	112764788	0	_	-0.382503	60	1	_36_	-0.307971	35	1	_36_	-0.309521	35
A_67_P04223502	60	1	112770425	112770484	0	_	2.19113	60	1	_40_	1.32479	39	1	_40_	1.28984	39
A_67_P04223518	60	1	112781475	112781534	1	_32_	0.506443	31	1	_32_	0.36996	31	1	_32_	-1.27492	31
A_67_P04223550	60	1	112793974	112794033	1	_20_	0.621886	40	1	_20_	0.849502	40	1	_20_	0.681684	40
A_67_P04223561	60	1	112801402	112801461	1	_44_	0.225805	43	1	_44_	0.250408	43	1	_44_	0.369727	43
A_67_P04223577	60	1	112806789	112806848	1	_3_	0.126785	57	1	_3_	0.295172	57	1	_3_	0.253182	57
A_67_P04223589	60	1	112812465	112812524	1	_1_	-0.268019	59	1	_1_	-0.222878	59	1	_1_	-0.260135	59
A_67_P04223605	60	1	112820133	112820192	0	_	0.0652696	60	1	_56_	0.0915325	55	1	_56_	0.114362	55
A_67_P04223609	60	1	112827992	112828051	1	_6_	2.03621	54	1	_6_	2.03079	54	0	_	1.10092	60
A_67_P04223612	60	1	112829152	112829211	1	_52_	0.574681	51	1	_52_	0.360225	51	1	_52_	0.54087	51
A_67_P04223613	60	1	112829848	112829907	1	_5_	0.385564	55	1	_5_	0.343303	55	1	_5_	0.11953	55
A_67_P04223663	60	1	112858120	112858179	1	_39_	0.726313	38	1	_39_	0.869132	38	1	_39_	0.809194	38
A_67_P04223672	60	1	112865946	112866005	1	_35_	0.497553	34	1	_35_	0.548514	34	1	_35_	0.582047	34
A_67_P04223673	57	1	112866293	112866349	1	_23_	1.04544	34	1	_23_	1.04577	34	1	_23_	0.802861	34
A_67_P04223684	60	1	112872194	112872253	1	_50_	0.541696	49	1	_50_	0.401461	49	1	_50_	0.405409	49
A_67_P04223694	60	1	112885330	112885389	1	_19_	0.158303	41	1	_19_	0.143138	41	1	_19_	0.286146	41
A_67_P04223696	60	1	112885965	112886024	1	_50_	0.394078	49	1	_50_	0.26582	49	1	_50_	0.22062	49
A_67_P04223709	60	1	112890584	112890643	1	_54_	0.105597	53	1	_54_	0.134275	53	1	_54_	0.101301	53
A_67_P04223712	60	1	112891634	112891693	1	_47_	-0.220893	46	1	_47_	-0.168375	46	1	_47_	-0.22358	46
A_67_P04223777	60	1	112940694	112940753	1	_2_	0.187301	58	1	_2_	-0.0416739	58	1	_2_	0.0429594	58
A_67_P04223838	60	1	112985187	112985246	1	_37_	-0.209809	36	1	_37_	-0.202655	36	1	_37_	-0.0998784	36
A_67_P04223912	60	1	113033843	113033902	1	_30_	0.134648	30	1	_30_	0.156891	30	1	_30_	0.030321	30
A_67_P04224233	60	1	113308979	113309038	1	_41_	0.121123	40	1	_41_	0.0215653	40	1	_41_	0.374093	40
A_67_P04224298	60	1	113349798	113349857	1	_46_	-0.0565591	45	1	_46_	-0.0993267	45	1	_46_	-0.111949	45
A_67_P04224410	60	1	113445894	113445953	1	_34_	-0.022873	33	1	_34_	0.0239125	33	1	_34_	0.202425	33
A_67_P04224570	60	1	113589746	113589805	1	_29_	0.491105	31	1	_29_	0.652092	31	1	_29_	0.476457	31
A_67_P04224572	60	1	113590373	113590432	1	_42_	-0.381032	41	1	_42_	-0.378356	41	1	_42_	-0.441577	41
A_67_P04224577	60	1	113593243	113593302	1	_31_	0.599112	30	1	_31_	0.508512	30	1	_31_	0.621964	30
A_67_P04224595	60	1	113609330	113609389	2	_11_53_	1.01022	41	2	_11_53_	1.1022	41	2	_11_53_	0.731529	41
A_67_P04224631	60	1	113626558	113626617	1	_1_	0.497156	59	1	_1_	0.383004	59	1	_1_	0.437247	59
A_67_P04224634	60	1	113627551	113627610	1	_57_	0.0642989	56	0	_	-0.103588	60	1	_57_	-0.2561	56
A_67_P04224637	60	1	113630263	113630322	1	_17_	1.12264	43	1	_17_	0.79864	43	1	_17_	0.711527	43
A_67_P04224692	60	1	113666866	113666925	0	_	0.159656	60	0	_	0.144799	60	1	_21_	-0.294463	39
A_67_P04224754	60	1	113693027	113693086	1	_33_	0.199261	32	1	_33_	0.213565	32	1	_33_	0.213215	32
A_67_P04224756	60	1	113693670	113693729	1	_6_	0.643757	54	1	_6_	0.496356	54	1	_6_	0.726603	54
A_67_P04224759	60	1	113694862	113694921	1	_59_	0.59211	58	1	_59_	0.546772	58	1	_59_	0.638101	58
A_67_P04224771	60	1	113700032	113700091	1	_14_	0.0660055	46	1	_14_	0.0286807	46	1	_14_	0.0284048	46
A_67_P04224772	60	1	113700623	113700682	1	_23_	1.76711	37	2	_23_44_	1.61892	22	2	_23_44_	1.40283	22
A_67_P04224774	60	1	113701437	113701496	1	_59_	0.0127001	58	1	_59_	-0.121145	58	1	_59_	-0.080135	58
A_67_P04224776	60	1	113702148	113702207	1	_53_	0.38776	52	1	_53_	0.145525	52	1	_53_	0.325215	52
A_67_P04224780	60	1	113703778	113703837	1	_47_	2.85725	46	0	_	3.09786	60	1	_47_	3.15469	46
A_67_P04224782	60	1	113704584	113704643	1	_20_	0.803802	40	1	_20_	0.676258	40	1	_20_	0.594746	40
A_67_P04224783	60	1	113704849	113704908	1	_37_	0.478415	36	1	_37_	0.372634	36	1	_37_	0.357271	36
A_67_P04224784	60	1	113705203	113705262	1	_45_	0.278307	44	1	_45_	0.22934	44	1	_45_	0.259092	44
A_67_P04224785	60	1	113705438	113705497	2	_10_33_	0.775875	27	2	_10_33_	0.862485	27	2	_10_33_	0.803325	27
A_67_P04224789	60	1	113706911	113706970	1	_43_	-0.245708	42	1	_43_	-0.30758	42	1	_43_	-0.426247	42
A_67_P04224790	60	1	113707311	113707370	1	_4_	0.876495	56	1	_4_	1.40284	56	2	_4_18_	1.34742	42
A_67_P04224791	60	1	113707409	113707468	1	_30_	2.1434	30	1	_30_	2.01912	30	2	_19_30_	1.78919	30
A_67_P04224800	60	1	113710457	113710516	1	_25_	0.914778	35	1	_25_	0.622055	35	1	_25_	0.449674	35
A_67_P04224804	60	1	113711852	113711911	1	_60_	1.49069	59	1	_60_	1.45195	59	1	_60_	1.41185	59
A_67_P04224805	60	1	113720317	113720376	0	_	0.658823	60	0	_	0.686417	60	1	_5_	0.700992	55
A_67_P04224806	60	1	113720452	113720511	1	_19_	0.520802	41	1	_19_	0.435564	41	1	_19_	0.402245	41
A_67_P04224813	60	1	113722880	113722939	1	_53_	0.169624	52	1	_53_	0.105133	52	1	_53_	0.197178	52
A_67_P04224817	60	1	113725045	113725104	1	_30_	0.796643	30	1	_30_	0.585804	30	1	_30_	0.530291	30
A_67_P04224818	60	1	113726919	113726978	1	_32_	0.201165	31	0	_	0.336473	60	1	_32_	0.189887	31
A_67_P04224850	60	1	113761048	113761107	1	_31_	1.00203	30	0	_	1.14614	60	1	_31_	1.21748	30
A_67_P04224871	60	1	113772116	113772175	1	_57_	0.00862911	56	1	_57_	-0.0819992	56	1	_57_	-0.134498	56
A_67_P04224886	60	1	113782956	113783015	1	_14_	0.061022	46	1	_14_	-0.0716151	46	1	_14_	0.259309	46
A_67_P04224889	60	1	113784016	113784075	1	_3_	-0.117814	57	1	_3_	-0.54461	57	1	_3_	-0.363637	57
A_67_P04224890	60	1	113784183	113784242	1	_49_	0.273365	48	1	_49_	0.221336	48	1	_49_	0.270574	48
A_67_P04224893	60	1	113791252	113791311	1	_32_	2.06429	31	1	_32_	3.50719	31	1	_32_	2.69967	31
A_67_P04224896	60	1	113792894	113792953	1	_55_	0.194404	54	1	_55_	0.0768888	54	1	_55_	0.18898	54
A_67_P04224898	60	1	113793390	113793449	1	_41_	0.721951	40	1	_41_	0.680381	40	1	_41_	0.714236	40
A_67_P04224901	60	1	113794654	113794713	1	_36_	0.208977	35	1	_36_	0.0285964	35	1	_36_	0.0352334	35
A_67_P04224902	60	1	113794898	113794957	1	_26_	0.555148	34	1	_26_	0.487013	34	1	_26_	0.606266	34
A_67_P04224903	60	1	113795409	113795468	1	_16_	0.784842	44	1	_16_	0.764374	44	1	_16_	0.712272	44
A_67_P04224956	60	1	113820719	113820778	1	_1_	0.210194	59	1	_1_	0.0754584	59	0	_	0.115648	60
A_67_P04224960	60	1	113822263	113822322	1	_17_	0.607058	43	1	_17_	0.512475	43	1	_17_	0.635418	43
A_67_P04224966	60	1	113825060	113825119	1	_1_	0.0525816	59	1	_1_	-0.0758788	59	1	_1_	-0.0800055	59
A_67_P04224969	60	1	113826540	113826599	1	_56_	0.185971	55	1	_56_	0.202281	55	1	_56_	0.210495	55
A_67_P04224970	60	1	113826799	113826858	0	_	0.355951	60	1	_52_	0.424727	51	1	_52_	0.390756	51
A_67_P04224993	60	1	113854239	113854298	1	_16_	0.365476	44	1	_16_	0.333021	44	0	_	0.268999	60
A_67_P04225000	60	1	113857447	113857506	1	_33_	0.305781	32	1	_33_	0.434528	32	1	_33_	0.525849	32
A_67_P04225003	60	1	113858413	113858472	1	_1_	0.0114009	59	1	_1_	-0.0693233	59	1	_1_	-0.103821	59
A_67_P04225033	60	1	113877758	113877817	3	_6_35_49_	1.96865	28	3	_6_35_49_	1.88859	28	3	_6_35_49_	1.96043	28
A_67_P04225037	60	1	113879130	113879189	1	_22_	0.0879365	38	1	_22_	-0.0413119	38	1	_22_	0.156186	38
A_67_P04225038	60	1	113879631	113879690	1	_52_	0.0582024	51	1	_52_	-0.00887057	51	1	_54_	0.0253999	53
A_67_P04225083	60	1	113901256	113901315	1	_4_	0.508231	56	1	_4_	0.455911	56	1	_4_	0.357064	56
A_67_P04225085	60	1	113902424	113902483	1	_29_	0.458444	31	1	_29_	0.285772	31	1	_29_	0.290169	31
A_67_P04225096	60	1	113910439	113910498	1	_26_	0.826921	34	1	_26_	0.850198	34	1	_26_	0.742726	34
A_67_P04225098	60	1	113911096	113911155	1	_40_	0.500671	39	1	_40_	0.504775	39	1	_40_	0.428569	39
A_67_P04225100	60	1	113911794	113911853	1	_7_	0.232591	53	1	_7_	0.344486	53	0	_	0.507878	60
A_67_P04225105	60	1	113913791	113913850	1	_24_	0.155821	36	1	_24_	-0.039402	36	1	_24_	-0.00657824	36
A_67_P04225106	60	1	113914101	113914160	1	_31_	0.0196838	30	1	_31_	-0.304542	30	1	_31_	-0.139249	30
A_67_P04225107	60	1	113914486	113914545	1	_5_	-0.0346905	55	1	_5_	-0.244129	55	1	_5_	-0.0510933	55
A_67_P04225118	60	1	113922725	113922784	0	_	0.694949	60	0	_	0.840055	60	1	_19_	0.392456	41
A_67_P04225119	60	1	113923058	113923117	1	_48_	-0.12022	47	1	_48_	-0.118515	47	1	_48_	-0.337703	47
A_67_P04225122	60	1	113924185	113924244	2	_9_49_	0.51256	39	2	_9_49_	0.331935	39	2	_9_49_	0.466865	39
A_67_P04225124	60	1	113924573	113924632	1	_11_	0.332536	49	1	_11_	0.303799	49	1	_11_	0.45311	49
A_67_P04225125	60	1	113925171	113925230	0	_	0.855984	60	1	_28_	0.908814	32	0	_	0.796528	60
A_67_P04225133	60	1	113928796	113928855	1	_19_	-0.0221494	41	1	_19_	-0.233094	41	1	_19_	-0.308065	41
A_67_P04225134	60	1	113929024	113929083	0	_	0.306029	60	1	_8_	0.152883	52	1	_8_	0.108765	52
A_67_P04225137	60	1	113930311	113930370	1	_60_	0.329881	59	1	_60_	0.476153	59	1	_60_	0.165898	59
A_67_P04225176	60	1	113952624	113952683	1	_54_	0.0934074	53	1	_54_	0.051587	53	1	_54_	0.20966	53
A_67_P04225178	60	1	113953313	113953372	1	_14_	0.5045	46	1	_14_	0.47419	46	1	_14_	0.180961	46
A_67_P04225179	60	1	113953509	113953568	1	_49_	0.156691	48	0	_	-0.0780345	60	0	_	0.181938	60
A_67_P04225223	60	1	113971865	113971924	2	_17_19_	0.19648	41	2	_17_19_	0.10466	41	2	_17_19_	0.119596	41
A_67_P04225224	60	1	113972398	113972457	1	_4_	0.600482	56	1	_4_	0.63571	56	1	_4_	0.530663	56
A_67_P04225228	60	1	113978305	113978364	1	_59_	1.96329	58	0	_	1.90689	60	0	_	2.00744	60
A_67_P04225238	60	1	113981235	113981294	1	_23_	0.258742	37	0	_	0.483675	60	1	_23_	0.558388	37
A_67_P04225239	60	1	113981625	113981684	1	_14_	0.695199	46	1	_14_	0.493653	46	0	_	0.557887	60
A_67_P04225241	60	1	113982401	113982460	1	_36_	0.474458	35	1	_36_	0.451596	35	1	_36_	0.504218	35
A_67_P04225242	60	1	113984948	113985007	1	_57_	0.00436459	56	1	_57_	-0.0378555	56	1	_57_	0.00561763	56
A_67_P04225243	60	1	113985235	113985294	1	_9_	0.0445731	51	1	_9_	-0.109694	51	1	_9_	-0.244475	51
A_67_P04225246	60	1	113990827	113990886	1	_21_	0.256955	39	1	_21_	0.208304	39	1	_21_	0.374978	39
A_67_P04225248	60	1	113991592	113991651	2	_38_56_	0.701584	37	2	_38_56_	0.562945	37	2	_38_56_	0.433363	37
A_67_P04226544	60	1	114829531	114829590	1	_40_	0.876383	39	1	_40_	0.771977	39	1	_40_	0.824028	39
A_67_P04226738	60	1	114955624	114955683	1	_56_	0.203998	55	0	_	-0.0752011	60	0	_	0.00564724	60
A_67_P04226817	60	1	114992556	114992615	1	_15_	0.651467	45	1	_15_	0.668888	45	1	_15_	0.674119	45
A_67_P04227280	60	1	115256403	115256462	1	_21_	0.305228	39	1	_21_	0.647072	39	1	_21_	0.204103	39
A_67_P04227429	60	1	115319509	115319568	1	_19_	-0.10867	41	1	_19_	-0.143428	41	1	_19_	-0.266701	41
A_67_P04227498	57	1	115351647	115351703	1	_13_	0.292831	44	1	_13_	0.0765027	44	1	_13_	0.330797	44
A_67_P04227523	60	1	115367541	115367600	1	_35_	0.408422	34	1	_35_	0.525519	34	1	_35_	0.442154	34
A_67_P04227543	60	1	115375686	115375745	1	_12_	0.146981	48	1	_12_	0.108967	48	1	_12_	0.113544	48
A_67_P04227616	60	1	115408881	115408940	1	_47_	0.333089	46	1	_47_	0.172565	46	1	_47_	0.313372	46
A_67_P04227618	60	1	115409815	115409874	1	_16_	0.252504	44	1	_16_	0.122406	44	1	_16_	0.342699	44
A_67_P04227627	60	1	115414087	115414146	1	_23_	0.560598	37	1	_23_	0.757445	37	1	_23_	0.826329	37
A_67_P04227657	60	1	115434919	115434978	1	_6_	0.33187	54	1	_6_	0.194399	54	1	_6_	0.374135	54
A_67_P04227681	60	1	115462855	115462914	1	_45_	1.29891	44	1	_45_	1.28063	44	1	_45_	0.92641	44
A_67_P04227685	60	1	115464454	115464513	1	_21_	1.29124	39	1	_21_	1.0595	39	1	_21_	1.05333	39
A_67_P04227689	60	1	115466157	115466216	2	_16_52_	0.321508	35	2	_16_52_	0.223904	35	2	_16_52_	0.624803	35
A_67_P04227691	60	1	115467110	115467169	1	_24_	0.756139	36	1	_24_	0.548969	36	1	_24_	0.765996	36
A_67_P04227695	60	1	115468498	115468557	1	_46_	0.35327	45	1	_46_	0.358312	45	1	_46_	0.335098	45
A_67_P04227697	60	1	115469428	115469487	1	_8_	-0.103384	52	1	_8_	-0.252734	52	1	_8_	0.120288	52
A_67_P04227705	60	1	115474766	115474825	1	_4_	0.495929	56	0	_	0.478553	60	0	_	0.478738	60
A_67_P04227708	60	1	115483287	115483346	1	_51_	0.788818	50	0	_	0.642764	60	0	_	0.672862	60
A_67_P04227710	60	1	115484266	115484325	2	_14_43_	3.38019	28	1	_36_	2.86091	35	1	_43_	3.3241	42
A_67_P04227714	60	1	115486017	115486076	1	_43_	-0.146001	42	1	_43_	-0.0470749	42	1	_43_	0.0915033	42
A_67_P04227724	60	1	115489833	115489892	1	_17_	0.0594117	43	1	_17_	-0.0394191	43	1	_17_	0.128594	43
A_67_P04227727	60	1	115496696	115496755	0	_	0.735511	60	2	_4_54_	0.932132	49	1	_4_	0.664736	56
A_67_P04227733	60	1	115499153	115499212	1	_19_	0.659737	41	1	_19_	0.523224	41	1	_19_	0.594667	41
A_67_P04227739	60	1	115502725	115502784	0	_	0.379144	60	1	_13_	0.593315	47	1	_13_	0.149451	47
A_67_P04227752	60	1	115512073	115512132	1	_52_	1.09502	51	1	_52_	1.03975	51	1	_52_	0.691645	51
A_67_P04227766	60	1	115522792	115522851	1	_33_	-0.110638	32	1	_33_	-0.0960381	32	1	_33_	-0.141828	32
A_67_P04227793	60	1	115540132	115540191	2	_23_55_	0.130499	31	2	_23_55_	0.129653	31	2	_23_55_	-0.118753	31
A_67_P04227833	60	1	115570152	115570211	1	_1_	0.120562	59	1	_1_	0.251328	59	1	_1_	0.254649	59
A_67_P04227872	60	1	115600689	115600748	1	_59_	0.0808443	58	1	_59_	-0.0011813	58	1	_59_	0.0277644	58
A_67_P04227877	60	1	115602672	115602731	1	_39_	0.654966	38	1	_39_	0.644462	38	1	_39_	0.643738	38
A_67_P04227922	60	1	115629058	115629117	0	_	0.311673	60	0	_	0.24713	60	1	_4_	0.474541	56
A_67_P04227926	58	1	115630409	115630466	0	_	0.30422	58	0	_	0.281777	58	1	_51_	0.718348	50
A_67_P04228014	60	1	115686378	115686437	1	_47_	-0.157561	46	1	_47_	-0.0968519	46	1	_47_	-0.272895	46
A_67_P04228033	60	1	115693755	115693814	1	_44_	0.581855	43	1	_44_	0.745188	43	1	_44_	0.571646	43
A_67_P04228050	58	1	115705495	115705552	1	_42_	0.467167	41	1	_42_	0.593391	41	1	_42_	0.385339	41
A_67_P04228056	60	1	115707801	115707860	1	_52_	0.122846	51	1	_52_	0.0762388	51	1	_52_	-0.0149574	51
A_67_P04228152	60	1	115762290	115762349	1	_26_	1.05209	34	1	_26_	0.972071	34	1	_26_	0.80934	34
A_67_P04228156	60	1	115764304	115764363	1	_5_	0.261968	55	1	_5_	0.509209	55	1	_5_	0.376709	55
A_67_P04228591	60	1	116035803	116035862	1	_18_	0.905546	42	1	_18_	0.969186	42	1	_18_	0.858412	42
A_67_P04228802	60	1	116154504	116154563	1	_27_	-0.00296503	33	0	_	-0.0854412	60	0	_	-0.176729	60
A_67_P04228857	60	1	116190573	116190632	0	_	0.140837	60	1	_31_	-0.0847117	30	0	_	0.130432	60
A_67_P04229397	56	1	116507682	116507737	1	_48_	0.104035	47	1	_48_	-0.0336625	47	1	_48_	0.146147	47
A_67_P04229756	60	1	116705422	116705481	1	_46_	0.227084	45	1	_46_	0.101697	45	1	_46_	0.251863	45
A_67_P04229783	60	1	116722485	116722544	1	_48_	0.136192	47	1	_48_	-0.0240754	47	0	_	0.0606319	60
A_67_P04229965	60	1	116830257	116830316	0	_	0.104477	60	1	_12_	-0.0950334	48	0	_	-0.0232555	60
A_67_P04230035	60	1	116865587	116865646	1	_5_	0.576434	55	1	_5_	0.614833	55	1	_5_	0.489641	55
A_67_P04230054	60	1	116877265	116877324	1	_20_	0.0782188	40	1	_20_	0.376554	40	1	_20_	0.212573	40
A_67_P04230132	60	1	116955488	116955547	1	_40_	-1.16251	39	1	_40_	-1.02281	39	1	_40_	-0.878927	39
A_67_P04230137	60	1	116958964	116959023	1	_43_	0.140965	42	1	_43_	-0.0133921	42	1	_43_	0.23679	42
A_67_P04230138	60	1	116959219	116959278	0	_	0.375903	60	1	_27_	0.362256	33	1	_27_	0.354016	33
A_67_P04230142	57	1	116960571	116960627	1	_55_	0.0485722	54	1	_55_	0.108057	54	1	_55_	-0.253859	54
A_67_P04230144	60	1	116961184	116961243	1	_34_	0.286955	33	1	_34_	0.209462	33	1	_34_	0.272026	33
A_67_P04230147	58	1	116962396	116962453	1	_43_	0.750667	42	1	_43_	0.663087	42	1	_43_	0.739999	42
A_67_P04230157	60	1	116965871	116965930	1	_21_	0.228068	39	1	_21_	0.644276	39	1	_21_	0.596155	39
A_67_P04230167	60	1	116982332	116982391	1	_17_	0.262948	43	1	_17_	0.134733	43	0	_	0.214388	60
A_67_P04230174	60	1	116986529	116986588	1	_6_	0.255777	54	0	_	0.346898	60	0	_	0.271178	60
A_67_P04230178	60	1	116988505	116988564	1	_55_	0.46002	54	0	_	0.463924	60	0	_	0.232979	60
A_67_P04230182	60	1	116990545	116990604	1	_26_	0.397258	34	0	_	0.280704	60	0	_	0.303355	60
A_67_P04230185	60	1	116991906	116991965	1	_2_	0.58923	58	0	_	0.610534	60	0	_	0.785611	60
A_67_P04230193	60	1	116999270	116999329	1	_56_	-0.354959	55	1	_56_	-0.34497	55	1	_56_	-0.444299	55
A_67_P04230199	60	1	117000974	117001033	2	_10_39_	0.808753	28	2	_10_39_	0.658746	28	2	_10_39_	0.74472	28
A_67_P04230230	60	1	117018197	117018256	1	_17_	0.878621	43	1	_17_	0.960164	43	1	_17_	0.423987	43
A_67_P04230295	60	1	117058414	117058473	1	_32_	0.421936	31	1	_32_	0.386431	31	1	_32_	0.317753	31
A_67_P04230310	60	1	117067690	117067749	1	_20_	0.593896	40	1	_20_	0.567257	40	1	_20_	0.425078	40
A_67_P04230388	60	1	117113225	117113284	1	_18_	0.102441	42	1	_18_	0.115878	42	1	_18_	0.189041	42
A_67_P04230430	60	1	117142178	117142237	1	_47_	0.0204622	46	1	_47_	0.0168268	46	1	_47_	-0.0240514	46
A_67_P04230979	60	1	117517439	117517498	0	_	-0.00808839	60	0	_	-0.07887	60	1	_11_	-0.0913458	49
A_67_P04231048	60	1	117548407	117548466	1	_24_	-0.00577687	36	0	_	-0.00128049	60	1	_24_	-0.220693	36
A_67_P04231202	60	1	117623597	117623656	1	_47_	0.424659	46	1	_47_	0.520025	46	1	_47_	0.552094	46
A_67_P04231206	60	1	117625174	117625233	1	_27_	-0.164416	33	1	_27_	-0.158009	33	1	_27_	-0.096792	33
A_67_P04231357	60	1	117695066	117695125	1	_38_	0.854315	37	0	_	0.757459	60	1	_38_	0.773882	37
A_67_P04231396	60	1	117718487	117718546	1	_26_	0.699642	34	1	_26_	0.592444	34	1	_26_	0.634938	34
A_67_P04231397	60	1	117719052	117719111	2	_3_50_	1.26248	46	2	_3_50_	1.053	46	2	_3_50_	0.859085	46
A_67_P04231427	60	1	117733295	117733354	2	_3_19_	-0.0607171	41	2	_3_19_	-0.279477	41	2	_3_19_	0.211284	41
A_67_P04231428	59	1	117733901	117733959	1	_21_	0.603179	38	1	_21_	0.509364	38	1	_21_	0.394709	38
A_67_P04231432	60	1	117735676	117735735	2	_14_39_	0.615963	24	2	_14_39_	0.739041	24	2	_14_39_	0.444286	24
A_67_P04231434	60	1	117736313	117736372	1	_27_	0.993946	33	1	_27_	0.984147	33	1	_27_	1.20355	33
A_67_P04231435	60	1	117736574	117736633	1	_47_	0.166058	46	1	_47_	0.0885224	46	1	_47_	0.0500362	46
A_67_P04231437	60	1	117737440	117737499	1	_18_	1.31497	42	1	_18_	1.37701	42	1	_18_	1.19727	42
A_67_P04231438	60	1	117737618	117737677	1	_53_	0.100291	52	1	_53_	0.0576358	52	1	_53_	0.123849	52
A_67_P04231439	60	1	117737899	117737958	2	_12_36_	1.5554	24	2	_12_36_	1.58674	24	2	_12_36_	1.3059	24
A_67_P04231448	60	1	117741993	117742052	2	_19_30_	1.44163	30	2	_19_30_	1.06627	30	2	_19_30_	0.835886	30
A_67_P04231449	60	1	117742583	117742642	2	_49_60_	-0.148864	48	2	_49_60_	-0.261101	48	2	_49_60_	-0.409672	48
A_67_P04231460	60	1	117746099	117746158	1	_30_	-0.0515247	30	1	_30_	0.374851	30	1	_30_	0.270995	30
A_67_P04231462	60	1	117746763	117746822	1	_39_	0.11854	38	1	_39_	0.272647	38	1	_39_	0.026559	38
A_67_P04231539	60	1	117780387	117780446	1	_30_	1.05678	30	0	_	-0.0673225	60	0	_	-0.0507694	60
A_67_P04231544	60	1	117783825	117783884	0	_	0.10717	60	1	_11_	0.420638	49	1	_11_	0.202613	49
A_67_P04231552	60	1	117787123	117787182	1	_17_	0.474081	43	0	_	0.0126296	60	0	_	0.154942	60
A_67_P04231553	60	1	117787463	117787522	1	_57_	0.607772	56	0	_	0.0102219	60	0	_	-0.0350077	60
A_67_P04231634	60	1	117821437	117821496	1	_39_	0.348944	38	0	_	0.052465	60	0	_	0.177285	60
A_67_P04231643	60	1	117824331	117824390	0	_	0.148801	60	1	_49_	0.0847337	48	1	_49_	0.236624	48
A_67_P04231692	60	1	117852962	117853021	1	_30_	0.546274	30	0	_	0.0359263	60	0	_	0.152216	60
A_67_P04231705	60	1	117858081	117858140	1	_19_	0.443086	41	0	_	0.0415828	60	0	_	-0.0587842	60
A_67_P04231999	60	1	117990012	117990071	0	_	-0.02278	60	1	_3_	0.360322	57	1	_3_	0.226698	57
A_67_P04232006	60	1	117992790	117992849	0	_	0.109806	60	1	_51_	0.610119	50	1	_51_	0.559895	50
A_67_P04232014	60	1	117998393	117998452	0	_	0.128608	60	1	_19_	0.345784	41	1	_19_	0.575867	41
A_67_P04232015	60	1	117998635	117998694	0	_	0.0278045	60	1	_39_	-0.182696	38	1	_39_	-0.233797	38
A_67_P04232018	60	1	117999993	118000052	0	_	0.109886	60	1	_19_	-0.116856	41	1	_19_	-0.104802	41
A_67_P04232025	60	1	118006068	118006127	0	_	-0.0249061	60	1	_11_	0.358362	49	1	_11_	0.514371	49
A_67_P04232029	60	1	118007328	118007387	0	_	0.0487401	60	1	_54_	1.75523	53	1	_54_	1.32671	53
A_67_P04232035	60	1	118009140	118009199	0	_	0.0180552	60	1	_55_	0.00377859	54	1	_55_	0.149699	54
A_67_P04232046	60	1	118012944	118013003	0	_	-0.0123542	60	2	_4_46_	0.394997	41	2	_4_46_	0.21032	41
A_67_P04232047	60	1	118013391	118013450	0	_	0.259015	60	1	_14_	0.359249	46	1	_14_	0.295505	46
A_67_P04232048	60	1	118013735	118013794	1	_23_	0.178899	37	1	_48_	-0.0188949	47	1	_48_	-0.00758613	47
A_67_P04232056	60	1	118016590	118016649	1	_39_	0.793339	38	0	_	-0.0346282	60	0	_	0.168121	60
A_67_P04232068	60	1	118020782	118020841	1	_5_	0.26618	55	0	_	-0.078876	60	0	_	-0.0520426	60
A_67_P04232078	60	1	118025319	118025378	1	_12_	-0.0228446	48	0	_	-0.0443411	60	0	_	0.220637	60
A_67_P04232080	60	1	118025942	118026001	1	_51_	0.403145	50	0	_	0.0744914	60	0	_	0.0209207	60
A_67_P04232082	60	1	118027061	118027120	1	_6_	0.510758	54	0	_	-0.213866	60	1	_6_	0.0517729	54
A_67_P04232172	60	1	118068730	118068789	0	_	-0.0558448	60	1	_23_	0.151264	37	1	_23_	-0.202602	37
A_67_P04232214	60	1	118084097	118084156	0	_	0.00859241	60	1	_51_	0.566357	50	1	_51_	0.580243	50
A_67_P04232253	60	1	118097932	118097991	0	_	0.29622	60	1	_48_	0.430571	47	1	_48_	0.533705	47
A_67_P04232262	60	1	118106034	118106093	0	_	0.0394712	60	1	_14_	0.417909	46	1	_14_	0.251937	46
A_67_P04232288	60	1	118114908	118114967	1	_48_	0.378568	47	1	_48_	0.0789906	47	1	_48_	0.382107	47
A_67_P04232289	60	1	118115454	118115513	1	_30_	0.705794	30	1	_30_	1.07742	30	1	_30_	0.698913	30
A_67_P04232291	60	1	118116121	118116180	1	_35_	0.602858	34	1	_35_	0.61045	34	1	_35_	0.711731	34
A_67_P04232300	60	1	118119172	118119231	0	_	0.0849219	60	1	_45_	0.525848	44	1	_45_	0.435206	44
A_67_P04232329	60	1	118131508	118131567	1	_4_	0.173744	56	0	_	0.030019	60	0	_	0.0598872	60
A_67_P04232344	60	1	118139713	118139772	1	_30_	0.481514	30	0	_	-0.0258138	60	0	_	0.0764181	60
A_67_P04232346	60	1	118140550	118140609	0	_	0.214306	60	1	_14_	0.0730281	46	1	_14_	0.153395	46
A_67_P04232365	60	1	118147832	118147891	2	_31_60_	-0.0277503	30	0	_	0.630287	60	0	_	0.585685	60
A_67_P04232371	60	1	118149995	118150054	1	_3_	0.377198	57	0	_	0.00661222	60	0	_	-0.090624	60
A_67_P04232376	59	1	118152972	118153030	1	_26_	0.538793	33	0	_	-0.0103706	59	0	_	-0.0449455	59
A_67_P04232392	58	1	118158639	118158696	1	_39_	0.594744	38	0	_	-0.114818	58	0	_	-0.0820605	58
A_67_P04232396	56	1	118160015	118160070	1	_24_	0.601513	32	0	_	-0.03133	56	0	_	0.102336	56
A_67_P04232398	60	1	118160886	118160945	1	_7_	-0.0765117	53	0	_	-0.0317633	60	0	_	-0.00285949	60
A_67_P04232431	60	1	118175237	118175296	2	_25_53_	1.14415	27	0	_	0.00557125	60	0	_	0.113406	60
A_67_P04232432	60	1	118175616	118175675	1	_10_	0.82778	50	0	_	-0.0705511	60	0	_	0.0296892	60
A_67_P04232436	59	1	118176849	118176907	1	_17_	0.360586	42	0	_	-0.0514231	59	0	_	0.117425	59
A_67_P04232441	60	1	118180318	118180377	1	_54_	-0.0981296	53	0	_	0.009543	60	0	_	0.122503	60
A_67_P04232449	60	1	118183563	118183622	1	_59_	0.17954	58	2	_54_59_	-0.0416375	53	1	_59_	0.207862	58
A_67_P04232456	60	1	118192684	118192743	1	_18_	0.185	42	1	_18_	0.12322	42	1	_18_	0.0959322	42
A_67_P04232482	60	1	118204325	118204384	1	_53_	0.248754	52	0	_	-0.00483483	60	0	_	0.0419092	60
A_67_P04232489	60	1	118207343	118207402	1	_28_	0.775694	32	0	_	0.0815756	60	0	_	0.232698	60
A_67_P04232507	60	1	118217354	118217413	1	_32_	0.128611	31	0	_	-0.0161532	60	0	_	0.170398	60
A_67_P04232516	60	1	118220528	118220587	1	_9_	0.163006	51	0	_	-0.0933736	60	0	_	0.142525	60
A_67_P04232523	60	1	118224937	118224996	1	_39_	0.534802	38	0	_	0.139567	60	0	_	0.0956201	60
A_67_P04232543	60	1	118232103	118232162	0	_	0.133216	60	1	_40_	0.584195	39	1	_40_	0.771904	39
A_67_P04232547	60	1	118236782	118236841	0	_	0.0497157	60	1	_25_	0.0670521	35	1	_25_	0.10148	35
A_67_P04232550	60	1	118237762	118237821	0	_	-0.044566	60	1	_25_	0.350885	35	1	_25_	0.299961	35
A_67_P04232565	60	1	118243504	118243563	1	_26_	0.666261	34	0	_	0.052169	60	0	_	0.165255	60
A_67_P04232568	60	1	118244605	118244664	0	_	-0.0175969	60	1	_36_	0.0853233	35	1	_36_	0.377593	35
A_67_P04232575	60	1	118247731	118247790	0	_	0.0215385	60	1	_2_	0.037273	58	1	_2_	0.0657512	58
A_67_P04232580	60	1	118249883	118249942	0	_	0.112966	60	1	_41_	-1.06482	40	1	_41_	-0.862922	40
A_67_P04232605	60	1	118259370	118259429	0	_	-0.0564967	60	1	_38_	0.598349	37	1	_38_	0.769557	37
A_67_P04232625	60	1	118268797	118268856	1	_6_	0.165078	54	0	_	-0.12945	60	0	_	-0.161108	60
A_67_P04232659	60	1	118282924	118282983	0	_	0.0603762	60	1	_19_	0.0739629	41	1	_19_	0.141906	41
A_67_P04232660	60	1	118283157	118283216	0	_	-0.0647977	60	1	_7_	0.269233	53	1	_7_	0.24316	53
A_67_P04232670	60	1	118291427	118291486	0	_	-0.00710723	60	1	_4_	0.799525	56	1	_4_	0.767357	56
A_67_P04232682	60	1	118295185	118295244	0	_	-0.0252994	60	1	_31_	1.15651	30	1	_31_	1.12557	30
A_67_P04232688	60	1	118298588	118298647	0	_	0.0329398	60	1	_26_	1.65809	34	1	_26_	1.38208	34
A_67_P04232690	60	1	118299355	118299414	0	_	0.0157521	60	2	_7_39_	1.05534	31	2	_7_39_	1.18415	31
A_67_P04232691	60	1	118299654	118299713	0	_	-0.0407646	60	1	_48_	0.351125	47	1	_48_	0.284846	47
A_67_P04232700	60	1	118302793	118302852	1	_34_	0.668481	33	0	_	-0.0563482	60	0	_	0.131167	60
A_67_P04232705	60	1	118304626	118304685	1	_59_	0.23452	58	0	_	-0.0475053	60	0	_	-0.206392	60
A_67_P04232713	60	1	118310355	118310414	1	_60_	0.0930067	59	0	_	-0.085012	60	0	_	0.0752207	60
A_67_P04232718	60	1	118311509	118311568	1	_37_	0.646716	36	0	_	0.211055	60	0	_	-0.0348019	60
A_67_P04232759	60	1	118330337	118330396	1	_17_	0.513258	43	0	_	-0.0292553	60	0	_	0.206742	60
A_67_P04232761	60	1	118331233	118331292	1	_29_	0.285866	31	0	_	-0.00085586	60	0	_	-0.0324496	60
A_67_P04232763	60	1	118331870	118331929	1	_56_	-0.477322	55	1	_56_	-0.334496	55	1	_56_	-0.396576	55
A_67_P04232764	60	1	118332308	118332367	1	_37_	0.280097	36	1	_37_	0.0458243	36	1	_37_	0.152894	36
A_67_P04232805	60	1	118352080	118352139	1	_24_	0.517838	36	0	_	0.0509552	60	0	_	0.00220127	60
A_67_P04232816	60	1	118356366	118356425	1	_31_	0.263232	30	0	_	0.0179649	60	0	_	0.0173018	60
A_67_P04232839	60	1	118367818	118367877	1	_42_	-0.101147	41	0	_	-0.214757	60	0	_	-0.247522	60
A_67_P04232871	60	1	118386757	118386816	1	_36_	-0.0518738	35	0	_	-0.0833605	60	0	_	0.00384693	60
A_67_P04232876	60	1	118388630	118388689	1	_28_	1.09037	32	0	_	-0.0695864	60	0	_	0.0637638	60
A_67_P04232978	60	1	118435159	118435218	1	_57_	-0.176082	56	0	_	0.0380508	60	0	_	-0.116132	60
A_67_P04232983	60	1	118438115	118438174	2	_30_59_	0.603252	29	0	_	-0.0227953	60	0	_	-0.124217	60
A_67_P04232984	60	1	118438606	118438665	1	_20_	0.10049	40	0	_	-0.112913	60	0	_	-0.0614993	60
A_67_P04232986	60	1	118439436	118439495	2	_47_56_	1.81133	46	0	_	-0.167142	60	0	_	-0.045836	60
A_67_P04232988	60	1	118441164	118441223	1	_40_	-0.015326	39	0	_	-0.0776206	60	0	_	0.15846	60
A_67_P04232991	60	1	118442160	118442219	1	_4_	1.01046	56	0	_	0.0183356	60	0	_	0.0050399	60
A_67_P04233073	60	1	118500566	118500625	1	_16_	0.65093	44	0	_	-0.0763045	60	0	_	0.0732185	60
A_67_P04233075	60	1	118500915	118500974	1	_50_	0.177291	49	0	_	0.0400827	60	0	_	-0.00242122	60
A_67_P04233076	60	1	118501816	118501875	1	_57_	0.216	56	0	_	0.0176748	60	0	_	0.116411	60
A_67_P04233077	60	1	118502310	118502369	1	_16_	0.374837	44	0	_	0.0873461	60	0	_	0.00966857	60
A_67_P04233079	57	1	118508280	118508336	1	_57_	-0.00622492	56	0	_	0.0631847	57	0	_	0.0462438	57
A_67_P04233266	60	1	118672628	118672687	1	_4_	0.210257	56	0	_	-0.0879535	60	0	_	0.0385352	60
A_67_P04233292	60	1	118698604	118698663	1	_1_	0.265241	59	0	_	-0.125969	60	0	_	0.00934357	60
A_67_P04233293	60	1	118699030	118699089	1	_36_	0.815382	35	0	_	-0.145221	60	0	_	0.0663726	60
A_67_P04233296	60	1	118700307	118700366	1	_58_	-0.195316	57	0	_	0.0205885	60	0	_	0.0884371	60
A_67_P04233299	60	1	118701222	118701281	0	_	0.020114	60	1	_9_	0.00281576	51	1	_9_	-0.192266	51
A_67_P04233306	60	1	118704844	118704903	0	_	0.121659	60	1	_36_	0.320852	35	1	_36_	0.532909	35
A_67_P04233317	60	1	118721342	118721401	0	_	-0.0489108	60	1	_25_	0.0494823	35	1	_25_	0.0807397	35
A_67_P04233318	59	1	118721580	118721638	0	_	0.00888516	59	1	_50_	0.788784	49	1	_50_	0.701717	49
A_67_P04233321	60	1	118722549	118722608	0	_	-0.0168396	60	2	_8_51_	0.411555	42	2	_8_51_	0.395238	42
A_67_P04233359	60	1	118744421	118744480	0	_	0.0275057	60	1	_27_	0.722776	33	2	_7_27_	0.57284	33
A_67_P04233361	60	1	118753675	118753734	0	_	0.114127	60	2	_32_50_	0.872891	31	2	_32_50_	1.10339	31
A_67_P04233362	60	1	118754343	118754402	0	_	0.0174346	60	1	_49_	0.768467	48	1	_49_	0.82976	48
A_67_P04233363	60	1	118754537	118754596	0	_	0.0989535	60	1	_42_	0.363311	41	1	_42_	0.338427	41
A_67_P04233364	60	1	118755141	118755200	0	_	0.0289951	60	1	_11_	0.582098	49	1	_11_	0.489083	49
A_67_P04233384	60	1	118768647	118768706	0	_	0.0965461	60	1	_53_	-0.894945	52	1	_53_	-0.905811	52
A_67_P04233387	60	1	118769983	118770042	0	_	-0.0607391	60	1	_26_	1.16271	34	1	_26_	1.08842	34
A_67_P04233393	60	1	118775989	118776048	0	_	-0.0209631	60	2	_5_48_	1.28044	42	2	_5_48_	1.4216	42
A_67_P04233402	60	1	118779059	118779118	0	_	0.023543	60	1	_12_	0.726397	48	1	_12_	0.529863	48
A_67_P04233403	59	1	118779453	118779511	0	_	0.0273329	59	2	_17_56_	1.2046	38	2	_17_56_	1.18924	38
A_67_P04233404	60	1	118779819	118779878	0	_	0.0794539	60	1	_26_	1.30189	34	1	_26_	1.48982	34
A_67_P04233416	60	1	118786339	118786398	0	_	-0.0498687	60	1	_24_	0.358805	36	1	_24_	0.443758	36
A_67_P04233419	60	1	118787650	118787709	0	_	-0.0352015	60	1	_5_	0.358364	55	1	_5_	0.201469	55
A_67_P04233421	60	1	118788502	118788561	0	_	0.005937	60	1	_34_	0.661917	33	1	_34_	0.864682	33
A_67_P04233428	60	1	118790550	118790609	0	_	-0.0765848	60	1	_34_	0.160686	33	1	_34_	0.311409	33
A_67_P04233429	60	1	118790704	118790763	0	_	0.0535918	60	1	_30_	1.1065	30	1	_30_	0.992931	30
A_67_P04233444	60	1	118796795	118796854	0	_	0.0571048	60	1	_34_	0.331269	33	1	_34_	0.440452	33
A_67_P04233446	60	1	118803397	118803456	0	_	0.10677	60	1	_11_	0.199224	49	1	_11_	0.0436162	49
A_67_P04233479	60	1	118828148	118828207	0	_	0.0150912	60	1	_6_	-0.192433	54	1	_6_	-0.10232	54
A_67_P04233484	60	1	118829530	118829589	0	_	0.0545552	60	1	_32_	-0.126172	31	1	_32_	-0.123466	31
A_67_P04233485	60	1	118830020	118830079	0	_	0.00126519	60	1	_19_	0.463485	41	1	_19_	0.439261	41
A_67_P04233487	60	1	118830597	118830656	0	_	0.0635576	60	1	_56_	0.395408	55	1	_56_	0.391118	55
A_67_P04233489	60	1	118830906	118830965	0	_	-0.160005	60	1	_54_	-0.451168	53	1	_54_	-0.209572	53
A_67_P04233491	60	1	118831526	118831585	0	_	0.0482997	60	2	_15_36_	1.03509	24	2	_15_36_	0.945598	24
A_67_P04233492	60	1	118831729	118831788	0	_	0.0727738	60	2	_25_39_	1.09997	24	2	_25_39_	1.04067	24
A_67_P04233493	60	1	118832153	118832212	0	_	0.0463347	60	1	_35_	0.221284	34	1	_35_	0.235591	34
A_67_P04233498	60	1	118836802	118836861	0	_	0.00733182	60	1	_33_	-0.146757	32	1	_33_	0.0179167	32
A_67_P04233499	60	1	118837351	118837410	0	_	0.129268	60	1	_23_	0.169515	37	1	_23_	0.366592	37
A_67_P04233500	60	1	118837499	118837558	0	_	0.0501836	60	1	_13_	0.66377	47	1	_13_	0.700575	47
A_67_P04233542	60	1	118854010	118854069	0	_	-0.00683903	60	1	_54_	-0.0278848	53	1	_54_	-0.137793	53
A_67_P04233549	60	1	118856607	118856666	0	_	0.186626	60	1	_15_	0.370313	45	1	_15_	0.642607	45
A_67_P04233554	60	1	118860486	118860545	0	_	-0.0415231	60	1	_14_	1.37524	46	1	_14_	1.22804	46
A_67_P04233558	60	1	118861701	118861760	0	_	-0.0389994	60	1	_6_	0.0274097	54	1	_6_	0.113015	54
A_67_P04233618	60	1	118891234	118891293	0	_	0.0895403	60	1	_45_	0.170002	44	1	_45_	0.228887	44
A_67_P04233637	60	1	118902140	118902199	1	_52_	0.878485	51	0	_	0.0404606	60	0	_	-0.0624993	60
A_67_P04233638	60	1	118902295	118902354	0	_	-0.0409824	60	1	_26_	0.164051	34	1	_26_	-0.123097	34
A_67_P04233646	60	1	118906091	118906150	0	_	-0.0943486	60	1	_7_	0.145313	53	1	_7_	0.228562	53
A_67_P04233672	60	1	118915441	118915500	0	_	-2.47542	60	1	_38_	-2.67035	37	1	_38_	-2.35883	37
A_67_P04233675	60	1	118920077	118920136	0	_	0.490191	60	1	_56_	0.596597	55	1	_56_	0.526672	55
A_67_P04233681	60	1	118925513	118925572	0	_	-0.0541721	60	2	_5_29_	0.460963	31	2	_5_29_	0.40594	31
A_67_P04233690	60	1	118928550	118928609	0	_	0.185247	60	1	_46_	0.560909	45	1	_46_	0.32042	45
A_67_P04233702	60	1	118933308	118933367	0	_	0.0423634	60	1	_11_	-0.104123	49	1	_11_	-0.117206	49
A_67_P04233732	60	1	118944976	118945035	1	_56_	-0.0859334	55	1	_56_	-0.211073	55	1	_56_	-0.188348	55
A_67_P04233733	60	1	118945266	118945325	2	_36_57_	0.836243	35	1	_36_	0.447543	35	1	_36_	0.501178	35
A_67_P04233763	60	1	118958267	118958326	1	_22_	0.408403	38	0	_	0.112208	60	0	_	-0.00338545	60
A_67_P04233769	60	1	118962706	118962765	1	_26_	0.229631	34	0	_	-0.0916532	60	0	_	-0.221731	60
A_67_P04233784	60	1	118971457	118971516	1	_19_	0.385733	41	0	_	0.181047	60	0	_	-0.0149326	60
A_67_P04233790	60	1	118974111	118974170	1	_37_	0.411603	36	0	_	0.0887932	60	0	_	-0.237939	60
A_67_P04233791	60	1	118974698	118974757	2	_3_49_	0.213056	45	0	_	-0.0830808	60	0	_	0.0408587	60
A_67_P04233811	60	1	118990023	118990082	1	_37_	0.44053	36	0	_	0.00722686	60	0	_	0.0457746	60
A_67_P04233828	60	1	119003371	119003430	1	_56_	0.500924	55	0	_	-0.0960132	60	0	_	0.0468314	60
A_67_P04233832	60	1	119006762	119006821	2	_8_22_	0.417912	38	1	_40_	0.561128	39	1	_40_	0.549291	39
A_67_P04233838	60	1	119008793	119008852	1	_47_	0.480025	46	0	_	-0.0135538	60	0	_	-0.0588114	60
A_67_P04233839	60	1	119009094	119009153	1	_13_	2.21999	47	0	_	0.128655	60	0	_	0.0509279	60
A_67_P04233843	60	1	119012691	119012750	1	_37_	0.639959	36	0	_	-0.0693506	60	0	_	0.0213776	60
A_67_P04233844	60	1	119012986	119013045	1	_50_	0.130163	49	0	_	-0.0512262	60	0	_	-0.0132648	60
A_67_P04233893	60	1	119050542	119050601	1	_57_	-0.773589	56	2	_37_57_	-0.48241	36	2	_37_57_	-0.377829	36
A_67_P04233895	60	1	119051187	119051246	1	_52_	-0.0415994	51	1	_52_	-0.336251	51	1	_52_	-0.0978526	51
A_67_P04233896	60	1	119051454	119051513	1	_28_	0.791329	32	1	_28_	0.913848	32	1	_28_	0.726216	32
A_67_P04233902	60	1	119054235	119054294	1	_41_	0.427584	40	1	_41_	0.419384	40	1	_41_	0.395556	40
A_67_P04233905	60	1	119055649	119055708	3	_15_45_56_	0.98463	29	3	_15_45_56_	0.7801	29	3	_15_45_56_	0.803662	29
A_67_P04233907	60	1	119057033	119057092	1	_46_	-0.0109757	45	1	_46_	-0.086333	45	1	_46_	-0.00768974	45
A_67_P04233910	60	1	119057877	119057936	1	_9_	0.274068	51	0	_	-0.0954242	60	0	_	-0.0515517	60
A_67_P04233946	60	1	119079904	119079963	0	_	-0.148414	60	1	_46_	0.0915541	45	1	_46_	0.615136	45
A_67_P04233969	60	1	119100938	119100997	0	_	0.161079	60	1	_25_	0.770402	35	1	_25_	0.709738	35
A_67_P04233972	60	1	119101857	119101916	0	_	0.226527	60	1	_52_	2.6728	51	1	_52_	3.21997	51
A_67_P04233973	60	1	119102286	119102345	0	_	0.107419	60	1	_6_	0.580216	54	0	_	0.189113	60
A_67_P04233974	60	1	119102811	119102870	0	_	-0.0394877	60	1	_21_	0.480175	39	1	_21_	0.326483	39
A_67_P04233975	60	1	119103118	119103177	0	_	0.0900284	60	1	_17_	0.408249	43	1	_17_	0.119947	43
A_67_P04233982	60	1	119105645	119105704	0	_	0.110326	60	1	_4_	0.194659	56	1	_4_	0.0475511	56
A_67_P04233983	60	1	119108221	119108280	0	_	0.102461	60	1	_6_	0.434871	54	1	_6_	0.473661	54
A_67_P04233989	60	1	119110238	119110297	0	_	0.194871	60	1	_39_	0.000953164	38	1	_39_	0.161063	38
A_67_P04234024	60	1	119130282	119130341	0	_	0.0470679	60	1	_27_	2.36315	33	1	_27_	2.05978	33
A_67_P04234025	60	1	119130759	119130818	0	_	0.0237039	60	1	_17_	0.00267743	43	1	_17_	0.29142	43
A_67_P04234028	60	1	119131744	119131803	0	_	-0.324473	60	1	_8_	0.134787	52	1	_8_	0.181945	52
A_67_P04234040	60	1	119136363	119136422	2	_21_55_	1.29293	33	0	_	-0.492779	60	0	_	-0.525334	60
A_67_P04234041	60	1	119136722	119136781	1	_15_	0.491586	45	0	_	0.310325	60	0	_	0.428619	60
A_67_P04234045	60	1	119138104	119138163	0	_	0.888094	60	1	_51_	1.26062	50	2	_22_51_	1.46195	28
A_67_P04234057	60	1	119143763	119143822	1	_42_	0.627152	41	1	_42_	0.436475	41	1	_42_	0.476063	41
A_67_P04234069	60	1	119148678	119148737	1	_42_	0.643714	41	1	_42_	0.746518	41	1	_42_	0.518223	41
A_67_P04234081	60	1	119155765	119155824	1	_21_	1.03195	39	1	_21_	1.1437	39	1	_21_	1.02899	39
A_67_P04234082	60	1	119156085	119156144	1	_13_	1.39246	47	1	_13_	1.33486	47	1	_13_	1.69289	47
A_67_P04234089	60	1	119158836	119158895	1	_59_	0.0211734	58	1	_59_	0.0205541	58	1	_59_	0.0591126	58
A_67_P04234093	60	1	119160385	119160444	2	_7_49_	0.199147	41	2	_7_49_	-0.0458452	41	2	_7_49_	0.167637	41
A_67_P04234094	60	1	119160478	119160537	1	_28_	1.31972	32	1	_28_	0.896056	32	1	_28_	0.843978	32
A_67_P04234104	60	1	119168418	119168477	1	_3_	0.675884	57	1	_3_	0.466898	57	1	_3_	0.635272	57
A_67_P04234132	60	1	119186568	119186627	0	_	-0.0443028	60	1	_33_	0.9912	32	1	_33_	1.25116	32
A_67_P04234134	60	1	119187052	119187111	0	_	0.681234	60	1	_31_	0.23441	30	1	_31_	0.227966	30
A_67_P04234146	60	1	119192482	119192541	0	_	0.01662	60	1	_17_	0.906576	43	1	_17_	0.720523	43
A_67_P04234208	60	1	119238629	119238688	1	_3_	0.268134	57	1	_3_	0.212468	57	1	_3_	0.184432	57
A_67_P04234214	60	1	119242281	119242340	0	_	0.163039	60	1	_27_	1.06801	33	1	_27_	1.03533	33
A_67_P04234217	60	1	119243257	119243316	1	_14_	0.617831	46	1	_14_	0.510436	46	1	_14_	0.489397	46
A_67_P04234220	60	1	119244291	119244350	1	_6_	0.243181	54	1	_6_	0.174118	54	1	_6_	0.046547	54
A_67_P04234223	60	1	119245466	119245525	1	_20_	0.645098	40	1	_20_	0.443134	40	1	_20_	0.533194	40
A_67_P04234224	60	1	119245716	119245775	1	_29_	0.0874433	31	1	_29_	0.0876392	31	1	_29_	0.117418	31
A_67_P04234231	60	1	119248373	119248432	1	_11_	1.4587	49	1	_11_	1.29734	49	1	_11_	1.44928	49
A_67_P04234232	60	1	119248571	119248630	1	_43_	0.429923	42	2	_1_43_	0.459919	41	2	_1_43_	0.460407	41
A_67_P04234254	60	1	119271502	119271561	1	_1_	-0.175535	59	0	_	-0.207248	60	0	_	-0.0499013	60
A_67_P04234255	59	1	119272000	119272058	1	_10_	0.544311	49	0	_	-0.0216244	59	0	_	0.0913384	59
A_67_P04234256	60	1	119272158	119272217	0	_	-0.154509	60	1	_7_	-0.0840859	53	1	_7_	0.115612	53
A_67_P04234278	60	1	119298657	119298716	0	_	-0.277979	60	1	_24_	0.187174	36	1	_24_	0.194675	36
A_67_P04234337	60	1	119333206	119333265	1	_26_	0.808682	34	1	_48_	-0.025602	47	0	_	0.197972	60
A_67_P04234344	60	1	119335534	119335593	1	_35_	0.570221	34	0	_	-0.0669538	60	0	_	0.0299253	60
A_67_P04234347	60	1	119337961	119338020	1	_31_	1.11258	30	1	_47_	-0.14752	46	1	_47_	-0.117485	46
A_67_P04234348	60	1	119338166	119338225	1	_12_	0.619817	48	0	_	0.0607953	60	0	_	0.0493455	60
A_67_P04234349	60	1	119338710	119338769	1	_23_	-0.727401	37	0	_	-0.205649	60	0	_	0.12108	60
A_67_P04234350	60	1	119339245	119339304	1	_46_	0.0654535	45	0	_	0.0420146	60	0	_	0.0829057	60
A_67_P04234352	60	1	119339782	119339841	1	_48_	0.142792	47	0	_	-0.178442	60	0	_	-0.0928617	60
A_67_P04234354	60	1	119341910	119341969	1	_21_	0.922249	39	0	_	-0.0641123	60	0	_	0.0661449	60
A_67_P04234355	60	1	119342228	119342287	1	_57_	-0.159365	56	0	_	0.0615475	60	0	_	0.0264212	60
A_67_P04234358	60	1	119343123	119343182	1	_15_	0.140217	45	0	_	0.168983	60	0	_	0.0849337	60
A_67_P04234361	60	1	119344124	119344183	1	_54_	0.446349	53	0	_	-0.0179189	60	0	_	0.135017	60
A_67_P04234362	60	1	119344676	119344735	1	_38_	-0.287928	37	0	_	-0.0639733	60	0	_	-0.328506	60
A_67_P04234437	60	1	119379831	119379890	0	_	-0.080978	60	0	_	-0.0249825	60	1	_30_	0.0472682	30
A_67_P04234909	60	1	120138092	120138151	1	_18_	0.0834643	42	0	_	-0.145712	60	0	_	0.0675604	60
A_67_P04234917	60	1	120139944	120140003	1	_59_	-0.295919	58	0	_	-0.109725	60	0	_	-0.17371	60
A_67_P04234977	60	1	120161804	120161863	1	_23_	0.67319	37	1	_23_	0.598703	37	1	_23_	0.712505	37
A_67_P04235167	60	1	120256704	120256763	2	_2_13_	0.234124	47	2	_2_13_	0.345031	47	2	_2_13_	0.147384	47
A_67_P04235185	60	1	120263534	120263593	1	_45_	0.182187	44	0	_	0.217595	60	0	_	0.0591076	60
A_67_P04235307	56	1	120309724	120309779	0	_	-0.251131	56	0	_	0.0977739	56	1	_22_	0.0115241	34
A_67_P04235425	57	1	120350654	120350710	1	_44_	0.089144	43	1	_44_	0.245951	43	1	_44_	0.251927	43
A_67_P04235488	60	1	120371395	120371454	1	_36_	0.613345	35	0	_	-0.0571082	60	0	_	-0.0291744	60
A_67_P04235605	60	1	120418166	120418225	1	_11_	0.202842	49	1	_11_	0.285987	49	1	_11_	0.21493	49
A_67_P04235637	58	1	120430098	120430155	1	_17_	0.262004	41	0	_	0.13125	58	0	_	0.152228	58
A_67_P04235674	60	1	120451000	120451059	1	_41_	0.483755	40	1	_41_	0.459473	40	1	_41_	0.504214	40
A_67_P04235818	60	1	120502233	120502292	1	_44_	0.10011	43	1	_44_	0.238932	43	1	_44_	0.296128	43
A_67_P04235871	60	1	120521822	120521881	1	_15_	0.285	45	1	_15_	0.111717	45	1	_15_	0.274286	45
A_67_P04235959	60	1	120562846	120562905	1	_33_	0.189011	32	0	_	0.0623197	60	0	_	-0.571062	60
A_67_P04235962	60	1	120564170	120564229	1	_23_	1.11748	37	0	_	-0.0488862	60	0	_	-0.175452	60
A_67_P04235989	60	1	120575628	120575687	0	_	-0.0751236	60	1	_40_	0.854461	39	1	_40_	0.35196	39
A_67_P04236167	60	1	120657544	120657603	1	_10_	0.693869	50	0	_	0.0883865	60	0	_	0.0196525	60
A_67_P04236284	56	1	120696240	120696295	1	_1_	-0.692516	55	0	_	-0.674527	56	0	_	-0.423149	56
A_67_P04236577	60	1	120811222	120811281	1	_26_	0.788768	34	0	_	-0.0223046	60	0	_	-0.225532	60
A_67_P04236828	60	1	120912390	120912449	1	_59_	-0.110733	58	1	_59_	-0.260377	58	0	_	-0.145915	60
A_67_P04236893	60	1	120938957	120939016	1	_21_	0.29411	39	0	_	-0.0815791	60	1	_21_	0.292939	39
A_67_P04236925	60	1	120952328	120952387	0	_	-0.123295	60	1	_41_	0.244653	40	0	_	0.114387	60
A_67_P04236935	60	1	120959016	120959075	1	_5_	0.0376441	55	0	_	-0.233897	60	1	_5_	-0.131301	55
A_67_P04236990	60	1	120981411	120981470	1	_7_	0.846911	53	0	_	0.0381959	60	1	_7_	0.8981	53
A_67_P04237013	60	1	120993708	120993767	0	_	0.239668	60	1	_45_	0.251622	44	0	_	0.320161	60
A_67_P04237064	60	1	121015169	121015228	1	_58_	-0.416539	57	0	_	0.0963397	60	1	_58_	-0.55024	57
A_67_P04237110	57	1	121033917	121033973	1	_26_	0.90065	31	0	_	-0.0474273	57	1	_26_	0.835852	31
A_67_P04237187	60	1	121062995	121063054	1	_17_	0.291839	43	0	_	-0.015907	60	1	_17_	0.290056	43
A_67_P04237253	60	1	121093242	121093301	0	_	-0.159198	60	1	_23_	0.176374	37	0	_	-0.18671	60
A_67_P04237373	60	1	121148052	121148111	0	_	0.0141948	60	3	_3_21_37_	1.20058	23	0	_	-0.0612462	60
A_67_P04237388	60	1	121154128	121154187	0	_	-0.0600086	60	1	_19_	0.270514	41	0	_	0.0607839	60
A_67_P04237401	60	1	121159380	121159439	0	_	-0.0120885	60	1	_18_	0.343269	42	0	_	-0.0109885	60
A_67_P04237486	59	1	121209052	121209110	1	_47_	-0.175695	46	0	_	-0.0296963	59	1	_47_	-0.00460619	46
A_67_P04237610	60	1	121256967	121257026	1	_22_	2.51617	38	0	_	0.0265768	60	1	_22_	1.98549	38
A_67_P04238889	60	1	121801133	121801192	0	_	-0.138722	60	1	_48_	0.364943	47	0	_	-0.307203	60
A_67_P04238901	60	1	121805140	121805199	0	_	-0.366764	60	1	_31_	0.561844	30	0	_	-0.448117	60
A_67_P04238940	60	1	121820117	121820176	1	_10_	0.445319	50	0	_	0.0689348	60	1	_10_	0.429791	50
A_67_P04238954	60	1	121825166	121825225	1	_8_	-0.0279779	52	0	_	-0.0250997	60	1	_8_	-0.1231	52
A_67_P04238964	60	1	121828591	121828650	1	_15_	0.208729	45	0	_	-0.107389	60	1	_15_	0.16125	45
A_67_P04239020	60	1	121851254	121851313	1	_9_	0.427847	51	1	_9_	0.57865	51	1	_9_	0.492455	51
A_67_P04239055	60	1	121866712	121866771	1	_3_	-0.19156	57	1	_3_	-0.0945989	57	1	_3_	-0.163797	57
A_67_P04239196	60	1	121920945	121921004	1	_8_	0.115917	52	1	_8_	0.00448629	52	1	_8_	-0.151283	52
A_67_P04239200	60	1	121922321	121922380	1	_25_	0.379879	35	1	_25_	0.320776	35	0	_	0.469453	60
A_67_P04239350	60	1	121985175	121985234	1	_17_	0.212004	43	1	_17_	0.428261	43	1	_17_	0.523305	43
A_67_P04239418	60	1	122014265	122014324	1	_51_	1.21336	50	1	_51_	1.56575	50	1	_51_	0.957201	50
A_67_P04239430	60	1	122018512	122018571	1	_18_	-0.278592	42	1	_18_	-0.172629	42	1	_18_	-0.0699197	42
A_67_P04239443	60	1	122023346	122023405	1	_60_	-0.013051	59	0	_	-0.0292959	60	1	_60_	0.0093265	59
A_67_P04239471	60	1	122034809	122034868	1	_37_	0.243491	36	0	_	-0.237174	60	1	_37_	-0.0771521	36
A_67_P04239509	57	1	122052016	122052072	2	_8_43_	0.284182	34	0	_	-0.0484388	57	2	_8_43_	0.318258	34
A_67_P04239522	60	1	122056105	122056164	1	_31_	0.494632	30	0	_	-0.0182081	60	1	_31_	-0.168479	30
A_67_P04239576	60	1	122075662	122075721	1	_60_	0.152583	59	0	_	-0.0586781	60	1	_60_	0.150227	59
A_67_P04239620	60	1	122093149	122093208	1	_14_	0.039411	46	0	_	-0.108975	60	1	_14_	0.103817	46
A_67_P04239655	60	1	122107615	122107674	1	_57_	-0.304892	56	0	_	-0.0197129	60	1	_57_	-0.199066	56
A_67_P04239699	60	1	122125328	122125387	1	_16_	0.936847	44	1	_16_	1.044	44	1	_16_	1.02462	44
A_67_P04239918	60	1	122219039	122219098	2	_9_26_	0.572206	34	2	_9_26_	0.518068	34	2	_9_26_	0.396824	34
A_67_P04240159	60	1	122318108	122318167	0	_	-0.111531	60	1	_59_	-0.349465	58	0	_	-0.250753	60
A_67_P04240177	60	1	122323016	122323075	0	_	-0.0381026	60	1	_56_	0.0479733	55	0	_	-0.154105	60
A_67_P04240245	60	1	122358417	122358476	0	_	0.00899967	60	1	_17_	0.633274	43	0	_	0.078818	60
A_67_P04240321	60	1	122394273	122394332	0	_	-0.0200487	60	2	_11_30_	0.420911	30	0	_	-0.00683241	60
A_67_P04240419	60	1	122440747	122440806	1	_43_	-0.037997	42	0	_	-0.0974347	60	1	_43_	-0.209531	42
A_67_P04240446	60	1	122450577	122450636	1	_27_	0.568499	33	0	_	-0.0228226	60	1	_27_	0.65082	33
A_67_P04240487	60	1	122467086	122467145	1	_13_	0.296772	47	0	_	-0.169343	60	1	_13_	0.22393	47
A_67_P04240565	60	1	122501563	122501622	1	_21_	0.972034	39	0	_	-0.0335851	60	2	_21_31_	1.08724	29
A_67_P04240575	60	1	122507751	122507810	1	_4_	0.0951024	56	0	_	-0.0716424	60	1	_4_	0.177279	56
A_67_P04240584	60	1	122510906	122510965	1	_39_	2.70499	38	0	_	-0.133072	60	1	_39_	2.39702	38
A_67_P04240618	60	1	122524409	122524468	1	_55_	0.105393	54	0	_	0.0955276	60	1	_55_	0.342164	54
A_67_P04240621	60	1	122525797	122525856	1	_48_	0.180127	47	0	_	-0.0623317	60	1	_48_	0.3477	47
A_67_P04240642	60	1	122534312	122534371	1	_14_	1.44212	46	0	_	0.144786	60	1	_14_	0.873713	46
A_67_P04240647	60	1	122535760	122535819	1	_23_	0.761215	37	0	_	-0.00554545	60	1	_23_	0.637288	37
A_67_P04240841	60	1	122617596	122617655	1	_23_	0.561689	37	0	_	0.211547	60	1	_23_	0.341995	37
A_67_P04240863	56	1	122626681	122626736	0	_	0.0344625	56	1	_9_	0.20685	47	0	_	0.0417689	56
A_67_P04240866	60	1	122628450	122628509	1	_39_	0.673425	38	1	_39_	0.483136	38	1	_39_	0.606601	38
A_67_P04240905	60	1	122644591	122644650	1	_30_	1.05475	30	0	_	-0.0768141	60	1	_30_	1.00983	30
A_67_P04240921	60	1	122654607	122654666	1	_6_	-0.629785	54	0	_	-0.0677922	60	1	_6_	-0.591697	54
A_67_P04240925	60	1	122656699	122656758	1	_25_	0.477369	35	0	_	-0.0319404	60	1	_25_	0.385282	35
A_67_P04240948	60	1	122666684	122666743	1	_54_	0.274827	53	0	_	0.102118	60	1	_54_	0.0660693	53
A_67_P04241001	60	1	122685499	122685558	1	_11_	0.142411	49	0	_	-0.0296866	60	1	_11_	0.185923	49
A_67_P04241046	60	1	122702297	122702356	1	_11_	0.30649	49	0	_	-0.00481044	60	1	_11_	0.459268	49
A_67_P04241069	60	1	122712266	122712325	1	_20_	0.473517	40	0	_	-0.142778	60	1	_20_	0.295397	40
A_67_P04241075	60	1	122714308	122714367	1	_43_	0.979715	42	0	_	-0.129896	60	1	_43_	0.999289	42
A_67_P04241085	60	1	122717692	122717751	1	_58_	0.520902	57	0	_	-0.0183461	60	1	_58_	0.473352	57
A_67_P04241136	60	1	122747367	122747426	1	_15_	1.25667	45	0	_	0.0922314	60	1	_15_	0.904676	45
A_67_P04241175	60	1	122766543	122766602	1	_9_	0.262961	51	0	_	-0.0327486	60	1	_9_	0.246486	51
A_67_P04241181	60	1	122769248	122769307	1	_7_	0.183837	53	0	_	-0.131944	60	1	_7_	0.110665	53
A_67_P04241229	60	1	122790516	122790575	1	_52_	0.317857	51	0	_	-0.031971	60	1	_52_	0.285834	51
A_67_P04241284	60	1	122811200	122811259	1	_10_	0.190834	50	0	_	-0.112692	60	1	_10_	0.162734	50
A_67_P04241313	59	1	122828485	122828543	0	_	-0.0375527	59	1	_3_	0.0542589	56	0	_	0.341084	59
A_67_P04241347	60	1	122843413	122843472	1	_29_	0.635343	31	0	_	-0.00494373	60	1	_29_	0.280494	31
A_67_P04241357	60	1	122848515	122848574	1	_1_	-0.0929916	59	1	_1_	-0.0480155	59	1	_1_	0.0435044	59
A_67_P04241379	60	1	122859373	122859432	2	_5_48_	0.677224	42	2	_5_48_	0.584315	42	2	_5_48_	0.649679	42
A_67_P04241384	60	1	122861164	122861223	1	_52_	-0.279389	51	1	_52_	-0.381155	51	1	_52_	-0.182988	51
A_67_P04241385	60	1	122861298	122861357	1	_5_	-0.0566632	55	0	_	-0.0628921	60	1	_5_	-0.0187917	55
A_67_P04241427	60	1	122884441	122884500	2	_43_59_	0.474408	42	2	_43_59_	0.756395	42	2	_43_59_	0.343787	42
A_67_P04241430	60	1	122885187	122885246	1	_32_	0.621328	31	1	_32_	0.729032	31	1	_32_	0.641052	31
A_67_P04241445	60	1	122891273	122891332	0	_	-0.0220793	60	1	_1_	-0.207837	59	0	_	-0.00105405	60
A_67_P04241466	60	1	122898891	122898950	1	_6_	0.404822	54	0	_	-0.10096	60	1	_6_	0.427273	54
A_67_P04241497	60	1	122911967	122912026	1	_47_	0.786281	46	0	_	-0.0930631	60	1	_47_	0.81467	46
A_67_P04241542	60	1	122927069	122927128	1	_13_	0.632302	47	0	_	-0.0777359	60	0	_	0.681323	60
A_67_P04241630	60	1	122961383	122961442	1	_22_	0.299414	38	0	_	0.0274394	60	1	_22_	0.311738	38
A_67_P04241635	58	1	122964254	122964311	1	_35_	0.279292	34	0	_	-0.00635233	58	1	_35_	0.325673	34
A_67_P04241655	60	1	122977017	122977076	1	_29_	1.25007	31	0	_	0.0441339	60	1	_29_	1.52098	31
A_67_P04241656	60	1	122977108	122977167	1	_4_	2.71646	56	0	_	-0.176549	60	1	_4_	2.93839	56
A_67_P04241680	60	1	122985517	122985576	1	_17_	-0.169391	43	0	_	0.140356	60	1	_17_	-0.0284068	43
A_67_P04241691	60	1	122991601	122991660	1	_44_	0.16276	43	0	_	-0.0113375	60	1	_44_	0.205431	43
A_67_P04241708	59	1	122997570	122997628	2	_5_30_	0.325278	29	0	_	-0.0911924	59	2	_5_30_	0.457025	29
A_67_P04241718	60	1	123001610	123001669	1	_52_	-0.302394	51	0	_	0.0292175	60	0	_	-0.14786	60
A_67_P04241745	60	1	123011688	123011747	1	_9_	-0.2424	51	0	_	-0.0507169	60	1	_9_	-0.241376	51
A_67_P04241752	60	1	123014506	123014565	1	_43_	0.844097	42	0	_	0.136648	60	1	_43_	0.666985	42
A_67_P04241778	60	1	123042569	123042628	1	_13_	-0.0118779	47	0	_	-0.063141	60	1	_13_	0.0929201	47
A_67_P04241852	60	1	123075140	123075199	1	_27_	0.222127	33	0	_	-0.108132	60	1	_27_	0.301355	33
A_67_P04241939	59	1	123118551	123118609	1	_55_	0.330044	54	0	_	-0.077588	59	1	_55_	0.603104	54
A_67_P04241966	60	1	123130413	123130472	1	_42_	0.00499017	41	0	_	-0.0405844	60	1	_42_	-0.105362	41
A_67_P04241967	60	1	123130997	123131056	1	_50_	0.696383	49	0	_	-0.0152997	60	1	_50_	0.655713	49
A_67_P04241968	60	1	123131314	123131373	2	_30_38_	0.215025	29	0	_	-0.0423584	60	2	_30_38_	0.170166	29
A_67_P04241979	60	1	123134629	123134688	1	_34_	0.195753	33	0	_	0.0216157	60	1	_34_	0.137062	33
A_67_P04241996	60	1	123140648	123140707	1	_46_	-0.888574	45	0	_	-0.186692	60	1	_46_	-0.315339	45
A_67_P04242021	59	1	123150554	123150612	1	_20_	0.12113	39	0	_	-0.0455901	59	1	_20_	0.0959712	39
A_67_P04242023	60	1	123151106	123151165	0	_	0.0387518	60	1	_28_	0.578858	32	0	_	-0.077801	60
A_67_P04242028	60	1	123153159	123153218	1	_40_	0.317316	39	1	_53_	-0.378616	52	1	_40_	0.186724	39
A_67_P04242029	60	1	123153747	123153806	1	_34_	0.15515	33	0	_	0.0154765	60	1	_34_	0.54164	33
A_67_P04242035	60	1	123155768	123155827	1	_13_	1.62938	47	1	_1_	-0.104735	59	1	_13_	1.91028	47
A_67_P04242036	59	1	123155975	123156033	1	_36_	1.05849	35	0	_	-0.10937	59	1	_36_	1.02523	35
A_67_P04242040	60	1	123157367	123157426	1	_48_	0.700628	47	0	_	0.00809397	60	1	_48_	0.703972	47
A_67_P04242041	60	1	123157791	123157850	1	_52_	0.100955	51	0	_	0.0283174	60	1	_52_	0.225845	51
A_67_P04242044	60	1	123159042	123159101	1	_56_	0.33349	55	0	_	0.00528348	60	0	_	0.125287	60
A_67_P04242046	60	1	123159667	123159726	1	_51_	0.22346	50	0	_	-0.0546112	60	1	_51_	0.111919	50
A_67_P04242060	60	1	123164723	123164782	1	_6_	0.803998	54	0	_	-0.267091	60	1	_6_	0.575766	54
A_67_P04242061	60	1	123164820	123164879	0	_	0.126311	60	1	_1_	0.0797156	59	0	_	0.0878132	60
A_67_P04242077	60	1	123172008	123172067	1	_53_	1.08101	52	1	_53_	1.0795	52	1	_53_	1.1728	52
A_67_P04242085	60	1	123178140	123178199	1	_43_	0.548267	42	1	_43_	0.458191	42	1	_43_	0.379958	42
A_67_P04242155	60	1	123213738	123213797	0	_	0.0508815	60	1	_1_	-0.0216932	59	0	_	-0.0478982	60
A_67_P04242177	60	1	123222910	123222969	0	_	-0.0999467	60	1	_48_	0.372711	47	0	_	0.147932	60
A_67_P04242196	60	1	123229724	123229783	1	_42_	0.159683	41	0	_	-0.134605	60	1	_42_	0.391873	41
A_67_P04242214	60	1	123237582	123237641	0	_	1.13299	60	1	_17_	0.498013	43	1	_17_	1.09178	43
A_67_P04242215	60	1	123238509	123238568	1	_30_	0.985739	30	0	_	0.0934435	60	1	_30_	0.627734	30
A_67_P04242218	60	1	123240620	123240679	0	_	-0.0849863	60	2	_26_57_	0.739036	30	0	_	0.0595689	60
A_67_P04242221	60	1	123241418	123241477	0	_	0.0729404	60	2	_28_54_	0.865536	27	0	_	0.0805196	60
A_67_P04242224	60	1	123242675	123242734	1	_6_	-0.0973884	54	0	_	-0.0273293	60	0	_	-0.0263064	60
A_67_P04242240	60	1	123248387	123248446	0	_	0.0522454	60	2	_7_30_	0.954559	30	0	_	0.0576488	60
A_67_P04242248	60	1	123251658	123251717	0	_	0.0415674	60	0	_	0.824339	60	1	_9_	-0.0329234	51
A_67_P04242273	59	1	123261386	123261444	0	_	-0.136645	59	1	_8_	0.526418	51	0	_	-0.116393	59
A_67_P04242287	60	1	123265385	123265444	0	_	0.0181319	60	1	_26_	0.109426	34	0	_	0.0939456	60
A_67_P04242332	58	1	123281633	123281690	0	_	-0.0703201	58	1	_14_	-0.206234	44	0	_	-0.173675	58
A_67_P04242375	60	1	123298596	123298655	1	_12_	0.594566	48	0	_	0.111372	60	1	_12_	0.807382	48
A_67_P04242376	60	1	123299103	123299162	1	_6_	0.215775	54	0	_	-0.0633085	60	1	_6_	0.167358	54
A_67_P04242528	60	1	123358743	123358802	0	_	0.130257	60	2	_39_58_	1.17701	38	0	_	-0.0994537	60
A_67_P04242533	60	1	123361058	123361117	0	_	0.1697	60	1	_58_	-0.119633	57	0	_	-0.102633	60
A_67_P04242560	60	1	123373895	123373954	0	_	-0.0143043	60	1	_59_	-0.0673822	58	0	_	0.0474817	60
A_67_P04242564	60	1	123375314	123375373	0	_	0.039875	60	1	_51_	0.156593	50	0	_	-0.0797792	60
A_67_P04242614	60	1	123389473	123389532	1	_2_	0.226835	58	0	_	-0.0559841	60	1	_2_	0.00717227	58
A_67_P04242622	60	1	123392338	123392397	1	_41_	0.776765	40	0	_	-0.0799035	60	1	_41_	0.696318	40
A_67_P04242636	60	1	123397649	123397708	1	_56_	0.0333958	55	0	_	-0.0406349	60	1	_56_	0.111227	55
A_67_P04242664	60	1	123424266	123424325	1	_21_	0.435945	39	0	_	0.0641194	60	1	_21_	0.448637	39
A_67_P04242694	60	1	123436175	123436234	0	_	-0.0931557	60	1	_49_	0.491448	48	0	_	-0.084248	60
A_67_P04242762	60	1	123470601	123470660	0	_	-0.0153025	60	1	_14_	0.0935086	46	0	_	0.128213	60
A_67_P04242801	60	1	123499523	123499582	0	_	-0.0153124	60	1	_46_	-0.150425	45	0	_	-0.101511	60
A_67_P04242824	60	1	123522858	123522917	0	_	-0.0151183	60	1	_45_	0.266775	44	0	_	-0.0717366	60
A_67_P04242908	60	1	123580448	123580507	1	_3_	0.303464	57	1	_3_	0.159046	57	1	_3_	0.186477	57
A_67_P04242920	58	1	123585805	123585862	0	_	-0.0522841	58	1	_8_	0.406092	50	1	_8_	0.516061	50
A_67_P04242938	60	1	123594652	123594711	1	_23_	0.258954	37	0	_	0.0144807	60	0	_	-0.124891	60
A_67_P04242947	60	1	123599716	123599775	0	_	-0.0315824	60	1	_7_	-0.174362	53	1	_7_	-0.180407	53
A_67_P04242959	60	1	123610661	123610720	1	_3_	0.10613	57	2	_3_56_	0.303888	52	1	_56_	0.441506	55
A_67_P04242968	60	1	123613487	123613546	1	_48_	0.304242	47	0	_	-0.184713	60	0	_	-0.201014	60
A_67_P04243019	60	1	123638826	123638885	1	_40_	0.280255	39	1	_40_	0.407044	39	1	_40_	0.327872	39
A_67_P04243028	60	1	123641966	123642025	1	_29_	0.716327	31	0	_	0.644333	60	0	_	0.869405	60
A_67_P04243037	60	1	123645951	123646010	1	_16_	0.303843	44	0	_	0.167646	60	0	_	0.183977	60
A_67_P04243070	60	1	123662515	123662574	1	_50_	0.0385589	49	1	_50_	0.133191	49	1	_50_	0.118273	49
A_67_P04243079	60	1	123666825	123666884	0	_	-0.0346677	60	1	_43_	0.415286	42	1	_43_	0.453884	42
A_67_P04243086	57	1	123671511	123671567	1	_26_	3.46441	31	0	_	-0.106819	57	0	_	0.0680281	57
A_67_P04243100	60	1	123675915	123675974	0	_	-0.0174377	60	1	_43_	0.916702	42	1	_43_	0.961228	42
A_67_P04243105	60	1	123678634	123678693	1	_6_	0.347065	54	0	_	-0.303915	60	0	_	0.0498077	60
A_67_P04243123	60	1	123693787	123693846	1	_3_	0.350724	57	0	_	0.224784	60	0	_	0.410569	60
A_67_P04243188	60	1	123722342	123722401	0	_	0.64182	60	1	_46_	0.708618	45	0	_	0.586857	60
A_67_P04243222	60	1	123743807	123743866	1	_49_	0.462866	48	1	_49_	0.404817	48	1	_49_	0.295481	48
A_67_P04243226	60	1	123745409	123745468	1	_46_	0.0773466	45	1	_46_	-0.0455628	45	1	_46_	0.0817784	45
A_67_P04243238	60	1	123751617	123751676	1	_38_	-0.0964676	37	1	_38_	-0.031879	37	1	_38_	-0.0711903	37
A_67_P04243288	60	1	123775096	123775155	1	_24_	0.967869	36	1	_24_	0.902397	36	1	_24_	0.949484	36
A_67_P04243294	60	1	123777242	123777301	1	_48_	-0.276213	47	1	_48_	-0.455773	47	1	_48_	-0.256181	47
A_67_P04243298	60	1	123778676	123778735	1	_60_	0.315993	59	1	_60_	0.283778	59	1	_60_	0.481865	59
A_67_P04243303	60	1	123780316	123780375	1	_56_	0.756168	55	1	_56_	0.7519	55	1	_56_	0.691413	55
A_67_P04243310	60	1	123783126	123783185	1	_16_	0.607876	44	1	_16_	0.574863	44	1	_16_	0.537576	44
A_67_P04243461	60	1	123853933	123853992	1	_16_	0.0889862	44	1	_16_	0.193572	44	1	_16_	-0.00354955	44
A_67_P04243467	60	1	123855904	123855963	1	_17_	0.167271	43	1	_17_	0.228961	43	1	_17_	0.0899231	43
A_67_P04243468	60	1	123856305	123856364	1	_7_	0.358562	53	1	_7_	0.165975	53	1	_7_	0.410376	53
A_67_P04243508	60	1	123881451	123881510	1	_47_	0.426443	46	1	_47_	0.337821	46	1	_47_	0.417143	46
A_67_P04243512	60	1	123882945	123883004	1	_52_	0.787914	51	0	_	0.604126	60	1	_52_	0.722994	51
A_67_P04243537	60	1	123895806	123895865	1	_48_	-0.0660179	47	1	_48_	-0.141351	47	1	_48_	-0.0767601	47
A_67_P04243543	60	1	123898344	123898403	1	_55_	0.179626	54	1	_55_	0.0378516	54	1	_55_	0.0379307	54
A_67_P04243615	60	1	123934807	123934866	1	_43_	0.115308	42	1	_43_	0.0753971	42	0	_	0.142904	60
A_67_P04243677	60	1	123967336	123967395	1	_30_	0.215759	30	1	_30_	0.232893	30	1	_30_	0.0722166	30
A_67_P04243707	60	1	123984059	123984118	1	_27_	0.777548	33	1	_27_	0.810908	33	1	_27_	0.481298	33
A_67_P04243807	60	1	124044141	124044200	1	_50_	0.528835	49	1	_50_	0.403742	49	1	_50_	0.2984	49
A_67_P04243851	60	1	124063293	124063352	0	_	0.668794	60	1	_34_	0.544911	33	0	_	0.532915	60
A_67_P04244187	60	1	124215720	124215779	1	_40_	0.672044	39	0	_	0.812164	60	0	_	0.906539	60
A_67_P04244191	60	1	124217547	124217606	1	_18_	0.0670014	42	1	_18_	0.346185	42	1	_18_	0.714161	42
A_67_P04244197	60	1	124219976	124220035	2	_18_47_	1.48762	28	2	_18_47_	1.24571	28	2	_18_47_	1.4677	28
A_67_P04244211	60	1	124225424	124225483	1	_12_	0.101606	48	1	_12_	0.155611	48	1	_12_	-0.0416179	48
A_67_P04244214	60	1	124226455	124226514	2	_9_49_	0.737696	39	2	_9_49_	1.10933	39	2	_9_49_	0.695769	39
A_67_P04244215	60	1	124226745	124226804	0	_	1.10996	60	0	_	1.18667	60	1	_30_	1.08111	30
A_67_P04244216	59	1	124227204	124227262	1	_21_	-0.515987	38	1	_21_	-0.768863	38	0	_	-0.737554	59
A_67_P04244235	60	1	124237802	124237861	2	_12_34_	0.85128	26	2	_12_34_	0.872052	26	2	_12_34_	0.952784	26
A_67_P04244243	60	1	124246192	124246251	1	_41_	0.687427	40	1	_41_	0.690603	40	1	_41_	0.799464	40
A_67_P04244414	60	1	124327360	124327419	2	_32_59_	3.61624	31	2	_32_59_	3.79342	31	2	_32_59_	3.42615	31
A_67_P04244417	60	1	124328353	124328412	1	_55_	-0.0469284	54	1	_55_	0.10568	54	1	_55_	0.00718635	54
A_67_P04244552	60	1	124390788	124390847	1	_25_	0.561541	35	1	_25_	0.580879	35	1	_25_	0.605296	35
A_67_P04244579	60	1	124402712	124402771	1	_7_	0.506341	53	1	_7_	0.508339	53	1	_7_	0.225814	53
A_67_P04244677	60	1	124456255	124456314	1	_18_	0.572823	42	0	_	-0.0554767	60	0	_	0.116384	60
A_67_P04244678	60	1	124456741	124456800	2	_18_35_	1.11417	25	0	_	0.0643152	60	0	_	-0.0245785	60
A_67_P04244679	60	1	124456904	124456963	1	_42_	0.786031	41	0	_	0.0495676	60	0	_	-0.0656719	60
A_67_P04244680	60	1	124457159	124457218	1	_35_	0.215043	34	0	_	-0.125929	60	0	_	-0.275123	60
A_67_P04244681	60	1	124457523	124457582	2	_4_25_	0.349049	35	0	_	0.041183	60	0	_	0.0560641	60
A_67_P04244684	60	1	124458681	124458740	1	_57_	0.489501	56	0	_	0.187006	60	0	_	0.0791384	60
A_67_P04244687	60	1	124459658	124459717	1	_19_	0.0887968	41	0	_	0.0421975	60	0	_	0.0547913	60
A_67_P04244688	60	1	124460134	124460193	1	_12_	0.181788	48	0	_	1.37639	60	0	_	1.32166	60
A_67_P04244689	60	1	124460698	124460757	1	_23_	0.454957	37	0	_	0.180107	60	0	_	0.371114	60
A_67_P04244690	60	1	124460871	124460930	0	_	0.106438	60	1	_32_	0.256973	31	1	_32_	0.0460796	31
A_67_P04244692	60	1	124461678	124461737	2	_4_32_	0.797756	28	1	_4_	0.700975	56	1	_4_	0.752176	56
A_67_P04244699	60	1	124464704	124464763	1	_56_	-0.306916	55	0	_	0.221312	60	0	_	0.057537	60
A_67_P04244728	60	1	124492272	124492331	0	_	0.0185851	60	1	_44_	0.178405	43	1	_44_	0.483253	43
A_67_P04244764	60	1	124514554	124514613	1	_59_	0.00683025	58	0	_	0.0455064	60	0	_	0.022826	60
A_67_P04244778	60	1	124526073	124526132	1	_37_	0.385901	36	0	_	0.00693152	60	0	_	-0.114711	60
A_67_P04244881	60	1	124581030	124581089	1	_5_	-0.0359567	55	0	_	-0.0190889	60	0	_	0.0851956	60
A_67_P04244884	60	1	124582109	124582168	1	_49_	0.59813	48	0	_	-0.0509116	60	0	_	-0.120594	60
A_67_P04244893	60	1	124585200	124585259	2	_36_59_	0.195204	35	0	_	-0.156374	60	0	_	-0.112644	60
A_67_P04244895	60	1	124585861	124585920	1	_10_	0.246078	50	0	_	-0.18086	60	0	_	-0.0638309	60
A_67_P04244897	60	1	124586377	124586436	1	_56_	0.0136901	55	0	_	0.407578	60	0	_	-0.0165671	60
A_67_P04244900	60	1	124587419	124587478	1	_47_	0.659978	46	0	_	-0.0471918	60	0	_	-0.0244432	60
A_67_P04244902	60	1	124588108	124588167	2	_12_28_	0.985603	32	0	_	-0.0996651	60	0	_	-0.144461	60
A_67_P04244904	60	1	124588781	124588840	0	_	0.0392834	60	1	_38_	0.43675	37	1	_38_	0.398325	37
A_67_P04244926	60	1	124613237	124613296	2	_6_35_	0.45316	28	0	_	-0.0202496	60	0	_	0.171162	60
A_67_P04244939	60	1	124618510	124618569	1	_28_	0.758711	32	0	_	0.0366692	60	0	_	0.0520671	60
A_67_P04244941	60	1	124619450	124619509	1	_55_	0.303938	54	0	_	0.0476808	60	0	_	-0.0313132	60
A_67_P04244942	60	1	124619642	124619701	1	_26_	0.31221	34	0	_	-0.0493209	60	0	_	-0.129903	60
A_67_P04244949	60	1	124622367	124622426	1	_4_	0.237835	56	0	_	-0.148838	60	0	_	-0.140294	60
A_67_P04244951	60	1	124623080	124623139	1	_49_	1.4581	48	0	_	-0.0869909	60	0	_	-0.103618	60
A_67_P04244966	60	1	124628501	124628560	1	_32_	0.0623536	31	0	_	0.0182329	60	0	_	-0.0237044	60
A_67_P04244967	60	1	124628623	124628682	1	_41_	-0.0169265	40	0	_	0.229203	60	0	_	0.109215	60
A_67_P04244969	60	1	124629523	124629582	1	_33_	0.704515	32	0	_	-0.049916	60	0	_	-0.000794798	60
A_67_P04244975	60	1	124633687	124633746	1	_9_	0.218052	51	0	_	-0.137474	60	0	_	0.0171707	60
A_67_P04244980	60	1	124635343	124635402	2	_8_27_	1.86259	33	0	_	0.029408	60	0	_	-0.285828	60
A_67_P04244985	60	1	124636819	124636878	2	_22_35_	1.23863	25	0	_	-0.0563527	60	0	_	0.00381737	60
A_67_P04244996	60	1	124641134	124641193	1	_29_	0.970182	31	0	_	0.0106628	60	0	_	-0.00141122	60
A_67_P04245021	58	1	124652202	124652259	1	_4_	0.0687582	54	0	_	0.26058	58	0	_	0.0418195	58
A_67_P04245030	56	1	124658763	124658818	1	_19_	0.897416	37	0	_	0.0343409	56	0	_	-0.0938156	56
A_67_P04245031	60	1	124660261	124660320	1	_42_	0.380391	41	0	_	-0.0547337	60	0	_	-0.0486669	60
A_67_P04245049	60	1	124668171	124668230	1	_14_	0.283257	46	0	_	0.0255077	60	0	_	0.00998317	60
A_67_P04245051	60	1	124668780	124668839	1	_33_	-0.00564614	32	0	_	0.0900991	60	0	_	-0.258567	60
A_67_P04245052	60	1	124669220	124669279	1	_7_	0.434982	53	0	_	-0.0679666	60	0	_	-0.0024722	60
A_67_P04245055	59	1	124670324	124670382	2	_20_29_	0.884631	30	0	_	0.0220824	59	0	_	-0.592994	59
A_67_P04245056	60	1	124670684	124670743	1	_46_	0.573836	45	0	_	-0.0247664	60	0	_	0.136161	60
A_67_P04245100	60	1	124689733	124689792	1	_2_	0.213703	58	0	_	0.11204	60	0	_	-0.233101	60
A_67_P04245101	60	1	124689916	124689975	1	_28_	0.913329	32	0	_	-0.0689807	60	0	_	-0.0555766	60
A_67_P04245109	60	1	124696869	124696928	1	_40_	0.196177	39	0	_	-0.024081	60	0	_	0.059836	60
A_67_P04245136	60	1	124708692	124708751	0	_	0.019257	60	0	_	-0.0472795	60	1	_46_	0.217187	45
A_67_P04245165	60	1	124720810	124720869	0	_	4.22726	60	1	_11_	0.297606	49	1	_11_	0.760485	49
A_67_P04245168	60	1	124721967	124722026	0	_	2.32564	60	1	_3_	-0.184331	57	0	_	0.0477205	60
A_67_P04245195	60	1	124735016	124735075	0	_	0.0465599	60	1	_57_	0.123282	56	1	_57_	-0.00960759	56
A_67_P04245238	60	1	124757299	124757358	1	_1_	-0.0483279	59	1	_1_	-0.187645	59	1	_1_	-0.0377987	59
A_67_P04245244	60	1	124759287	124759346	0	_	0.076692	60	1	_53_	0.18407	52	1	_53_	0.233378	52
A_67_P04245252	60	1	124762758	124762817	0	_	0.0548381	60	1	_22_	0.560255	38	1	_22_	0.547522	38
A_67_P04245254	60	1	124763817	124763876	0	_	-0.101349	60	1	_22_	0.310174	38	1	_17_	0.407171	43
A_67_P04245257	60	1	124765158	124765217	0	_	0.27036	60	1	_2_	0.0543666	58	1	_2_	0.121078	58
A_67_P04245258	60	1	124765403	124765462	0	_	0.100605	60	1	_37_	-0.0418924	36	1	_37_	0.0290032	36
A_67_P04245274	60	1	124780286	124780345	1	_24_	0.302955	36	0	_	-0.11521	60	0	_	0.162424	60
A_67_P04245284	60	1	124790095	124790154	0	_	0.060835	60	1	_48_	0.35888	47	1	_48_	0.372249	47
A_67_P04245315	60	1	124812311	124812370	1	_20_	0.251242	40	0	_	0.546389	60	0	_	0.55676	60
A_67_P04245336	60	1	124827314	124827373	0	_	0.00974386	60	1	_56_	-0.0859344	55	1	_56_	-0.000793235	55
A_67_P04245338	60	1	124828005	124828064	0	_	0.14401	60	1	_1_	-0.194761	59	1	_1_	0.102392	59
A_67_P04245342	60	1	124829474	124829533	1	_1_	-0.221196	59	0	_	-0.338415	60	0	_	-0.454309	60
A_67_P04245373	60	1	124839863	124839922	1	_53_	0.11908	52	0	_	0.196161	60	0	_	0.164682	60
A_67_P04245374	60	1	124840257	124840316	1	_20_	0.398789	40	0	_	-0.033023	60	0	_	0.0360299	60
A_67_P04245377	60	1	124846095	124846154	1	_27_	0.870687	33	1	_27_	0.245651	33	1	_27_	0.430848	33
A_67_P04245380	60	1	124847559	124847618	1	_28_	0.501	32	0	_	0.0129256	60	0	_	-0.0485792	60
A_67_P04245398	60	1	124861491	124861550	0	_	-0.125628	60	1	_45_	0.161569	44	0	_	0.270259	60
A_67_P04245409	60	1	124869449	124869508	3	_18_31_58_	1.63323	26	2	_18_41_	0.464557	22	0	_	0.760387	60
A_67_P04245412	60	1	124870489	124870548	1	_17_	0.171178	43	0	_	-0.0735261	60	0	_	0.098287	60
A_67_P04245413	60	1	124870862	124870921	1	_2_	0.028024	58	1	_6_	0.307825	54	0	_	0.341689	60
A_67_P04245417	60	1	124872492	124872551	0	_	-0.0150666	60	1	_6_	-0.0900155	54	1	_6_	0.135891	54
A_67_P04245418	60	1	124873027	124873086	1	_6_	0.453697	54	0	_	-0.0521322	60	0	_	-0.0113956	60
A_67_P04245420	60	1	124873717	124873776	1	_57_	0.173207	56	0	_	0.0416569	60	0	_	0.0569482	60
A_67_P04245426	60	1	124875886	124875945	2	_15_25_	1.38034	35	0	_	0.0126925	60	0	_	-0.0203781	60
A_67_P04245430	60	1	124877114	124877173	1	_23_	0.176842	37	0	_	0.0111266	60	0	_	-0.120164	60
A_67_P04245432	60	1	124877865	124877924	1	_10_	1.5676	50	0	_	-0.121278	60	0	_	-0.0827624	60
A_67_P04245435	60	1	124879684	124879743	1	_24_	2.29885	36	0	_	0.177276	60	0	_	0.214451	60
A_67_P04245439	60	1	124881218	124881277	1	_17_	0.110278	43	0	_	-0.0584767	60	0	_	-0.148109	60
A_67_P04245440	60	1	124881683	124881742	1	_17_	0.550425	43	0	_	-0.0555874	60	0	_	-0.151961	60
A_67_P04245443	60	1	124882711	124882770	1	_57_	-0.0483228	56	0	_	-0.101511	60	0	_	0.202923	60
A_67_P04245445	60	1	124883430	124883489	1	_16_	0.606865	44	0	_	-0.0141618	60	0	_	0.0482737	60
A_67_P04245446	60	1	124884257	124884316	1	_19_	0.647892	41	2	_2_19_	0.797049	41	2	_2_19_	0.891434	41
A_67_P04245448	60	1	124885088	124885147	0	_	0.0982302	60	1	_18_	0.377051	42	1	_18_	0.591644	42
A_67_P04245454	60	1	124887292	124887351	2	_3_22_	1.75126	38	0	_	-0.130157	60	0	_	0.115055	60
A_67_P04245514	60	1	124914095	124914154	1	_2_	0.259404	58	0	_	-0.156472	60	0	_	-0.0395427	60
A_67_P04245529	60	1	124919869	124919928	0	_	-0.0177014	60	1	_42_	0.415739	41	1	_42_	0.360811	41
A_67_P04245533	60	1	124921423	124921482	0	_	-0.0662056	60	1	_2_	0.0631998	58	1	_2_	0.316196	58
A_67_P04245539	60	1	124924445	124924504	0	_	-0.0235173	60	2	_39_51_	0.614392	38	1	_51_	0.638031	50
A_67_P04245552	60	1	124929556	124929615	0	_	-0.110652	60	1	_48_	-0.45259	47	1	_48_	-0.266363	47
A_67_P04245564	60	1	124933992	124934051	0	_	-0.229179	60	1	_34_	0.726363	33	0	_	1.05336	60
A_67_P04245566	60	1	124934680	124934739	0	_	-0.00911639	60	1	_37_	0.166288	36	1	_37_	0.26315	36
A_67_P04245569	60	1	124935733	124935792	0	_	-0.0553857	60	1	_37_	-0.10054	36	1	_37_	0.110767	36
A_67_P04245575	60	1	124940901	124940960	0	_	-0.0491623	60	2	_37_58_	0.0243442	36	1	_58_	0.0582498	57
A_67_P04245576	60	1	124941318	124941377	1	_15_	0.520112	45	0	_	0.0102024	60	0	_	0.0633292	60
A_67_P04245577	60	1	124941544	124941603	1	_58_	0.189827	57	1	_48_	1.68179	47	1	_48_	1.37251	47
A_67_P04245582	60	1	124943433	124943492	1	_10_	0.470088	50	0	_	0.10678	60	0	_	0.125625	60
A_67_P04245587	60	1	124953397	124953456	0	_	-0.0580721	60	1	_35_	0.250965	34	1	_35_	0.275531	34
A_67_P04245590	60	1	124955367	124955426	0	_	-0.0197893	60	1	_33_	0.269863	32	1	_33_	0.418923	32
A_67_P04245591	60	1	124955642	124955701	0	_	0.0212374	60	1	_46_	0.149267	45	1	_46_	0.30656	45
A_67_P04245592	60	1	124955985	124956044	1	_42_	0.0963456	41	0	_	-0.167182	60	0	_	0.0543501	60
A_67_P04245594	60	1	124956587	124956646	0	_	0.366724	60	1	_33_	0.198075	32	0	_	0.435844	60
A_67_P04245601	60	1	124958791	124958850	0	_	-0.0132582	60	1	_22_	-0.0410398	38	1	_22_	-0.127304	38
A_67_P04245658	60	1	124993133	124993192	1	_42_	0.224525	41	1	_42_	0.212867	41	1	_42_	0.0606702	41
A_67_P04245668	60	1	124999654	124999713	1	_7_	0.0164739	53	1	_7_	-0.0771555	53	1	_7_	-0.140684	53
A_67_P04245673	60	1	125002527	125002586	1	_37_	0.427934	36	1	_37_	0.183341	36	1	_37_	0.285465	36
A_67_P04245723	60	1	125031416	125031475	1	_54_	0.274273	53	1	_54_	0.487147	53	1	_54_	0.298604	53
A_67_P04245768	60	1	125061128	125061187	1	_19_	0.331113	41	1	_19_	0.348053	41	1	_19_	0.364104	41
A_67_P04245856	60	1	125116071	125116130	1	_29_	0.905743	31	1	_29_	0.787794	31	1	_29_	0.850327	31
A_67_P04245879	60	1	125126447	125126506	1	_54_	-0.24622	53	1	_54_	-0.248187	53	1	_54_	-0.136279	53
A_67_P04245938	60	1	125154493	125154552	1	_15_	0.789239	45	1	_15_	0.831896	45	1	_15_	0.763768	45
A_67_P04245940	60	1	125155260	125155319	0	_	1.22715	60	1	_30_	1.11361	30	1	_30_	1.21063	30
A_67_P04245941	60	1	125155711	125155770	1	_16_	0.285196	44	1	_16_	0.235771	44	1	_16_	0.1497	44
A_67_P04245942	60	1	125156101	125156160	1	_36_	0.772812	35	1	_36_	0.458392	35	1	_36_	1.27785	35
A_67_P04245948	60	1	125157886	125157945	1	_26_	1.29113	34	1	_26_	0.997321	34	1	_26_	1.25377	34
A_67_P04245958	60	1	125162100	125162159	3	_2_17_33_	1.4219	27	0	_	1.43642	60	3	_2_17_33_	1.18424	27
A_67_P04245966	60	1	125165443	125165502	1	_4_	0.259618	56	1	_4_	0.392295	56	1	_4_	0.597275	56
A_67_P04245967	60	1	125165799	125165858	2	_10_35_	0.73345	25	2	_10_35_	0.758778	25	2	_10_35_	0.729853	25
A_67_P04245981	60	1	125169304	125169363	1	_55_	0.0895518	54	1	_55_	-0.101905	54	1	_55_	0.151894	54
A_67_P04245985	60	1	125171077	125171136	1	_28_	0.555281	32	1	_28_	0.636939	32	1	_28_	0.676787	32
A_67_P04245990	60	1	125174691	125174750	1	_46_	0.887234	45	1	_46_	0.771245	45	1	_46_	0.865657	45
A_67_P04246018	60	1	125185841	125185900	2	_42_57_	0.781246	41	2	_42_57_	0.644937	41	2	_42_57_	0.58153	41
A_67_P04246020	60	1	125186375	125186434	1	_38_	1.06954	37	1	_38_	1.35893	37	0	_	1.08294	60
A_67_P04246023	60	1	125187398	125187457	1	_29_	0.956924	31	1	_29_	0.750292	31	1	_29_	0.97389	31
A_67_P04246032	60	1	125190593	125190652	2	_45_56_	0.690712	44	2	_45_56_	0.699412	44	1	_56_	0.528898	55
A_67_P04246036	60	1	125191928	125191987	1	_25_	1.12028	35	1	_25_	0.977605	35	1	_25_	0.992568	35
A_67_P04246037	60	1	125192435	125192494	1	_37_	0.464709	36	1	_37_	0.443057	36	1	_37_	0.697141	36
A_67_P04246096	59	1	125214422	125214480	1	_9_	0.639021	50	1	_9_	0.458559	50	1	_9_	0.887956	50
A_67_P04246101	60	1	125217474	125217533	1	_43_	-0.0571485	42	1	_43_	-0.0514132	42	1	_43_	-0.00203642	42
A_67_P04246128	60	1	125228618	125228677	0	_	0.576727	60	1	_49_	0.449172	48	0	_	0.448344	60
A_67_P04246144	60	1	125233922	125233981	1	_12_	0.33653	48	1	_12_	0.0248685	48	1	_12_	0.153438	48
A_67_P04246150	60	1	125235943	125236002	1	_48_	0.614206	47	1	_48_	0.771847	47	1	_48_	0.909088	47
A_67_P04246151	60	1	125236258	125236317	1	_41_	0.268214	40	1	_41_	0.330953	40	1	_41_	0.347952	40
A_67_P04246217	60	1	125264158	125264217	1	_39_	1.39475	38	1	_39_	1.31039	38	1	_39_	1.3027	38
A_67_P04246224	60	1	125266877	125266936	1	_48_	-0.617395	47	1	_48_	-0.873533	47	1	_48_	-0.842661	47
A_67_P04246234	60	1	125270352	125270411	0	_	-0.0456624	60	1	_5_	0.220522	55	1	_5_	0.207513	55
A_67_P04246254	60	1	125281491	125281550	1	_34_	0.137602	33	1	_34_	0.301882	33	1	_34_	0.347047	33
A_67_P04246273	60	1	125287867	125287926	1	_27_	2.83065	33	1	_27_	2.63574	33	1	_27_	2.20963	33
A_67_P04246275	60	1	125288619	125288678	1	_7_	-0.127923	53	1	_7_	-0.0421824	53	1	_7_	-0.0686808	53
A_67_P04246294	60	1	125299622	125299681	1	_58_	0.400022	57	0	_	-0.0297242	60	0	_	-0.144581	60
A_67_P04246311	60	1	125308417	125308476	1	_24_	0.728454	36	0	_	0.0216493	60	0	_	-0.161404	60
A_67_P04246321	60	1	125311890	125311949	1	_55_	-0.0190731	54	0	_	0.0481081	60	1	_3_	0.171595	57
A_67_P04246347	60	1	125319320	125319379	1	_41_	-0.295612	40	0	_	-0.0386038	60	0	_	-0.0486528	60
A_67_P04246348	60	1	125319834	125319893	1	_42_	0.255838	41	0	_	0.172321	60	0	_	0.169643	60
A_67_P04246353	60	1	125322143	125322202	1	_38_	2.08144	37	0	_	0.565477	60	0	_	0.431236	60
A_67_P04246367	60	1	125330301	125330360	1	_14_	0.20375	46	1	_14_	-1.57096	46	1	_14_	-1.7539	46
A_67_P04246379	60	1	125337681	125337740	0	_	0.0133561	60	1	_29_	0.310448	31	1	_29_	0.26092	31
A_67_P04246398	60	1	125346852	125346911	0	_	0.120601	60	1	_10_	0.960902	50	1	_10_	0.900389	50
A_67_P04246401	60	1	125348114	125348173	0	_	-0.0169973	60	1	_22_	0.132405	38	1	_22_	0.182349	38
A_67_P04246403	60	1	125348763	125348822	1	_14_	0.575302	46	0	_	-0.0485559	60	0	_	0.0728877	60
A_67_P04246408	60	1	125350563	125350622	0	_	0.133214	60	1	_19_	0.813004	41	1	_19_	0.659555	41
A_67_P04246412	60	1	125352272	125352331	1	_3_	0.263166	57	0	_	0.110433	60	0	_	0.000568969	60
A_67_P04246416	59	1	125353642	125353700	1	_28_	1.62728	31	1	_28_	1.54341	31	1	_28_	1.46723	31
A_67_P04246417	60	1	125354087	125354146	2	_15_55_	0.387189	39	2	_15_55_	0.393866	39	2	_15_55_	0.234424	39
A_67_P04246419	60	1	125354871	125354930	1	_3_	0.277686	57	1	_3_	0.270924	57	1	_3_	0.312452	57
A_67_P04246422	60	1	125355784	125355843	1	_15_	-0.21208	45	1	_15_	-0.23329	45	1	_15_	0.0287592	45
A_67_P04246423	60	1	125356115	125356174	1	_36_	0.478783	35	1	_36_	0.123456	35	1	_36_	0.151263	35
A_67_P04246427	60	1	125357356	125357415	1	_40_	-1.00829	39	1	_40_	-0.934243	39	1	_40_	-0.907562	39
A_67_P04246429	60	1	125358156	125358215	1	_16_	0.429517	44	1	_16_	0.414995	44	1	_16_	0.570022	44
A_67_P04246448	60	1	125367460	125367519	1	_44_	0.0411764	43	1	_44_	0.0511084	43	1	_44_	0.0914029	43
A_67_P04246456	60	1	125370515	125370574	1	_15_	-0.015054	45	0	_	0.077727	60	0	_	0.0428527	60
A_67_P04246458	60	1	125370910	125370969	0	_	0.00589723	60	1	_21_	0.350664	39	1	_21_	0.280073	39
A_67_P04246460	60	1	125372021	125372080	1	_13_	0.0544596	47	1	_13_	0.0763846	47	1	_13_	0.274035	47
A_67_P04246466	60	1	125374638	125374697	1	_28_	0.859934	32	0	_	0.0398096	60	0	_	0.0919476	60
A_67_P04246467	60	1	125375134	125375193	1	_33_	0.388524	32	0	_	-0.136247	60	0	_	0.0436655	60
A_67_P04246478	60	1	125380655	125380714	1	_14_	0.364397	46	0	_	0.0983799	60	0	_	-0.141019	60
A_67_P04246480	60	1	125381283	125381342	1	_11_	0.00209405	49	0	_	-0.0950125	60	0	_	-0.00185769	60
A_67_P04246506	60	1	125400250	125400309	0	_	0.16997	60	1	_3_	0.056753	57	1	_3_	0.168515	57
A_67_P04246507	60	1	125400739	125400798	0	_	-0.0168897	60	1	_55_	0.23347	54	1	_55_	0.177451	54
A_67_P04246532	60	1	125409061	125409120	1	_26_	0.321354	34	1	_26_	0.251168	34	1	_26_	0.236715	34
A_67_P04246581	60	1	125430913	125430972	1	_47_	0.538177	46	0	_	0.452362	60	0	_	0.568091	60
A_67_P04246588	60	1	125433685	125433744	1	_2_	0.119227	58	0	_	-0.066626	60	0	_	-0.0530519	60
A_67_P04246593	60	1	125435260	125435319	1	_31_	0.559697	30	1	_31_	0.737529	30	1	_31_	0.389004	30
A_67_P04246595	60	1	125435632	125435691	1	_14_	-0.00637926	46	1	_14_	-0.142817	46	1	_14_	-0.0298855	46
A_67_P04246601	60	1	125438228	125438287	2	_18_55_	0.722479	36	1	_18_	0.323565	42	2	_18_55_	0.374098	36
A_67_P04246608	58	1	125440756	125440813	2	_12_24_	0.416809	34	2	_12_24_	0.333698	34	2	_12_24_	0.115812	34
A_67_P04246671	60	1	125465876	125465935	0	_	0.346768	60	1	_49_	0.826957	48	1	_49_	1.0603	48
A_67_P04246679	60	1	125468761	125468820	0	_	-0.022966	60	0	_	0.182243	60	1	_27_	0.332978	33
A_67_P04246681	60	1	125469608	125469667	2	_8_37_	0.976254	28	1	_8_	0.144591	52	1	_8_	0.208286	52
A_67_P04246683	60	1	125470094	125470153	0	_	-0.0059143	60	1	_48_	0.384823	47	1	_48_	0.284558	47
A_67_P04246686	60	1	125471607	125471666	1	_44_	0.172797	43	0	_	0.600044	60	0	_	0.483436	60
A_67_P04246699	60	1	125476446	125476505	0	_	-0.0241991	60	0	_	-0.278879	60	2	_22_57_	-0.528107	34
A_67_P04246709	60	1	125481170	125481229	1	_60_	-0.117372	59	0	_	-0.246374	60	0	_	-0.0304118	60
A_67_P04246733	60	1	125490745	125490804	0	_	0.0154498	60	1	_6_	0.213164	54	1	_6_	0.424244	54
A_67_P04246736	60	1	125491653	125491712	1	_42_	-0.213235	41	1	_42_	-0.26943	41	1	_42_	-0.0880956	41
A_67_P04246737	60	1	125491987	125492046	1	_41_	0.240548	40	0	_	-0.0533381	60	0	_	-0.0998435	60
A_67_P04246739	60	1	125493947	125494006	0	_	0.0579769	60	1	_10_	-0.261083	50	1	_10_	-0.102967	50
A_67_P04246748	60	1	125497638	125497697	1	_41_	-0.155626	40	0	_	-0.0450553	60	0	_	-0.124011	60
A_67_P04246757	60	1	125501068	125501127	0	_	0.516932	60	1	_26_	0.50262	34	1	_26_	0.438057	34
A_67_P04246759	60	1	125501586	125501645	1	_54_	-0.0990677	53	1	_54_	0.0450973	53	1	_54_	-0.129664	53
A_67_P04246778	60	1	125513849	125513908	0	_	0.0774892	60	1	_3_	0.0734374	57	1	_3_	0.0522504	57
A_67_P04246779	60	1	125514009	125514068	0	_	-0.0397437	60	1	_57_	0.292557	56	1	_57_	0.392999	56
A_67_P04246787	60	1	125518333	125518392	1	_9_	0.132281	51	0	_	-0.0883014	60	0	_	0.0362919	60
A_67_P04246790	60	1	125520871	125520930	1	_59_	0.341301	58	1	_59_	0.14907	58	1	_59_	0.329585	58
A_67_P04246794	60	1	125522170	125522229	1	_23_	0.502444	37	0	_	-0.112168	60	0	_	-0.0779252	60
A_67_P04246796	60	1	125523050	125523109	0	_	0.488269	60	1	_10_	0.398969	50	0	_	0.487266	60
A_67_P04246797	60	1	125523497	125523556	0	_	0.0366265	60	1	_29_	0.507431	31	1	_29_	0.597723	31
A_67_P04246828	60	1	125536302	125536361	1	_57_	0.0398654	56	0	_	-0.00357368	60	0	_	0.00917453	60
A_67_P04246870	60	1	125559665	125559724	1	_35_	0.3502	34	0	_	-0.295546	60	0	_	-0.178201	60
A_67_P04246878	60	1	125562205	125562264	1	_23_	0.327165	37	1	_23_	0.572283	37	1	_23_	0.438369	37
A_67_P04246889	60	1	125568404	125568463	0	_	1.46569	60	1	_22_	-0.0282173	38	1	_22_	0.0180724	38
A_67_P04246904	60	1	125574188	125574247	1	_57_	0.158445	56	0	_	-0.0789657	60	0	_	-0.0204507	60
A_67_P04246905	60	1	125576180	125576239	1	_52_	0.571005	51	0	_	-0.048388	60	0	_	-0.0608884	60
A_67_P04246907	60	1	125576859	125576918	2	_35_53_	-0.535303	34	0	_	-0.167947	60	0	_	0.100922	60
A_67_P04246908	60	1	125577324	125577383	1	_11_	0.319395	49	0	_	0.0300749	60	0	_	0.125665	60
A_67_P04246915	60	1	125580166	125580225	1	_10_	-0.22242	50	0	_	-0.029569	60	0	_	0.246318	60
A_67_P04246932	60	1	125586946	125587005	1	_39_	1.16664	38	2	_39_60_	1.15212	38	2	_39_60_	1.23943	38
A_67_P04246941	60	1	125591792	125591851	1	_56_	-0.0978459	55	1	_59_	-0.0186825	58	1	_59_	0.170384	58
A_67_P04246955	60	1	125597401	125597460	1	_57_	0.453379	56	0	_	-0.123449	60	0	_	-0.00448373	60
A_67_P04246961	60	1	125599321	125599380	2	_34_59_	1.54199	33	1	_34_	2.09123	33	2	_34_59_	1.56063	33
A_67_P04246969	60	1	125602979	125603038	1	_35_	-0.084582	34	1	_35_	0.0480218	34	1	_35_	0.0674439	34
A_67_P04246972	58	1	125603861	125603918	1	_53_	0.0482918	52	0	_	-0.0678866	58	0	_	-0.0866717	58
A_67_P04246986	60	1	125608741	125608800	1	_46_	-1.82322	45	0	_	-1.77376	60	0	_	-2.0681	60
A_67_P04246991	60	1	125613655	125613714	1	_49_	0.103061	48	0	_	0.0385022	60	0	_	0.030451	60
A_67_P04246994	60	1	125614711	125614770	1	_22_	0.496028	38	0	_	0.0438165	60	0	_	0.0965646	60
A_67_P04247007	60	1	125620151	125620210	0	_	0.0790856	60	1	_45_	0.194844	44	1	_45_	0.183339	44
A_67_P04247009	60	1	125620878	125620937	0	_	-0.605507	60	1	_7_	-0.112351	53	1	_7_	-0.582134	53
A_67_P04247012	60	1	125621716	125621775	0	_	0.157167	60	1	_29_	0.706235	31	2	_29_51_	0.896696	28
A_67_P04247014	60	1	125622382	125622441	0	_	0.0404518	60	1	_21_	0.642929	39	1	_21_	0.693325	39
A_67_P04247015	60	1	125622652	125622711	0	_	0.259109	60	2	_36_49_	1.0968	35	2	_36_49_	1.2764	35
A_67_P04247016	60	1	125623053	125623112	0	_	0.0722569	60	2	_16_25_	0.584429	35	2	_16_25_	0.584792	35
A_67_P04247018	60	1	125623704	125623763	0	_	0.0338386	60	2	_33_54_	1.2805	32	2	_33_54_	1.23866	32
A_67_P04247027	60	1	125629464	125629523	0	_	0.0862132	60	1	_44_	2.08947	43	1	_44_	1.77517	43
A_67_P04247033	58	1	125631882	125631939	0	_	-0.0378697	58	1	_21_	0.356166	37	1	_21_	0.428006	37
A_67_P04247038	60	1	125633586	125633645	0	_	-0.0426726	60	1	_37_	0.199605	36	1	_37_	0.345574	36
A_67_P04247050	60	1	125639939	125639998	0	_	0.0433603	60	1	_27_	0.781821	33	1	_27_	0.684947	33
A_67_P04247055	60	1	125641592	125641651	1	_39_	0.568076	38	2	_16_39_	0.781979	22	2	_16_39_	0.856581	22
A_67_P04247056	60	1	125641944	125642003	1	_3_	0.644495	57	1	_3_	0.471369	57	1	_3_	0.724451	57
A_67_P04247073	60	1	125652272	125652331	0	_	0.00578861	60	1	_19_	0.514976	41	1	_19_	0.402023	41
A_67_P04247075	60	1	125653090	125653149	0	_	-0.0160381	60	1	_36_	0.0493819	35	1	_36_	0.0342153	35
A_67_P04247100	60	1	125664123	125664182	0	_	-0.0273809	60	1	_28_	0.119131	32	1	_28_	0.171538	32
A_67_P04247106	60	1	125666263	125666322	0	_	0.0435713	60	1	_4_	-0.000876843	56	1	_4_	0.148637	56
A_67_P04247107	60	1	125667028	125667087	1	_19_	0.129753	41	0	_	0.515551	60	0	_	0.446772	60
A_67_P04247119	60	1	125671352	125671411	0	_	0.0294646	60	1	_51_	-0.0225314	50	1	_51_	-0.115936	50
A_67_P04247139	60	1	125679737	125679796	0	_	0.0680653	60	1	_28_	0.361221	32	1	_28_	0.390504	32
A_67_P04247147	60	1	125682211	125682270	0	_	0.026683	60	1	_11_	0.178831	49	1	_11_	0.148643	49
A_67_P04247148	60	1	125682737	125682796	0	_	-0.0130552	60	1	_38_	-0.0584819	37	1	_38_	-0.00830442	37
A_67_P04247149	60	1	125682913	125682972	0	_	-0.0979169	60	1	_52_	-0.0822928	51	1	_52_	-0.203759	51
A_67_P04247151	60	1	125683746	125683805	0	_	0.069152	60	1	_32_	1.55257	31	1	_32_	1.39414	31
A_67_P04247177	60	1	125722492	125722551	0	_	-0.0361746	60	0	_	0.613722	60	1	_13_	0.660543	47
A_67_P04247208	60	1	125733535	125733594	0	_	0.069022	60	1	_54_	0.974834	53	0	_	0.232306	60
A_67_P04247212	60	1	125735176	125735235	0	_	0.0273952	60	1	_44_	0.0643355	43	0	_	0.0838244	60
A_67_P04247217	60	1	125737511	125737570	0	_	0.00630525	60	1	_46_	0.750234	45	1	_46_	0.943537	45
A_67_P04247224	60	1	125742583	125742642	0	_	-0.0648954	60	1	_2_	0.10312	58	0	_	0.0468675	60
A_67_P04247225	60	1	125742892	125742951	0	_	-0.0485856	60	1	_40_	0.225323	39	0	_	0.426272	60
A_67_P04247384	60	1	125808865	125808924	1	_59_	0.019102	58	0	_	-0.0134472	60	0	_	-0.0216719	60
A_67_P04247512	60	1	125860044	125860103	0	_	0.0137281	60	0	_	-0.0652776	60	1	_43_	-0.0126653	42
A_67_P04247619	60	1	125899099	125899158	0	_	0.0251483	60	2	_5_58_	-0.0195477	52	0	_	-0.131936	60
A_67_P04247642	60	1	125907244	125907303	0	_	0.121034	60	1	_46_	0.858129	45	1	_46_	0.781322	45
A_67_P04247667	60	1	125924576	125924635	0	_	-0.0796751	60	1	_41_	1.43095	40	1	_41_	1.29399	40
A_67_P04247677	60	1	125928606	125928665	0	_	-0.0108838	60	1	_2_	-0.254133	58	1	_2_	-0.205095	58
A_67_P04247679	60	1	125929102	125929161	0	_	-0.0363444	60	1	_14_	-0.0924084	46	1	_14_	-0.210398	46
A_67_P04247697	60	1	125940602	125940661	0	_	0.105076	60	1	_17_	-0.348256	43	1	_17_	-0.204425	43
A_67_P04247698	60	1	125941049	125941108	0	_	0.0515906	60	1	_59_	-0.111273	58	0	_	0.09874	60
A_67_P04247709	60	1	125945035	125945094	0	_	0.122142	60	1	_54_	0.0189159	53	1	_54_	0.109039	53
A_67_P04247724	60	1	125951909	125951968	0	_	0.072986	60	1	_33_	0.421146	32	1	_33_	0.417516	32
A_67_P04247754	60	1	125963920	125963979	0	_	0.00991467	60	1	_41_	0.414555	40	0	_	0.524505	60
A_67_P04247840	60	1	126012177	126012236	0	_	0.0221747	60	1	_15_	0.105478	45	0	_	0.109108	60
A_67_P04247974	60	1	126072271	126072330	0	_	0.0778744	60	1	_48_	0.823933	47	1	_48_	0.651381	47
A_67_P04248144	60	1	126154645	126154704	0	_	0.00704563	60	1	_47_	-0.339206	46	1	_47_	-0.275988	46
A_67_P04248202	60	1	126188604	126188663	0	_	0.0554526	60	1	_47_	0.0461377	46	1	_47_	0.29649	46
A_67_P04248519	60	1	126324588	126324647	0	_	0.177028	60	1	_14_	0.57369	46	1	_14_	0.658537	46
A_67_P04248520	60	1	126324833	126324892	0	_	0.0249124	60	1	_28_	0.145401	32	1	_28_	0.248745	32
A_67_P04248525	60	1	126326853	126326912	0	_	0.164807	60	2	_8_39_	0.489492	30	2	_8_39_	0.0785944	30
A_67_P04248557	60	1	126340328	126340387	0	_	0.203335	60	2	_23_54_	1.07309	30	2	_23_54_	1.33277	30
A_67_P04248558	60	1	126340461	126340520	0	_	-0.202841	60	1	_52_	-1.25322	51	1	_52_	-1.28524	51
A_67_P04248559	60	1	126340820	126340879	0	_	0.00309829	60	1	_50_	0.833581	49	1	_50_	0.870674	49
A_67_P04248565	60	1	126343043	126343102	0	_	0.0437682	60	1	_43_	0.157479	42	1	_43_	0.214822	42
A_67_P04248566	60	1	126343542	126343601	0	_	-0.00695725	60	1	_54_	-0.10142	53	1	_54_	-0.0797074	53
A_67_P04248574	60	1	126346876	126346935	0	_	-0.103791	60	1	_2_	0.196334	58	1	_2_	0.371571	58
A_67_P04248594	59	1	126355149	126355207	0	_	-0.163385	59	2	_18_29_	0.909309	30	2	_18_29_	0.949735	30
A_67_P04248595	60	1	126355391	126355450	0	_	-0.00359358	60	1	_47_	-0.0843654	46	1	_47_	-0.166911	46
A_67_P04248597	60	1	126356219	126356278	0	_	-0.00978185	60	1	_25_	0.763417	35	2	_25_33_	0.657632	27
A_67_P04248600	60	1	126357452	126357511	0	_	-0.0770169	60	1	_13_	0.187794	47	1	_13_	0.182823	47
A_67_P04248602	60	1	126358310	126358369	0	_	0.0663433	60	1	_22_	0.545317	38	1	_22_	0.686189	38
A_67_P04248603	60	1	126358698	126358757	0	_	-0.206913	60	1	_6_	1.04596	54	1	_6_	1.13164	54
A_67_P04248605	60	1	126359541	126359600	0	_	0.12591	60	1	_8_	1.43587	52	1	_8_	0.608743	52
A_67_P04248609	60	1	126361761	126361820	0	_	-0.0116967	60	1	_42_	0.384098	41	1	_42_	0.287471	41
A_67_P04248613	60	1	126363414	126363473	0	_	0.0142552	60	1	_13_	0.224358	47	1	_13_	0.335476	47
A_67_P04248619	60	1	126365888	126365947	0	_	0.0285782	60	1	_10_	-0.00314902	50	1	_10_	-0.0138539	50
A_67_P04248626	60	1	126368996	126369055	0	_	0.0916528	60	1	_20_	0.277253	40	1	_20_	0.399892	40
A_67_P04248627	60	1	126369254	126369313	0	_	-0.192089	60	1	_45_	0.257133	44	1	_45_	0.011942	44
A_67_P04248634	60	1	126371806	126371865	0	_	0.169291	60	2	_41_57_	0.136786	40	2	_41_57_	-0.0452744	40
A_67_P04248646	60	1	126377603	126377662	0	_	0.0712471	60	1	_29_	0.168785	31	0	_	0.0788576	60
A_67_P04248670	60	1	126387807	126387866	0	_	0.147126	60	1	_53_	-0.130369	52	1	_53_	0.15894	52
A_67_P04248671	60	1	126388130	126388189	0	_	0.00706108	60	1	_17_	0.605455	43	1	_17_	1.19941	43
A_67_P04248676	60	1	126390296	126390355	0	_	0.171699	60	1	_9_	0.278029	51	1	_9_	0.189587	51
A_67_P04248700	60	1	126402882	126402941	0	_	0.0709773	60	1	_47_	0.248469	46	1	_47_	0.177981	46
A_67_P04248702	60	1	126403508	126403567	0	_	0.0697506	60	1	_20_	0.0619378	40	1	_20_	0.301314	40
A_67_P04248704	60	1	126404190	126404249	0	_	-0.0168052	60	1	_53_	-0.256485	52	1	_53_	-0.34312	52
A_67_P04248707	60	1	126405421	126405480	0	_	-0.00834168	60	2	_11_51_	0.24912	39	2	_11_51_	0.370251	39
A_67_P04248732	58	1	126415994	126416051	0	_	-0.0386959	58	1	_49_	-0.0706088	48	1	_49_	-0.101689	48
A_67_P04248738	60	1	126418299	126418358	0	_	0.0155855	60	1	_41_	-0.335988	40	1	_41_	-0.390532	40
A_67_P04248742	60	1	126419877	126419936	0	_	-0.00145009	60	1	_33_	1.46248	32	0	_	1.48386	60
A_67_P04248743	60	1	126420111	126420170	0	_	0.121861	60	1	_8_	0.362794	52	1	_8_	0.393695	52
A_67_P04248773	60	1	126431130	126431189	0	_	0.00750608	60	1	_36_	0.7332	35	0	_	1.00444	60
A_67_P04248774	60	1	126431531	126431590	0	_	0.0189829	60	1	_38_	1.24371	37	0	_	1.20229	60
A_67_P04248791	60	1	126437742	126437801	0	_	0.0432944	60	2	_15_32_	0.983172	28	2	_15_32_	1.07461	28
A_67_P04248792	60	1	126438068	126438127	0	_	0.161038	60	1	_56_	-0.247407	55	1	_56_	-0.333675	55
A_67_P04248794	60	1	126438833	126438892	0	_	-0.0744148	60	1	_55_	1.07615	54	1	_55_	1.1844	54
A_67_P04248795	60	1	126439259	126439318	0	_	-0.108729	60	1	_8_	0.233391	52	1	_8_	0.0722641	52
A_67_P04248811	60	1	126445275	126445334	0	_	0.0490854	60	2	_18_55_	0.525206	36	2	_18_55_	0.571868	36
A_67_P04248821	60	1	126453985	126454044	0	_	0.135252	60	1	_60_	0.0448737	59	0	_	0.0263474	60
A_67_P04248825	60	1	126455530	126455589	0	_	0.00432062	60	2	_1_25_	-0.513566	35	2	_1_25_	-0.508144	35
A_67_P04248829	60	1	126457212	126457271	0	_	-0.0885071	60	1	_16_	-0.248429	44	1	_16_	-0.174767	44
A_67_P04248830	60	1	126457586	126457645	0	_	-0.094273	60	1	_42_	0.594889	41	1	_42_	0.800447	41
A_67_P04248835	60	1	126459548	126459607	0	_	0.0263562	60	1	_49_	0.369146	48	1	_49_	0.456154	48
A_67_P04248840	60	1	126464565	126464624	0	_	-0.121699	60	1	_5_	0.901429	55	1	_5_	0.571443	55
A_67_P04248851	60	1	126472853	126472912	0	_	0.0298218	60	1	_39_	0.385198	38	1	_39_	0.0348301	38
A_67_P04248853	60	1	126473554	126473613	0	_	-0.0080568	60	3	_1_25_44_	0.835342	23	3	_1_25_44_	0.851685	23
A_67_P04248854	60	1	126473824	126473883	0	_	-0.0243979	60	1	_23_	0.373657	37	1	_23_	0.252858	37
A_67_P04248857	60	1	126474721	126474780	0	_	0.117939	60	0	_	0.648814	60	1	_40_	0.582071	39
A_67_P04248858	60	1	126475266	126475325	0	_	-0.0111636	60	0	_	0.864354	60	1	_39_	0.838069	38
A_67_P04248859	60	1	126475512	126475571	0	_	0.0620881	60	1	_31_	0.289965	30	1	_31_	0.522283	30
A_67_P04248860	60	1	126476369	126476428	0	_	-0.094908	60	2	_9_19_	0.0165885	41	2	_9_19_	0.187709	41
A_67_P04248864	60	1	126477473	126477532	0	_	0.00534504	60	1	_2_	0.0293416	58	2	_2_20_	0.305415	40
A_67_P04248870	60	1	126479470	126479529	0	_	-0.0420408	60	0	_	-0.0660149	60	1	_1_	0.127729	59
A_67_P04248875	60	1	126480913	126480972	0	_	-0.02532	60	0	_	0.839604	60	1	_20_	1.1916	40
A_67_P04248876	60	1	126481495	126481554	0	_	-0.00100523	60	2	_1_56_	-0.348983	54	2	_1_56_	-0.354972	54
A_67_P04248879	60	1	126482420	126482479	0	_	-0.171069	60	2	_10_60_	0.527115	49	2	_10_60_	0.332206	49
A_67_P04248882	60	1	126483315	126483374	0	_	0.132344	60	1	_9_	0.361437	51	1	_9_	0.486784	51
A_67_P04248883	60	1	126483710	126483769	0	_	-0.0294986	60	1	_57_	0.645676	56	1	_57_	0.150692	56
A_67_P04248915	60	1	126495271	126495330	0	_	-0.0123751	60	1	_51_	0.270767	50	1	_51_	0.350204	50
A_67_P04248917	60	1	126495852	126495911	0	_	0.177696	60	1	_59_	-0.120105	58	1	_59_	-0.123832	58
A_67_P04248919	60	1	126496454	126496513	0	_	-0.0968301	60	1	_2_	-0.0550697	58	1	_2_	-0.126404	58
A_67_P04248921	60	1	126497470	126497529	0	_	-0.128542	60	1	_33_	0.388076	32	1	_33_	0.518757	32
A_67_P04248924	60	1	126498902	126498961	0	_	0.0904912	60	1	_47_	0.736593	46	1	_47_	0.560887	46
A_67_P04248926	60	1	126499823	126499882	0	_	-0.0413466	60	1	_28_	0.732218	32	1	_28_	0.525385	32
A_67_P04248929	60	1	126500966	126501025	0	_	-0.0493542	60	1	_4_	0.122465	56	1	_4_	0.0832548	56
A_67_P04248931	56	1	126501709	126501764	0	_	0.123743	56	2	_9_35_	-0.709792	25	2	_9_35_	-0.874819	25
A_67_P04248934	60	1	126503636	126503695	0	_	0.0834608	60	1	_47_	-0.0831659	46	1	_47_	-0.0219464	46
A_67_P04248936	60	1	126504527	126504586	0	_	0.0204775	60	1	_2_	0.15815	58	1	_2_	0.0855455	58
A_67_P04248938	60	1	126504859	126504918	0	_	0.00233861	60	2	_11_31_	1.31897	29	2	_11_31_	1.21487	29
A_67_P04248951	60	1	126511058	126511117	0	_	0.0594369	60	1	_5_	0.158202	55	1	_5_	0.242832	55
A_67_P04248964	60	1	126516676	126516735	0	_	0.00612949	60	0	_	0.272872	60	1	_6_	0.442402	54
A_67_P04248965	60	1	126517533	126517592	0	_	0.0278783	60	0	_	0.995181	60	1	_40_	0.833102	39
A_67_P04248972	60	1	126520057	126520116	0	_	0.0972734	60	0	_	0.0963254	60	1	_42_	0.0362881	41
A_67_P04248973	60	1	126520425	126520484	0	_	0.0440507	60	0	_	0.587655	60	1	_25_	0.664978	35
A_67_P04248974	60	1	126520936	126520995	0	_	0.123174	60	0	_	-0.111674	60	1	_58_	-0.239991	57
A_67_P04248981	60	1	126523737	126523796	0	_	-0.0594678	60	1	_58_	0.505512	57	1	_58_	0.367552	57
A_67_P04248988	60	1	126526049	126526108	0	_	0.0680182	60	1	_1_	0.0139552	59	1	_1_	-0.094205	59
A_67_P04248991	60	1	126527005	126527064	0	_	-0.0295418	60	2	_44_56_	-0.483986	43	2	_44_56_	-0.232755	43
A_67_P04248994	60	1	126528285	126528344	0	_	0.00366571	60	1	_28_	-0.141023	32	1	_28_	-0.264848	32
A_67_P04248999	60	1	126529848	126529907	0	_	0.0381331	60	1	_30_	0.309363	30	1	_30_	0.37594	30
A_67_P04249019	60	1	126538318	126538377	0	_	-0.0194751	60	1	_21_	0.575888	39	0	_	0.638177	60
A_67_P04249040	60	1	126545992	126546051	0	_	0.0184605	60	1	_44_	0.46244	43	1	_44_	0.411055	43
A_67_P04249041	60	1	126546372	126546431	0	_	0.0948796	60	1	_54_	0.173361	53	1	_54_	0.252345	53
A_67_P04249042	60	1	126546672	126546731	0	_	-0.0863745	60	1	_8_	-0.0503756	52	1	_8_	0.133733	52
A_67_P04249073	60	1	126560489	126560548	0	_	-0.00999388	60	1	_21_	0.624025	39	1	_21_	0.499947	39
A_67_P04249079	60	1	126562539	126562598	0	_	0.092325	60	0	_	1.78727	60	1	_12_	1.71006	48
A_67_P04249081	60	1	126563160	126563219	0	_	-0.0246992	60	1	_47_	0.51177	46	1	_47_	0.588187	46
A_67_P04249082	60	1	126563544	126563603	0	_	-0.0611376	60	1	_14_	0.680058	46	1	_14_	0.645656	46
A_67_P04249085	60	1	126564496	126564555	0	_	0.0742118	60	2	_13_38_	0.993173	24	2	_13_38_	0.790439	24
A_67_P04249086	60	1	126564839	126564898	0	_	-0.0405566	60	1	_59_	0.160084	58	1	_59_	0.263569	58
A_67_P04249094	60	1	126568038	126568097	0	_	-0.0168331	60	1	_4_	-0.00961153	56	1	_4_	0.103387	56
A_67_P04249095	60	1	126568230	126568289	0	_	-0.0154938	60	1	_12_	0.467143	48	1	_12_	0.568701	48
A_67_P04249098	60	1	126569264	126569323	0	_	-0.0293964	60	1	_48_	0.991835	47	1	_48_	1.04719	47
A_67_P04249099	60	1	126569526	126569585	0	_	0.108291	60	0	_	0.233008	60	1	_35_	0.528603	34
A_67_P04249101	60	1	126570676	126570735	0	_	0.0370435	60	1	_29_	0.613352	31	1	_29_	0.593712	31
A_67_P04249108	60	1	126572976	126573035	0	_	0.0104737	60	1	_21_	0.289913	39	1	_21_	0.391144	39
A_67_P04249110	60	1	126573742	126573801	0	_	-0.0225971	60	2	_7_50_	0.820254	42	2	_7_50_	0.503474	42
A_67_P04249112	60	1	126574424	126574483	0	_	0.0685622	60	2	_41_56_	2.58873	40	1	_56_	2.65837	55
A_67_P04249113	60	1	126575199	126575258	0	_	0.112565	60	2	_32_41_	1.51206	31	1	_32_	1.57682	31
A_67_P04249115	57	1	126576397	126576453	0	_	0.058792	57	2	_35_47_	0.00522145	34	2	_35_47_	-0.193661	34
A_67_P04249116	60	1	126576635	126576694	0	_	-0.0412598	60	2	_16_46_	0.827035	29	2	_16_46_	0.776368	29
A_67_P04249117	60	1	126576971	126577030	0	_	0.05417	60	1	_24_	1.87021	36	2	_24_35_	2.05371	25
A_67_P04249118	60	1	126577355	126577414	0	_	-0.107332	60	2	_38_58_	-0.308585	37	2	_38_58_	0.0912821	37
A_67_P04249123	60	1	126578997	126579056	0	_	0.0253866	60	2	_6_18_	1.13429	42	2	_6_18_	1.05633	42
A_67_P04249125	60	1	126580147	126580206	0	_	0.0308403	60	1	_27_	1.47768	33	0	_	1.58136	60
A_67_P04249131	60	1	126582692	126582751	0	_	0.0682695	60	1	_16_	0.345523	44	1	_16_	0.521815	44
A_67_P04249138	60	1	126585853	126585912	0	_	0.0433866	60	1	_18_	0.711972	42	1	_18_	0.743532	42
A_67_P04249141	60	1	126586685	126586744	0	_	-0.105007	60	1	_2_	0.269755	58	1	_2_	0.395171	58
A_67_P04249177	60	1	126603707	126603766	0	_	-0.107609	60	0	_	0.765869	60	1	_21_	0.628294	39
A_67_P04249185	60	1	126606764	126606823	0	_	0.0868441	60	1	_43_	0.217151	42	1	_43_	0.279331	42
A_67_P04249214	60	1	126621833	126621892	0	_	0.0483282	60	1	_29_	0.214344	31	1	_29_	0.273093	31
A_67_P04249215	60	1	126622285	126622344	0	_	-0.0201268	60	1	_53_	0.499013	52	1	_53_	0.726212	52
A_67_P04249230	60	1	126628446	126628505	0	_	0.0503904	60	1	_55_	0.48918	54	1	_55_	0.345996	54
A_67_P04249236	60	1	126630593	126630652	0	_	-0.0826558	60	1	_21_	0.173615	39	1	_21_	-0.032984	39
A_67_P04249238	60	1	126631217	126631276	0	_	0.132281	60	1	_16_	0.129169	44	1	_16_	0.211589	44
A_67_P04249239	60	1	126631407	126631466	0	_	0.00879347	60	1	_26_	0.730433	34	1	_26_	0.798682	34
A_67_P04249241	60	1	126632673	126632732	0	_	-0.0341655	60	1	_37_	0.171901	36	1	_37_	0.0806728	36
A_67_P04249245	60	1	126634064	126634123	0	_	-0.00589305	60	1	_37_	0.610279	36	1	_37_	0.637612	36
A_67_P04249254	60	1	126638284	126638343	0	_	-0.0129852	60	1	_58_	-0.50868	57	1	_58_	-0.605263	57
A_67_P04249255	60	1	126638484	126638543	0	_	0.0773508	60	2	_11_44_	1.1029	32	3	_11_44_59_	1.14865	32
A_67_P04249283	60	1	126651059	126651118	0	_	0.0406354	60	1	_45_	0.735278	44	1	_45_	0.707146	44
A_67_P04249285	60	1	126651782	126651841	0	_	0.119787	60	1	_18_	0.113836	42	1	_18_	0.022547	42
A_67_P04249298	60	1	126657994	126658053	0	_	0.040949	60	1	_59_	-0.107106	58	1	_59_	0.00129397	58
A_67_P04249301	60	1	126659126	126659185	0	_	0.0110692	60	1	_41_	0.0262429	40	1	_41_	0.277105	40
A_67_P04249302	60	1	126659240	126659299	0	_	0.0455537	60	1	_27_	0.35813	33	1	_27_	0.537459	33
A_67_P04249303	60	1	126659737	126659796	0	_	-0.093124	60	1	_12_	0.303739	48	1	_12_	0.3459	48
A_67_P04249304	60	1	126659945	126660004	0	_	0.0740247	60	1	_20_	0.820055	40	1	_20_	0.725743	40
A_67_P04249316	60	1	126664322	126664381	0	_	0.121237	60	0	_	0.324812	60	1	_10_	0.264211	50
A_67_P04249336	60	1	126671728	126671787	0	_	-0.0174562	60	1	_24_	1.06834	36	1	_24_	1.06254	36
A_67_P04249337	60	1	126671984	126672043	0	_	0.0582859	60	0	_	0.403595	60	1	_25_	0.469728	35
A_67_P04249353	60	1	126678294	126678353	0	_	0.0546101	60	1	_48_	4.10269	47	1	_48_	4.13691	47
A_67_P04249358	60	1	126680007	126680066	0	_	0.0586026	60	1	_14_	0.281064	46	1	_14_	0.39386	46
A_67_P04249359	60	1	126680560	126680619	0	_	0.0190687	60	1	_5_	0.0737008	55	1	_5_	0.0589582	55
A_67_P04249377	60	1	126688053	126688112	0	_	0.0672436	60	1	_22_	3.19947	38	1	_22_	3.05282	38
A_67_P04249382	57	1	126689959	126690015	0	_	-0.00878062	57	1	_30_	0.189885	29	1	_30_	0.274699	29
A_67_P04249386	60	1	126691254	126691313	0	_	-0.0427357	60	1	_2_	0.324444	58	1	_2_	0.444998	58
A_67_P04249395	60	1	126694716	126694775	0	_	0.0343998	60	1	_30_	0.375924	30	1	_30_	0.412152	30
A_67_P04249400	60	1	126698042	126698101	0	_	-0.0277363	60	1	_20_	-0.0441455	40	1	_20_	0.164354	40
A_67_P04249487	60	1	126749223	126749282	1	_21_	0.192908	39	0	_	-0.0963641	60	0	_	-0.122366	60
A_67_P04249490	60	1	126756818	126756877	1	_48_	0.271404	47	0	_	-0.0915385	60	0	_	-0.111363	60
A_67_P04249493	60	1	126757969	126758028	1	_32_	0.826046	31	0	_	-0.103254	60	0	_	-0.0506517	60
A_67_P04249520	60	1	126775126	126775185	1	_44_	0.394583	43	0	_	-0.0227671	60	0	_	0.0325805	60
A_67_P04249549	60	1	126787047	126787106	1	_32_	-0.0259514	31	0	_	-0.0365775	60	0	_	-0.0871254	60
A_67_P04249551	60	1	126787773	126787832	1	_55_	0.163817	54	0	_	-0.0689773	60	0	_	-0.027878	60
A_67_P04249557	60	1	126791257	126791316	1	_14_	-0.0656659	46	0	_	0.0093305	60	0	_	-0.0614373	60
A_67_P04249564	60	1	126800957	126801016	1	_43_	1.05192	42	0	_	0.00487755	60	0	_	0.0535444	60
A_67_P04249565	60	1	126802008	126802067	1	_31_	0.833703	30	0	_	0.00121566	60	0	_	-0.0498921	60
A_67_P04249570	60	1	126803720	126803779	2	_5_53_	0.601342	47	0	_	-0.0998682	60	0	_	-0.0906529	60
A_67_P04249573	60	1	126805131	126805190	1	_10_	0.233396	50	0	_	-0.012448	60	0	_	0.0560898	60
A_67_P04249576	60	1	126806690	126806749	1	_19_	0.748744	41	0	_	-0.0686736	60	0	_	-0.0225512	60
A_67_P04249584	60	1	126809428	126809487	1	_42_	1.60743	41	0	_	-0.176714	60	0	_	-0.104806	60
A_67_P04249586	60	1	126809913	126809972	1	_13_	0.79316	47	0	_	-0.0797565	60	0	_	-0.141004	60
A_67_P04249588	60	1	126810960	126811019	1	_10_	3.91533	50	0	_	-0.119164	60	0	_	0.0512511	60
A_67_P04249589	60	1	126811365	126811424	2	_2_48_	-0.068695	45	0	_	-0.018698	60	0	_	-0.0604929	60
A_67_P04249594	60	1	126819200	126819259	1	_39_	1.58934	38	0	_	0.0028853	60	0	_	0.0239329	60
A_67_P04249610	60	1	126825058	126825117	1	_31_	1.0543	30	0	_	-0.227335	60	0	_	-0.0984817	60
A_67_P04249612	60	1	126825567	126825626	1	_10_	0.506375	50	0	_	0.00333555	60	0	_	-0.0911123	60
A_67_P04249613	60	1	126825828	126825887	1	_12_	0.150094	48	0	_	0.0283637	60	0	_	-0.0706929	60
A_67_P04249614	60	1	126826104	126826163	1	_36_	0.0355384	35	0	_	-0.00747279	60	0	_	-0.130302	60
A_67_P04249620	60	1	126828843	126828902	1	_40_	0.790219	39	0	_	-0.0454673	60	0	_	-0.0481359	60
A_67_P04249627	60	1	126833441	126833500	2	_15_33_	1.48423	27	0	_	-0.158229	60	0	_	0.0571064	60
A_67_P04249630	60	1	126834401	126834460	1	_2_	0.230357	58	0	_	0.166629	60	0	_	0.0878033	60
A_67_P04249636	60	1	126837265	126837324	1	_7_	0.0902927	53	0	_	-0.0315011	60	0	_	-0.124818	60
A_67_P04249638	60	1	126838881	126838940	1	_56_	-0.16492	55	0	_	0.00473773	60	0	_	-0.166798	60
A_67_P04249640	60	1	126840260	126840319	1	_5_	-0.718306	55	0	_	0.31455	60	0	_	-0.090456	60
A_67_P04249644	56	1	126841711	126841766	1	_5_	0.0375466	51	0	_	-0.0900751	56	0	_	-0.974044	56
A_67_P04249650	60	1	126844117	126844176	1	_15_	-0.162089	45	0	_	-0.198654	60	0	_	-0.208935	60
A_67_P04249663	57	1	126850242	126850298	1	_57_	0.260875	56	0	_	-0.0919551	57	0	_	0.00409188	57
A_67_P04249670	60	1	126853231	126853290	1	_40_	0.61713	39	0	_	0.0406825	60	0	_	0.0393697	60
A_67_P04249672	60	1	126854056	126854115	1	_20_	0.580352	40	0	_	0.122767	60	0	_	0.0942501	60
A_67_P04249675	57	1	126855354	126855410	1	_13_	0.28304	44	0	_	-0.175857	57	0	_	-0.0873794	57
A_67_P04249696	60	1	126862904	126862963	2	_4_47_	0.172941	42	0	_	0.0420633	60	0	_	0.174062	60
A_67_P04249712	60	1	126870678	126870737	1	_49_	0.432147	48	0	_	-0.0475282	60	0	_	-0.0172336	60
A_67_P04249713	60	1	126871057	126871116	1	_8_	0.0827109	52	0	_	-0.0146121	60	0	_	0.139237	60
A_67_P04249717	60	1	126872284	126872343	2	_4_31_	0.977029	29	0	_	-0.0703594	60	0	_	0.0649468	60
A_67_P04249719	60	1	126873011	126873070	1	_21_	0.661384	39	0	_	-0.0267431	60	0	_	0.00751737	60
A_67_P04249722	58	1	126873898	126873955	1	_42_	0.0262196	41	0	_	-0.155103	58	0	_	-0.114125	58
A_67_P04249727	60	1	126875896	126875955	1	_27_	0.963745	33	0	_	0.0107759	60	0	_	0.0579812	60
A_67_P04249732	60	1	126877736	126877795	1	_56_	0.0167181	55	0	_	-0.0845981	60	0	_	0.0812789	60
A_67_P04249741	60	1	126882008	126882067	1	_36_	1.0406	35	0	_	-0.115482	60	0	_	0.011739	60
A_67_P04249754	57	1	126887365	126887421	2	_2_16_	2.08878	41	0	_	-0.120059	57	0	_	0.0805818	57
A_67_P04249760	60	1	126892243	126892302	1	_3_	-0.0601661	57	0	_	-0.13109	60	0	_	0.187471	60
A_67_P04249770	60	1	126895601	126895660	1	_49_	0.113711	48	0	_	0.0799615	60	0	_	-0.0727076	60
A_67_P04249772	60	1	126896300	126896359	1	_20_	0.435985	40	0	_	0.0279758	60	0	_	0.110924	60
A_67_P04249773	60	1	126897413	126897472	1	_60_	-0.135017	59	0	_	0.102406	60	0	_	0.157537	60
A_67_P04249777	60	1	126898866	126898925	1	_58_	0.0683386	57	0	_	-0.108036	60	0	_	0.0268424	60
A_67_P04249785	60	1	126902807	126902866	1	_46_	0.476414	45	0	_	-0.0828994	60	0	_	-0.0323889	60
A_67_P04249786	60	1	126903006	126903065	1	_45_	0.508041	44	0	_	-0.0240939	60	0	_	-0.0110402	60
A_67_P04249789	60	1	126904026	126904085	1	_49_	-0.0534799	48	0	_	-0.0978664	60	0	_	-0.156412	60
A_67_P04249802	60	1	126909221	126909280	2	_1_52_	-0.108777	50	0	_	0.0432415	60	0	_	0.0218412	60
A_67_P04249805	60	1	126911679	126911738	1	_45_	0.38927	44	0	_	0.00310466	60	0	_	0.0935721	60
A_67_P04249807	60	1	126912349	126912408	1	_1_	0.220658	59	0	_	-0.0249372	60	0	_	0.0450385	60
A_67_P04249809	60	1	126913120	126913179	2	_33_60_	0.424379	32	0	_	-0.0292045	60	0	_	-0.0639764	60
A_67_P04249810	60	1	126913415	126913474	1	_35_	1.01685	34	0	_	0.150663	60	0	_	0.192481	60
